# Supplementary material for: CeModule: an integrative framework for discovering regulatory patterns from genomic data in cancer
Source: BMC Bioinformatics. 2019 Feb 7;20:67. doi: 10.1186/s12859-019-2654-3 (PMC6367773; doi:10.1186/s12859-019-2654-3)
Supplement: Supplementary file 2 — Table S1. The list of all the identified modules that involving lncRNAs, miRNAs and mRNAs. (XLSX 248 kb) [file 12859_2019_2654_MOESM2_ESM.xlsx]

## Sheet: module_OV
Module #1	Module #2	Module #3	Module #4	Module #5	Module #6	Module #7	Module #8	Module #9	Module #10	Module #11	Module #12	Module #13	Module #14	Module #15	Module #16	Module #17	Module #18	Module #19	Module #20	Module #21	Module #22	Module #23	Module #24	Module #25	Module #26	Module #27	Module #28	Module #29	Module #30	Module #31	Module #32	Module #33	Module #34	Module #35	Module #36	Module #37	Module #38	Module #39	Module #40	Module #41	Module #42	Module #43	Module #44	Module #45	Module #46	Module #47	Module #48	Module #49	Module #50
[miRNAs]	[miRNAs]	[miRNAs]	[miRNAs]	[miRNAs]	[miRNAs]	[miRNAs]	[miRNAs]	[miRNAs]	[miRNAs]	[miRNAs]	[miRNAs]	[miRNAs]	[miRNAs]	[miRNAs]	[miRNAs]	[miRNAs]	[miRNAs]	[miRNAs]	[miRNAs]	[miRNAs]	[miRNAs]	[miRNAs]	[miRNAs]	[miRNAs]	[miRNAs]	[miRNAs]	[miRNAs]	[miRNAs]	[miRNAs]	[miRNAs]	[miRNAs]	[miRNAs]	[miRNAs]	[miRNAs]	[miRNAs]	[miRNAs]	[miRNAs]	[miRNAs]	[miRNAs]	[miRNAs]	[miRNAs]	[miRNAs]	[miRNAs]	[miRNAs]	[miRNAs]	[miRNAs]	[miRNAs]	[miRNAs]	[miRNAs]
hsa-mir-103-1	hsa-mir-10a	hsa-let-7a-1	hsa-mir-103-1	hsa-mir-203	hsa-mir-1269	hsa-mir-196b	hsa-let-7d	hsa-mir-1826	hsa-mir-1269	hsa-let-7d	hsa-mir-1226	hsa-mir-10b	hsa-mir-1248	hsa-mir-202	hsa-mir-10a	hsa-mir-127	hsa-mir-100	hsa-let-7e	hsa-let-7a-3	hsa-let-7c	hsa-let-7c	hsa-mir-146a	hsa-mir-1269	hsa-mir-1224	hsa-mir-483	hsa-let-7c	hsa-mir-10b	hsa-let-7b	hsa-let-7b	hsa-let-7b	hsa-let-7a-3	hsa-mir-486	hsa-let-7a-2	hsa-let-7a-1	hsa-mir-30a	hsa-let-7c	hsa-mir-1269	hsa-mir-1975	hsa-mir-1269	hsa-mir-103-1	hsa-let-7a-2	hsa-mir-105-1	hsa-mir-1229	hsa-mir-1826	hsa-mir-10b	hsa-let-7b	hsa-mir-1269	hsa-mir-100	hsa-mir-1275
hsa-mir-200b		hsa-let-7a-2	hsa-mir-1269	hsa-mir-205	hsa-mir-200a	hsa-mir-199a-1	hsa-mir-10a	hsa-mir-192	hsa-mir-1274b	hsa-mir-10a	hsa-mir-187	hsa-mir-1296	hsa-mir-149	hsa-mir-506	hsa-mir-143	hsa-mir-134	hsa-mir-1201	hsa-mir-103-1	hsa-let-7c	hsa-mir-10b	hsa-mir-151	hsa-mir-183	hsa-mir-34b	hsa-mir-148a		hsa-mir-100	hsa-mir-127	hsa-mir-1274b	hsa-let-7d	hsa-mir-1269	hsa-let-7f-2		hsa-let-7f-2	hsa-let-7a-2	hsa-mir-34b	hsa-mir-1270	hsa-mir-187	hsa-mir-451	hsa-mir-483	hsa-mir-107	hsa-mir-181a-2	hsa-mir-105-2	hsa-mir-1826	hsa-mir-187	hsa-mir-1259	hsa-mir-10a	hsa-mir-135a-1	hsa-mir-1259	hsa-mir-149
hsa-mir-200c	[lncRNAs]	hsa-let-7a-3	hsa-mir-200c	hsa-mir-224	hsa-mir-200c	hsa-mir-199a-2	hsa-mir-1826	hsa-mir-196a-1	hsa-mir-150	hsa-mir-1826	hsa-mir-197	hsa-mir-1975	hsa-mir-1974	hsa-mir-508	hsa-mir-1468	hsa-mir-323	hsa-mir-1259	hsa-mir-10a	hsa-let-7f-2	hsa-mir-125b-1	hsa-mir-23b	hsa-mir-223	hsa-mir-34c	hsa-mir-375	[lncRNAs]	hsa-mir-10b	hsa-mir-1978	hsa-mir-1275	hsa-mir-1826	hsa-mir-183	hsa-mir-181a-1	[lncRNAs]	hsa-mir-100	hsa-let-7a-3	hsa-mir-34c	hsa-mir-187	hsa-mir-200c	hsa-mir-519a-1	hsa-mir-675	hsa-mir-146a	hsa-mir-183	hsa-mir-767	hsa-mir-187	hsa-mir-200a	hsa-mir-1826	hsa-mir-10b	hsa-mir-149	hsa-mir-182	hsa-mir-486
hsa-mir-362	MT1P3	hsa-let-7f-2	hsa-mir-205	hsa-mir-30d	hsa-mir-375	hsa-mir-199b	hsa-mir-205	hsa-mir-203	hsa-mir-1826	hsa-mir-197	hsa-mir-1975	hsa-mir-200c	hsa-mir-1975	hsa-mir-509-1		hsa-mir-370	hsa-mir-125a	hsa-mir-181d	hsa-mir-182	hsa-mir-125b-2	hsa-mir-27b	hsa-mir-675	hsa-mir-449a	hsa-mir-935	AC017048.3	hsa-mir-181c	hsa-mir-378	hsa-mir-143	hsa-mir-193a		hsa-mir-181b-1	TPTEP1	hsa-mir-10a	hsa-mir-100	hsa-mir-375	hsa-mir-203	hsa-mir-210	hsa-mir-935		hsa-mir-21	hsa-mir-378		hsa-mir-191	hsa-mir-200b	hsa-mir-1975	hsa-mir-224	hsa-mir-206	hsa-mir-205
hsa-mir-378	LINC00116	hsa-mir-10a	hsa-mir-224	hsa-mir-375	hsa-mir-483	hsa-mir-92a-1	hsa-mir-224	hsa-mir-375	hsa-mir-183	hsa-mir-30e	hsa-mir-205	hsa-mir-205	hsa-mir-92b	hsa-mir-509-2	[lncRNAs]	hsa-mir-379	hsa-mir-1826	hsa-mir-182	hsa-mir-200a	hsa-mir-148a	hsa-mir-30d		hsa-mir-449b		C17orf76-AS1	hsa-mir-181d	hsa-mir-431	hsa-mir-1974	hsa-mir-203	[lncRNAs]	hsa-mir-181d	PINK1-AS1	hsa-mir-143	hsa-mir-1247	hsa-mir-449a		hsa-mir-675	hsa-mir-937	[lncRNAs]	hsa-mir-25	hsa-mir-486	[lncRNAs]	hsa-mir-1978	hsa-mir-200c	hsa-mir-210		hsa-mir-30a	hsa-mir-320a	[lncRNAs]
hsa-mir-500	RP11-218M22.1		hsa-mir-25		hsa-mir-92a-2		hsa-mir-31	hsa-mir-99b	hsa-mir-30a	hsa-mir-615	hsa-mir-500	hsa-mir-25		hsa-mir-509-3	LINC00174	hsa-mir-382	hsa-mir-1975		hsa-mir-200b	hsa-mir-31	hsa-mir-937	[lncRNAs]	hsa-mir-885	[lncRNAs]	AC104135.3	hsa-mir-25	hsa-mir-92a-2	hsa-mir-22	hsa-mir-205	MT1P3		PART1	hsa-mir-182	hsa-mir-150	hsa-mir-449b	[lncRNAs]			MT1P3		hsa-mir-500	LINC00467	hsa-mir-483	hsa-mir-205	hsa-mir-24-1	[lncRNAs]	hsa-mir-9-1	hsa-mir-320b-2	MT1P3
hsa-mir-501	RP11-313D6.4	[lncRNAs]	hsa-mir-320a	[lncRNAs]	hsa-mir-937	[lncRNAs]					hsa-mir-501	hsa-mir-625	[lncRNAs]	hsa-mir-513c	RP11-69E11.4	hsa-mir-409	hsa-mir-320a	[lncRNAs]	hsa-mir-30e	hsa-mir-363	hsa-mir-99a	AC017048.3		MT1P3	GUSBP4	hsa-mir-92a-2		hsa-mir-326	hsa-mir-92a-1	TP53TG1	[lncRNAs]	AC017048.3	hsa-mir-199b	hsa-mir-200c	hsa-mir-508	PART1	[lncRNAs]	[lncRNAs]	PART1	[lncRNAs]	hsa-mir-532	AC093323.3	hsa-mir-551a		hsa-mir-296	WT1-AS	hsa-mir-9-2	hsa-mir-320c-1	CTA-221G9.11
hsa-mir-532	XXbac-BPG246D15.8	LINC00467	hsa-mir-375	RP11-429J17.2	hsa-mir-99b	SNHG11	[lncRNAs]	[lncRNAs]	[lncRNAs]	[lncRNAs]	hsa-mir-877		C17orf76-AS1	hsa-mir-514-1	WT1-AS	hsa-mir-410	hsa-mir-615	SNHG14	hsa-mir-99a	hsa-mir-99a		RP11-492E3.1	[lncRNAs]	RP1-163G9.1	RP11-371I1.2		[lncRNAs]	hsa-mir-99b	hsa-mir-92a-2	SNHG12	LINC00467	C17orf76-AS1	hsa-mir-885	hsa-mir-326	hsa-mir-92b	TP53TG1	MT1P3	RP11-445H22.3	WT1-AS	MT1P3	hsa-mir-92a-2	AP001062.7		[lncRNAs]	hsa-mir-935	XXbac-BPG246D15.8	hsa-mir-92b	hsa-mir-320d-1	XXbac-BPG246D15.8
hsa-mir-891a	AC104135.3	XXbac-BPG246D15.8	hsa-mir-92a-2	LINC00176		C17orf76-AS1	AC114730.3	MT1P3	MT1P3	C17orf76-AS1	hsa-mir-92a-1	[lncRNAs]	GAS5	hsa-mir-514-2	AC084018.1	hsa-mir-431	hsa-mir-625	CTD-2228K2.7			[lncRNAs]	HCP5	PART1	LINC00086	RP11-322M19.1	[lncRNAs]	AC017048.3		hsa-mir-99b	RP11-492E3.1	RP11-492E3.1	RP11-169K16.9		hsa-mir-675		WT1-AS	LINC00467	ZNFX1-AS1	RP11-492E3.1	LINC00467	hsa-mir-93	BX004987.4	[lncRNAs]	RP11-25K19.1		HCP5		hsa-mir-320d-2	RP11-622K12.1
	HCP5	CTA-384D8.20	hsa-mir-93	RP11-429J17.6	[lncRNAs]	ZNFX1-AS1	RP11-344B5.2	PART1	CTD-2201E18.3	ZNFX1-AS1	hsa-mir-99b	AC093323.3	SCARNA9	hsa-mir-514-3	MEG3	hsa-mir-432	hsa-mir-708	RP11-513I15.6	[lncRNAs]	[lncRNAs]	MT1P3	AC084018.1	RP11-25K19.1	LINC00087	FGD5-AS1	C17orf76-AS1	LINC00116	[lncRNAs]		UCA1	RP11-622K12.1	LINC00176	[lncRNAs]		[lncRNAs]	RP4-717I23.3	C17orf76-AS1	RP11-429J17.6	RP4-529N6.1	C17orf76-AS1		RP11-492E3.1	SNHG11	WT1-AS	[lncRNAs]	RP11-371I1.2	[lncRNAs]		HCP5
[lncRNAs]	RP11-58B17.1	HCP5	hsa-mir-99b	RP11-539E17.4	MT1P3	TP53TG1	CTD-2228K2.7	C17orf76-AS1	RP11-181G12.2	RP11-622K12.1		WT1-AS	RN7SL1		CROCCP2	hsa-mir-433	hsa-mir-885	RP11-773D16.1	PCBP1-AS1	AC017048.3	RP11-25K19.1	LINC00339	C17orf76-AS1	RP11-622K12.1	ZNF503-AS1	ZNFX1-AS1	ZNFX1-AS1	MT1P3	[lncRNAs]	AC090421.1	LOC678655.1	RP11-492E3.1	MT1P3	[lncRNAs]	PART1	RP11-48O20.4	RP11-218M22.1	XXbac-BPG246D15.8	UCA1	ZNFX1-AS1	[lncRNAs]	RP4-529N6.1	LINC00116	RP11-429J17.6	AC017048.3	AC009336.23	RP11-218M22.1	[lncRNAs]	UCA1
MT1P3	LOC678655.1	RP11-344B5.2		RP11-554I8.2	LINC00116	GUSBP4	AL844908.5	ZNFX1-AS1	RP11-178A10.1	EPB41L4A-AS1	[lncRNAs]	AC084018.1	RPPH1.1	[lncRNAs]	RP4-717I23.3	hsa-mir-485	hsa-mir-99b	RP11-157P1.4	RP11-429J17.6	AC025335.1	LINC00176	LINC00152	AC104809.2	AC013268.5	MRPL23-AS1	TP53TG1	WT1-AS	PART1	C17orf76-AS1	RP11-48O20.4	RP11-371I1.2	RP11-247A12.2	AC017048.3	AC093323.3	LINC00467	AP000432.2	ZNFX1-AS1	RP4-529N6.1	LINC00339	PCBP1-AS1	C17orf76-AS1	RP11-426L16.8	ZNFX1-AS1	RP11-197K6.1	SNHG11	RP1-18D14.4	RP5-1068E13.3	SNHG11	HLA-DQB1-AS1
C17orf76-AS1	HLA-DQB1-AS1	RP5-1103G7.4	[lncRNAs]	EPB41L4A-AS1	RP11-622K12.1	BX322557.10	RP11-480I12.3	ANKRD20A19P	LRRC37BP1	LINC00240	RP11-622K12.1	MEG3	H19	RP13-49I15.5	AC004383.4	hsa-mir-493		LENG8-AS1	AC104135.3	TP53TG1	CTA-221G9.11	AC079767.4	AC009336.23	AC104135.3	LENG8-AS1	RP11-313D6.4	AC084018.1	AC093323.3	ZNFX1-AS1	RP11-65J3.2	RP4-717I23.3	RP11-622K12.1	C17orf76-AS1	C17orf76-AS1	C17orf76-AS1	AC007383.3	RP11-169K16.9	HCP5	RP11-545E17.3	SNHG12	RP11-169K16.9	RP11-554D15.1	LINC00176	AC007255.8	ZNFX1-AS1	RP1-278O22.1	RP11-178A10.1	C17orf76-AS1	RP11-48O20.4
ZNFX1-AS1	RP4-717I23.3	JPX	AC093323.3	RP11-344B5.2	LINC00152	AC004383.4	XIST	AC002347.2	LOC678655.1	RP11-513I15.6	RP3-410C9.1	AC009336.23	RMRP	C17orf76-AS1	AC087590.3	hsa-mir-541	[lncRNAs]	AC005082.12	BX322557.10	RP11-178A10.1	RP11-429J17.6	RP11-290F20.3	RP11-513I15.6	RP5-1022P6.6	HCG15	RP11-622K12.1	RP11-134G8.8	C17orf76-AS1	RP11-151N17.2	AC009336.24	EPB41L4A-AS1	AC104135.3	ZNFX1-AS1	CTA-221G9.11	ZNFX1-AS1	EMX2OS	TP53TG1	AC009948.5	RP11-134G8.8	RP11-266K4.9	TP53TG1	AL109763.2	RP11-622K12.1	FGD5-AS1	RP11-178A10.1	RP4-758J18.10	CTD-2574D22.5	LINC00116	RP11-344B5.2
CTD-2201E18.3	LINC00205	FGD5-AS1	SNHG11	RP4-758J18.10	RP5-995J12.2	LINC00205	RP11-284F21.7	RP11-48O20.4	GUSBP4	JPX	XIST	RP11-390P2.4	SNORA73B	RP11-218M22.1	RP11-228B15.4	hsa-mir-654	PART1	RP11-319F12.2	CROCCP2	SNHG12	RP5-995J12.2	AC092484.1	AC098973.2	HCP5	TP73-AS1	RP11-371I1.2	RP11-361F15.2	RP11-151N17.2	RP11-622K12.1	RP5-1125A11.1	AC114730.3	LINC00339	RP5-1061H20.4	XXbac-BPG246D15.8	CASC2	RP1-71L16.2	RP11-622K12.1	RP11-288L9.4	CTA-217C2.1	EPB41L4A-AS1	RP11-313D6.4	RP3-522D1.1	LINC00339	AC007639.1	LINC00087	ARHGAP26-AS1	RP5-858B6.3	ZNFX1-AS1	ABHD11-AS1
TP53TG1	FGD5-AS1	RP11-152N13.5	C17orf76-AS1	FGD5-AS1	AC005076.5	RP5-995J12.2	RP4-797C5.2	ABHD11-AS1	AC009948.5	RP11-773D16.1	EMX2OS	FGD5-AS1	TERC	ZNFX1-AS1	RP11-157P1.4	hsa-mir-758	RP11-25K19.1	RP11-183E9.3	LINC00339	XXbac-BPG246D15.8	RP4-758J18.2	RP4-758J18.10	AC009336.24	BX322557.10	RP1-283E3.3	LINC00339	RP4-537K17.2	LINC00176	UCA1	RP11-480I12.3	AC087590.3	SNHG14	TP53TG1	RP5-1022P6.6	TP53TG1	RP11-96C23.8	LOC678655.1	AC017076.5	RP13-401N8.1	AC009336.23	XXbac-BPG246D15.8	RP11-390P2.4	LINC00152	RP11-567G11.1	CTD-3065J16.6	RP11-500G22.2	AC009948.5	TP53TG1	AC007639.1
BX004987.4	AC074289.1	RP5-1125A11.1	ZNFX1-AS1	RP11-319F12.2	AC009506.1	AC009948.5	AC093627.7	AC005082.12	RP11-513I15.6	AC004540.4	RP11-420G6.4	AC009336.24	RN7SK	MEG3	LENG8-AS1		RP11-218M22.1	GS1-124K5.11	RP5-995J12.2	HCP5	RP4-758J18.10	AC007639.1	RP11-128M1.1	RP11-371I1.2	HCG11	RP11-322M19.1	RP11-139H15.1	RP11-492E3.1	LINC00339	RP11-400N13.2	RP11-228B15.4	RP11-344B5.2	AC073871.2	HCP5	RP11-429J17.6	RP1-92O14.3	RP11-371I1.2	AC093063.1	AP000432.2	RP11-513I15.6	HCP5	AC098973.2	AC004383.4	RP11-124N14.4	RP11-371I1.2	DLG3-AS1	RP4-610C12.3	AC084018.1	RP11-69I8.3
RP11-535M15.1	AC009961.3	Z83851.1	RP11-151N17.2	RP1-290I10.6	RP11-3B12.5	RP13-530H6.2	LINC00284	RP11-480I12.3	AC009336.24	RP1-80N2.2	RP11-245J24.1	MFI2-AS1	SNORD3A	RP11-371I1.2	RP1-283E3.3	[lncRNAs]	WT1-AS	PRRT3-AS1	RP4-758J18.2	LINC00478	RP11-513I15.6	AL844908.5	RP11-565P22.2	RP11-554I8.2	RP3-508I15.9	RP5-995J12.2	RP11-157P1.4	BOLA3-AS1	RP11-545E17.3	RP1-199J3.3	FGD5-AS1	FGD5-AS1	RP11-77K12.4	HLA-DQB1-AS1	RP11-622K12.1	LINC00338	LINC00339	RP4-781K5.8	RP11-565P22.2	ZNF503-AS1	ENTPD3-AS1	AC004540.4	AC009336.23	RP11-132A1.4	RP5-995J12.2	RP11-368D24__A.1	AC098973.2	AC090421.1	RP11-191N8.2
RP4-758J18.2	RP11-31F15.1	THAP7-AS1	PCBP1-AS1	RP11-38L15.3	AC004540.4	RP11-75C9.1	RP11-65J3.1	EMX2OS	RP3-508I15.9	MFI2-AS1	AC073321.5	LOC147976.1	SNORD17	AC004383.4	RP11-325F22.3	MT1P3	RP11-554D15.1	CTB-89H12.4	RP11-322M19.2	RP11-554I8.2	FGD5-AS1	ST7-AS1	RP11-59J5.1	AC009948.5	RP11-98I9.4	AC002456.2	AC133528.2	FGD5-AS1	RP5-995J12.2	EMX2OS	RP11-157P1.4	RP11-157P1.4	RP11-622K12.1	AC009336.23	RP13-131K19.2	DICER1-AS	RP5-995J12.2	AP001610.5	RP4-781K5.8	AC009336.24	AC009948.5	RP11-379B8.1	AC017048.4	AC108488.3	AC114730.3	AC046143.5	AC004540.4	LINC00152	RP11-38L15.3
AC009336.24	AP000432.2	AC016700.5	AC025335.1	AC096579.7	RP11-157P1.4	FGD5-AS1	LINC00094	RP11-284F21.7	RP11-183E9.3	AC073218.2	AC093484.6	HCG18	SNORA74B	LINC00240	GS1-124K5.11	LINC00467	LA16c-83F12.6	AC092171.4	AC007255.7	RP11-48O20.4	ABHD11-AS1	RP11-556E13.1	AC093495.4	SNHG14	RP11-110G21.1	EPB41L4A-AS1	XIST	ABHD11-AS1	RP11-48O20.4	RP4-613B23.1	AC097724.3	RP11-319F12.2	HCP5	RP11-344B5.2	RP11-128M1.1	RP11-403I13.8	RP11-3B12.5	RP11-420G6.4	AC012499.1	AC007639.1	AC005076.5	RP3-340B19.3	RP4-758J18.10	RP11-706O15.3	NBPF8	RP11-248C1.2	AC104655.3	RP5-995J12.2	RP4-797C5.2
AC007639.1	RP11-216L13.8	DLG3-AS1	WT1-AS	RP11-132A1.4	AC009336.24	AC074138.3	MCF2L-AS1	LINC00443	Z83851.1	Z83851.1	MALAT1	LINC00493	SNORA53	GRTP1-AS1	XIST	C17orf76-AS1	BOLA3-AS1	RP11-175O19.4	FGD5-AS1	LINC00240	RP11-110G21.1	RP11-284F21.7	RP4-625H18.2	AKIRIN2-AS1	UBAC2-AS1	SNHG14	RP5-1112D6.4	RP11-139H15.1	RP4-758J18.2	RP4-797C5.2	RP4-781K5.8	RP11-69I8.3	RP11-322M19.1	RP11-290F20.3	RP11-59J5.1	RP11-390F4.6	RP11-390P2.4	RP11-220I1.1	RP4-569M23.2	AC133528.2	AC009506.1	RP4-635E18.6	RP11-513I15.6	GS1-421I3.2	RP11-513I15.6	LINC00493	RP11-480I12.3	EPB41L4A-AS1	AC058791.2
RP5-1125A11.1	AC133528.2	AC046143.5	LINC00339	RP1-30G7.2	AC012309.5	AC012309.5	AC017116.8	DLG3-AS1	RP11-456H18.2	RP1-8B1.4	SNHG9	RP11-96C23.8	SCARNA7	RP11-90D4.2	RP5-1180C10.2	RP11-218M22.1	AC098973.2	RP1-187N21.2	RP11-27I1.2	CTA-217C2.1	RP11-124N14.4	AC093850.2	SRGAP3-AS2	AC093818.1	RP5-885L7.11	RP11-513I15.6	RP5-997D24.5	RP11-183E9.3	RP1-180E22.3	RP5-827C21.4	XIST	RP3-327A19.5	EPB41L4A-AS1	NBPF8	RP4-625H18.2	RP11-337C18.8	RP4-758J18.10	RP11-288L9.1	RP11-65J3.1	AP001065.2	LINC00240	RP1-71L16.2	RP11-139H15.1	AC068138.1	RP11-157P1.4	RP11-220I1.1	RP11-251A15.4	LINC00240	AC007383.4
RP11-1148L6.5	AP001065.2	AC023797.1	RP5-995J12.2	RP11-465L10.7	AC010894.3	AC046143.3	AC116614.1	RP11-432J24.2	RP1-290I10.6	AC046143.5	RN7SL1	AC093388.3	SCARNA12	RP11-576D8.2	LINC00342	ZNFX1-AS1	AC009336.24	RP11-357H14.7	TP73-AS1	LINC00323	Z83851.1	CTD-3184A7.4	EMX2OS	RP11-325F22.5	HCG18	RP5-1103G7.4	DLEU2	AC133528.2	ABHD11-AS1	AC058791.2	RP11-284F21.7	EMX2OS	RP11-190J1.3	RP11-513I15.6	SRGAP3-AS2	GS1-124K5.4	AC098973.2	AC007283.5	AC109642.1	RP11-175O19.4	AC093818.1	AC113189.5	RP3-340N1.5	AF127936.7	TP73-AS1	AC113189.5	AP001065.15	RP13-401N8.1	RP11-220I1.1
RP5-864K19.4	RP1-71L16.2	RP11-307C12.11	RP4-758J18.2	SNHG6	RP11-432J24.5	HOXB13-AS1	RP11-264I13.2	RP11-342C23.4	AC092171.4	AC093391.2	RPPH1.1	RP11-65J3.1	SCARNA2	AC073218.2	RP1-309F20.2	RP11-622K12.1	RP11-379B8.1	RP11-295G20.2	RP11-265B8.4	RP5-1024G6.5	AC096579.7	AP000695.4	RP11-122M14.1	RP13-401N8.1	TRAF3IP2-AS1	RP11-773D16.1	LINC00493	XIST	AC097724.3	CTD-3184A7.4	RP11-420G6.4	RP11-195F19.9	RP5-1103G7.4	FGD5-AS1	RP11-122M14.1	AP001469.9	RP4-758J18.7	C9orf133	RP11-98L5.2	RP4-569M23.2	RP4-758J18.10	RP11-126H7.3	ZNF503-AS1	AC074389.9	RP11-216L13.8	RP11-422J8.1	LOC147976.1	RP11-152N13.5	LINC00284
AP001065.15	AP000688.8	CTD-3184A7.4	RP11-378J18.3	RP11-113K21.5	MFI2-AS1	DNM3OS	RP11-400K9.4	LINC00493	RP11-175O19.4	RP11-149I23.3	RP3-512B11.3	C12orf47	SCARNA10	AC092296.1	RP11-395P17.3	MEG3	AC005082.12	AC007283.5	RP1-283E3.3	MFI2-AS1	U73167.7	RP11-65J3.1	RP11-263K19.4	RP11-128M1.1	RP11-220I1.1	FGD5-AS1	AC092296.1	CTD-3184A7.4	RP11-152N13.5	AC093673.5	LINC00493	RP11-389K14.3	ABHD11-AS1	RP11-27I1.2	AC013264.2	AC069513.3	RP3-340N1.5	RP11-5N23.2	RP11-790G19.2	RP4-797C5.2	RP5-1103G7.4	RP3-460G2.2	AC009336.24	RP11-125B21.2	AC092171.4	RP11-126H7.3	EMX2OS	MFI2-AS1	RP11-65J3.1
RP11-110G21.1	AC058791.2	RP3-322G13.5	FGD5-AS1	RP11-877E17.2	RP11-84A14.4	DLEU2	RP11-796I2.2	SNHG7	HCG18	LINC00493	RP11-368I7.2	AC073046.25	SCARNA5	LINC00284	RP11-295P9.3	GUSBP4	AC007639.1	RP11-5N23.2	RP11-276H7.2	RP11-149I23.3	CTD-3184A7.4	RP11-124N14.3	AP000688.8	AC007383.3	RP11-179H18.2	TP73-AS1	RP11-179H18.2	SNHG7	RP11-276H7.2	AC113189.5	LINC00342	AL035610.1	RP11-403I13.7	RP11-265B8.4	RP1-8B1.4	RP1-90J20.7	AC009336.24	RP11-430C7.5	RP11-624M8.1	DLEU2	FGD5-AS1	AC012146.7	RP5-1125A11.1	RP11-435O5.2	RP4-792G4.2	AC007283.5	FAM41C	RP11-183E9.3	RP11-29H23.1
UBAC2-AS1	RP11-307C12.11	AC108488.3	RP1-180E22.3	RP11-727A23.5	RP5-1125A11.1	RP5-1007M22.2	AC093627.10	RP11-357H14.7	AC096579.7	RP11-132A1.4	FAM86C2P	RP11-790G19.2	SCARNA13	GAS5	RP5-890O3.9	AL132709.7	RP1-199J3.3	RP11-357H14.11	HCG11	RP4-794H19.1	AC084125.4	AC092580.4	AC013264.2	AP001065.15	AC074117.10	RP11-302K17.7	AC007283.5	RP11-126H7.3	RP11-552D4.1	RP11-295G20.2	GAS5	AC093673.5	RP1-80N2.2	AC051649.16	LINC00493	LIFR-AS1	RP11-379B8.1	AC007620.3	RP11-24M17.7	CTD-3184A7.4	CTA-217C2.1	MORC2-AS1	RP11-480I12.3	CTC-205M6.2	AC092296.1	RP11-465N4.4	RP11-263K19.4	RP11-124N14.4	AC019117.1
RP11-567G11.1	LINC00493	LINC00338	HCG18	RP11-273G15.2	PRRT3-AS1	LINC00493	RP11-67L3.5	GAS5	RP1-187N21.2	SNHG7	PPP1R14BP3	AC093627.10		AF127936.7	AF011889.4	RP11-513I15.6	RP11-366F6.2	RP11-295P9.3	RP11-216L13.8	AC092296.1	RP11-124N14.3	RP11-403I13.8	LINC00202	RP1-71L16.2	AC003665.1	RP1-199J3.3	AC009336.21	RP11-9E13.2	RP11-21N7.2	RP11-65J3.1	RP11-395P17.3	SNHG7	AC005082.12	RP11-368D24__A.1	CTB-51J22.1	CTC-205M6.2	RP13-401N8.1	CTD-2037K23.2	RP11-356J5.12	RP11-465N4.4	AC012309.5	AC018890.6	AC091729.9	AP001258.4	RP11-422J8.1	RP11-483H20.4	AC016700.5	Z83851.1	RP11-815M8.1
RP4-792G4.2	RP11-96C23.8	MCF2L-AS1	AP000688.8	CTC-210G5.1	DLEU2	AC092296.1	RP11-1398P2.1	RP11-134F2.2	RP11-179H18.2	RP11-220I1.1	RMRP	CTD-2231H16.1	[genes]	RP11-320G24.1	AC069513.3	RP1-10C16.2	PRRT3-AS1	RP5-890O3.9	RP11-110G21.1	RP11-308D16.4	AC007389.3	AC147651.4	CTB-51J22.1	RP11-248C1.2	RP11-29H23.1	RP11-216F19.1	RP11-465L10.7	RP11-395P17.3	RP11-420G6.4	RP1-92O14.3	RP11-403I13.8	RP11-220I1.1	RP11-335L9.1	RP1-187N21.2	RP4-666F24.3	RP11-480D4.3	RP5-1125A11.1	RP11-273G15.2	RP11-834C11.4	GAS5	AP000432.2	RP11-325F22.2	RP11-119B16.2	KB-1208A12.3	RP11-395P17.3	RP11-357C3.3	RP11-558F24.4	RP5-827C21.4	BX470102.3
RP1-71L16.2	RP11-295G20.2	LINC00263	AC092296.1	MALAT1	RP1-8B1.4	RP11-357H14.7	CRNDE	AC003043.2	RP11-295G20.2	RP11-179H18.2	SNORA73B	RP11-253E3.3	RPS20	AC100748.2	RP11-148K1.12	AC104655.3	RP4-792G4.2	RP5-894A10.2	AC091729.9	AC010883.5	AC018816.4	RP11-792D21.2	RP11-410N8.3	LINC00493	AC100748.2	RP11-195F19.9	AC069513.3	LINC00338	RP11-565H13.2	GAS5	AC074389.9	LINC00094	Z83851.1	RP11-154D6.1	RP11-275I14.4	CTC-338M12.3	RP11-480I12.3	CTD-2023M8.1	MALAT1	AD000090.2	RP11-152N13.5	RP11-126K1.6	LINC00493	RP11-113K21.5	LINC00094	AC092580.4	RP11-248C1.2	LINC00493	NEAT1
AC046143.5	AC007283.5	GS1-124K5.4	RP11-458D21.1	RP11-158K1.3	AC016697.3	RP11-220I1.1	RP11-273G15.2	RP11-790G19.2	AC007283.5	RP11-295G20.2	TERC	AC141928.1	DCN	RP11-400K9.4	NEAT1	RP11-366F6.2	AP000688.8	NEAT1	RP11-312O7.2	AC017116.8	AC074389.9	AC004080.12	RP4-666F24.3	RP11-220I1.1	ZEB1-AS1	AC092171.4	CTD-2314B22.3	LINC00094	LINC00493	C9orf133	RP5-1065P14.2	DICER1-AS	AP000688.8	AC011899.9	LINC00094	AC141928.1	AC091062.2	PVT1	RP11-109J4.1	AC009336.21	RP11-480I12.3	RP11-108M9.4	CTD-3184A7.4	RP11-57A19.2	RP11-790G19.2	LINC00263	AC092296.1	CTD-3184A7.4	CTC-228N24.3
RP11-558F24.4	GS1-421I3.2	RP11-790G19.2	AC108488.3	RP11-809O17.1	AC023797.1	RP11-179H18.2	RP11-480D4.3	DGUOK-AS1	RP11-399D6.2	RP11-613M10.6	RN7SK	MALAT1	VIM	RP11-796I2.2	RP11-834C11.4	THAP7-AS1	RP4-797C5.2	RP11-894P9.1	RP4-594I10.2	RP4-639F20.1	RP4-758J18.9	AC020907.6	RP11-275I14.4	LINC00472	RP11-337C18.8	RP11-314C16.1	RP5-894A10.2	RP11-403I13.8	RP11-220I1.1	AC074389.9	RP11-472B18.2	EGOT	RP11-389K14.3	AC073046.25	ZNF295-AS1	RP11-736N17.2	AP001065.2	RP11-109J4.1	RP11-326C3.2	RP11-790G19.2	AC091729.9	RP11-465L10.7	AC093673.5	RP11-736K20.6	RP11-103G8.2	AC019117.1	AC107057.1	AC107057.1	KB-1208A12.3
AC046143.7	RP1-92O14.3	AP000251.2	AC003665.1	RP13-582O9.5	LINC00493	RP11-295G20.2	RP11-10A14.5	RP11-245J24.1	MORC2-AS1	AC108488.3	SNORD17	SNHG1	TMSB10	RP11-446H18.3	MALAT1	DNM3OS	LINC00493	CTC-358I24.1	RP1-187N21.2	AC019117.1	AC019117.1	RP11-326C3.2	RP11-323C15.2	GS1-421I3.2	HCG16	AC005537.2	CRNDE	RP4-758J18.9	GAS5	RP11-126L15.4	BX470102.3	RP11-390F4.6	AC096579.7	RP11-733O18.1	RP11-245J24.1	RP13-582O9.5	AC016700.5	RP11-410L14.2	RP11-283G6.5	AC069513.3	AC016700.5	RP11-308B16.1	RP11-295G20.2	CTD-2003C8.1	RP11-465L10.7	RP11-337C18.8	RP11-458D21.1	SNHG7	RP11-318M2.2
RP4-665J23.1	RP1-30G7.2	RP11-325F22.4	C12orf47	GS1-251I9.4	RP3-322G13.5	GAS5	RP11-375B1.3	HNF1A-AS1	RP4-758J18.9	AC012146.7	SNORA74B	RP11-181C3.2	ENO1	RP11-548O1.3	RP11-496I9.1	HCG18	LINC00284	MALAT1	AC092296.1	AC009336.21	RP11-472B18.2	RP11-750H9.5	AC019117.1	MED14-AS1	CTC-205M6.2	RP1-187N21.2	SNHG6	RP11-790G19.2	LINC00094	GS1-124K5.4	AC093734.13	RP11-40F6.2	LINC00493	AC007620.3	AC007405.6	RP11-410L14.2	AC005537.2	C8orf51	RP11-283G6.4	TIPARP-AS1	AC093391.2	CTD-2015H6.3	RP1-92O14.3	RP11-159F24.1	RP11-244H3.1	RP11-511I2.5	AC074117.10	RP11-65J3.1	RP11-93K22.13
RP1-92O14.3	AP000251.2	RP11-465L10.7	GAS5	KB-1562D12.1	RP11-295G20.2	AD000090.2	RP11-440L14.1	RP6-109B7.3	AC100748.2	C12orf47	SNORA53	RP11-349A22.5	PEBP1	WNT5A-AS1	RP11-350N15.4	AC016700.5	RP11-65J3.1	RP11-326C3.2	RP11-220I1.1	RP11-40F6.2	CRNDE	RP11-273B20.1	RP5-1065P14.2	AP000344.3	DNAJC3-AS1	LINC00493	KB-1208A12.3	RP11-465L10.7	MCF2L-AS1	RP11-815M8.1	RP11-285F7.2	AC005332.1	SNHG7	CTC-205M6.2	RP11-103G8.2	RP11-395G23.3	U73167.7	RP11-326C3.2	U82695.10	RP5-894A10.2	U73167.7	AC093484.6	AC074389.9	CTD-2231H16.1	AC093734.13	RP11-790G19.2	AC108488.3	C12orf47	RP11-510N19.5
CTD-2666L21.1	AC079922.3	RP6-109B7.3	RP11-423O2.5	C8orf51	RP11-65J3.1	CECR7	PVT1	RP5-1121A15.1	RP11-126K1.6	GAS5	RP11-385J1.2	RN7SL1	FXYD5	CTD-2536I1.1	RP11-273B20.1	RP11-558F24.4	AC007389.3	RP11-357H14.16	TPRG1-AS1	AC003075.4	SNHG6	RP11-469H8.6	C10orf52	RP11-357C3.3	CTC-281B15.1	SNHG7	RP11-834C11.4	AC069513.3	RP11-790G19.2	RP11-472B18.2	RP1-90J20.7	RP11-465L10.7	LINC00284	RP11-18C24.6	RP11-1C1.7	RP11-660L16.2	LINC00493	RP11-117B7.1	RP11-553L6.5	NEAT1	RP1-315G1.3	RP11-1E22.1	RP4-758J18.9	PVT1	CTC-205M6.2	AC093627.10	RP11-126K1.6	GAS5	RP11-736N17.2
LINC00094	RP11-5N23.2	RP11-314A20.2	LINC00094	GS1-393G12.12	AC012146.7	RP11-103G8.2	AC141928.1	RP3-454G6.2	AC007405.6	MCF2L-AS1	SCARNA7	RP11-718G2.4	LTBP4	RP11-723O4.8	RP11-1136G11.7	RP11-342C23.4	AC009336.21	RP11-298I3.1	AC092431.1	RP11-5N23.2	KB-1208A12.3	RP5-1021I20.1	ZNF295-AS1	AC009336.21	CTD-2653M23.2	GAS5	MALAT1	NEAT1	RP11-40F6.2	RP11-796I2.2	NEAT1	CTD-2003C8.1	AC103563.8	RP11-1334A24.6	CTD-2003C8.1	RP11-111M22.3	AC093673.5	RN7SL1	RP11-297M9.2	SNHG6	CTD-3184A7.4	CTD-2249K22.1	GS1-124K5.4	RP11-521B24.3	NEAT1	CTD-2377D24.6	RP11-436I9.2	DGUOK-AS1	KB-1991G8.1
RP11-357C3.3	RP11-85F14.5	CTC-228N24.3	AC019117.1	RP11-661A12.7	RP1-92O14.3	HOXA11-AS1	RP11-689K5.3	CRNDE	RP11-413E6.8	AC100748.2	SCARNA12	RP11-617F23.1	PALM	RP4-785G19.5	RP11-65I12.1	LINC00493	RP11-325F22.2	RP11-1136G11.7	LINC00094	RP11-126K1.6	RP11-318M2.2	RP11-64K12.2	SNHG6	RP11-413E6.8	CTD-2314I6.1	CTD-2666L21.1	AC020907.6	KB-1208A12.3	RP11-108M9.4	RP6-109B7.3	RP11-24M17.7	RP11-510N19.5	RP11-65J3.1	RP11-792D21.2	RP11-18C24.6	RP5-1021I20.1	RP11-295G20.2	CTA-204B4.6	RP11-295M3.1	CTD-2003C8.1	AC113189.5	RP11-962G15.1	AC009336.21	CTD-2336O2.1	C4orf10	CTD-2037K23.2	CTD-2231H16.1	RP11-796I2.2	RP11-981G7.4
AC100748.2	AC007405.6	RP11-480D4.3	CTD-2037K23.2	CTD-3065J16.9	AF127577.8	RP11-38P22.2	MALAT1	CTC-537E7.2	RP11-285F7.2	RP11-390F4.6	SCARNA2	CTA-204B4.6	WFDC2	CTD-2031P19.4	AC005519.4	SNHG7	RP11-5N23.2	RP11-349A22.5	RP11-357C3.3	RP11-799O21.1	RP11-273G15.2	RP11-532F12.5	RP11-1C1.7	CTC-774J1.2	CTD-2203K17.1	RP11-124N14.3	RP11-661A12.7	RP11-113K21.5	RP11-85F14.5	AC007009.1	RP11-510N19.5	MALAT1	AC003665.1	TMEM9B-AS1	CTD-2015H6.3	RP11-45P15.4	RP11-465N4.4	RP4-550H1.6	H19	RP11-510N19.5	AC012146.7	RP11-109J4.1	AC003043.2	AP001372.2	AC141928.1	CTD-2003C8.1	C4orf10	AC073321.5	RP11-283G6.5
RP11-390F4.6	NEAT1	CTC-338M12.3	BDNF-AS1	RP11-469H8.6	C9orf133	AC007620.3	RP11-109J4.1	CTC-504A5.1	AC096772.6	GS1-124K5.4	SCARNA10	RP11-252A24.7	PLP2	RP11-760H22.2	LA16c-390E6.4	AC108488.3	CTD-2314B22.3	RP11-65I12.1	AC073046.25	RP11-465L10.7	PVT1	PPP1R9B	RP11-318M2.2	CTD-2231H16.1	CTC-497E21.4	RP11-357C3.3	RP11-350F4.2	RP11-727A23.5	RP11-796I2.2	NEAT1	RP11-834C11.4	RP11-380I10.4	FKBP1A-SDCBP2	RP11-750H9.5	AC195454.1	CTA-204B4.2	GAS5	RP11-49I11.1	ZDHHC8P1	RP11-834C11.4	C12orf47	RP11-317N12.1	RP11-790G19.2	RP11-111M22.3	CTD-2336O2.1	RP11-10A14.5	RP11-834C11.4	SNHG6	RP11-283G6.4
RP11-337C18.8	RP11-113K21.5	RP11-752G15.6	RP11-10O17.2	CTA-204B4.6	RP11-403I13.8	RP11-446H18.3	RP11-1149O23.2	CTC-537E7.3	RP11-421F16.3	RP11-5N23.2	SCARNA5	RP11-7K24.3	MSLN	RP11-395G23.3	RP11-480A16.1	GAS5	SNHG6	AC005519.4	RP11-472B18.2	RP11-38P22.2	RP11-163N6.2	MMP12	RP11-18C24.6	CTD-2297D10.2	GS1-251I9.4	RP11-545I5.3	RP11-977G19.5	CTD-2003C8.1	AC096579.13	RP11-113K21.5	MALAT1	RP11-701H24.2	GAS5	U82695.10	RP11-503N18.2	RP1-39G22.7	DICER1-AS	MAL2	AC004540.5	MALAT1	GAS5	RP11-164A7.1	RP11-325F22.2	SNHG1	RP11-496I9.1	AC093484.6	RP11-758M4.4	MALAT1	RP11-283G6.3
RP11-325F22.2	RP11-736K20.6	RP11-521B24.3	RP11-323F5.2	AC083843.1	AC074389.9	RP11-475N22.4	CTD-2336O2.1	CTC-276P9.1	RP11-438N16.1	RP11-796I2.2	SCARNA13	RP1-223E5.4	RPS16	RP1-288H2.1	RP11-384K6.6	AC100748.2	RP11-113K21.5	RP11-718G2.4	RP11-405L18.1	NEAT1	RP11-158K1.3	H19	RP11-503N18.2	CTD-2001E22.2	CTD-2336O2.1	ZEB1-AS1	RN7SL1	RP11-480D4.3	RP11-379F4.4	RP11-727A23.5	CTD-2031P19.4	RP11-96H19.1	EGOT	RP4-550H1.6	RP11-867G2.2	RP11-304L19.5	AC100748.2	RECQL4	CES5AP1	SNHG9	RP11-62F24.2	SNHG9	RP11-745O10.2	RP11-680F8.1	RP11-349A22.5	CTC-497E21.4	AP000662.4	RP11-164P12.4	RP3-416H24.1
MYLK-AS1	PVT1	AC034243.1	RP11-18C24.6	CTA-204B4.2	AC100748.2	SNHG6	CTD-3107M8.4	RP11-834C11.6	RP11-253E3.3	AC069513.3		RP11-532F12.5	TBCB	RP11-469H8.6	AC055839.2	CTD-2314B22.3	RP11-727A23.5	RP6-65G23.3	AC093734.13	CTC-228N24.3	RP11-809O17.1	MAL2	RP11-356J5.12	CTD-2335A18.1	RP11-164A7.1	RP11-337C18.8	RP11-368P15.3	RP11-356J5.12	TM4SF1-AS1	RP11-608O21.1	RP11-760H22.2	RP11-2H8.2	RP11-403I13.8	RP11-296K13.1	RP11-469H8.6	RP11-600F24.7	AC009336.21	NEURL3	RP11-397E7.3	SNHG1	C9orf133	RP11-181C3.2	RP11-465L10.7	RP11-181C3.2	RP11-977G19.5	RP11-736N17.2	RP11-395G23.3	RP11-675F6.3	RP4-550H1.6
RP11-465L10.7	RP11-792D21.2	RP13-582O9.5	RP11-453E17.1	RP11-13K12.1	GLIS3-AS1	KB-1208A12.3	RP11-495O11.1	RP11-168E14.1	MALAT1	SNHG6	[genes]	RP3-512B11.3	CLIP3	RP11-553L6.5	RP5-1057J7.6	SNHG6	RP11-10A14.5	RP11-64K12.2	RP11-67L3.5	CTC-358I24.1	RP13-582O9.5	AC068491.1	RP11-834C11.4	RP11-1038A11.3	AP001372.2	CTC-205M6.2	RP11-64K12.2	RP11-689K5.3	RP11-101P17.7	CTD-2016O11.1	RP3-416H24.1	RP3-416H24.1	RP11-732M18.3	RP11-212I21.2	RP11-620J15.3	RP13-516M14.1	RP11-108M9.4	OPLAH	RP11-231P20.2	RP11-283G6.5	AC100748.2	RP11-585P4.5	AC093734.13	RP11-44N21.1	CITF22-92A6.1	RP11-109J4.1	RP11-264F23.3	CTD-2031P19.4	RP11-7K24.3
AC073321.5	MALAT1	RP5-1024C24.1	CTD-2015H6.3	RP11-532F12.5	GS1-124K5.4	RP11-877E17.2	RP11-817J15.2	RP11-6E9.4	RP11-865I6.2	KB-1208A12.3	CDC34	RP5-1129J21.3	PTN	RP4-550H1.6	LA16c-358B7.3	CTD-2015H6.3	RP11-834C11.8	RP4-550H1.6	RP11-318M2.2	CTC-338M12.3	GS1-251I9.4	PIK3R6	MALAT1	RP11-349A22.5	CTD-2245O6.1	KB-1208A12.3	RP11-56B16.3	MALAT1	RP11-1398P2.1	MALAT1	RP11-488L18.10	RP11-65I12.1	AL592284.1	RP11-473I1.5	RP11-356K23.1	RP11-61J19.4	LIFR-AS1	RN7SK	MIR210HG	RP11-283G6.4	RP5-1065P14.2	RN7SL1	RP11-445H22.4	RP11-469H8.6	RP11-13K12.1	RP5-1024C24.1	CACNA1C-AS2	RP13-582O9.5	RP11-532F12.5
RP11-445H22.4	RP11-809O17.1	RP11-660L16.2	C4orf10	RP11-629O1.2	RP11-790G19.2	CTD-2003C8.1	RP11-64K12.2	AC012531.17	RP11-620J15.3	CTC-338M12.3	MXRA5	POLDIP2	PTGDS	RP11-296K13.1	ZNF767	AC093484.6	CTC-504A5.1	RP11-611L7.1	RP11-330M2.7	RP11-375B1.3	RP11-410L14.2	PPP1R14BP3	RP11-760H22.2	CTD-2325P2.4	SNHG1	RP11-702M1.1	RP11-488L18.10	RP11-539L10.3	CTC-205M6.2	RP11-539L10.3	RP5-991G20.4	RP11-7F17.7	RP11-472B18.2	POLDIP2	RP11-1008C21.1	RP1-223E5.4	CTC-205M6.2	HLA-J	RMST	RP11-50C13.1	GS1-124K5.4	RP11-369C8.1	KB-1208A12.3	RP11-488C13.5	RP11-553L6.5	RP11-164A7.1	RP11-1038A11.3	RP11-326C3.2	RP11-295M3.1
CTC-205M6.2	RP11-326C3.2	SCARNA9	CTD-2031P19.4	RP11-455F5.5	AP000251.2	RP11-421F16.3	RP11-252A24.7	RP11-834C11.4	RP11-977G19.5	PVT1	MSLN	CRYBB2P1	RPL34	RP11-252A24.7	HERC2P2	RP11-438N16.1	RP11-356J5.12	RP11-296K13.1	RP11-438N16.1	RP11-423H2.3	KB-1562D12.1	NCF1B	RP5-1024C24.1	U82695.10	RP11-349A22.5	CTC-338M12.3	RP4-550H1.6	RP13-582O9.5	CTD-2037K23.2	RP11-109J4.1	AC009120.6	RP11-45M22.1	CTC-228N24.3	ALDH3B1	RP11-661D19.3	RP11-173B14.5	SNHG6	AC092661.2	AC156455.1	RP11-488L18.10	AP000251.2	RP11-368P15.3	RP11-10A14.5	RN7SL1	RP4-550H1.6	RP11-326C3.2	RP11-620J15.3	SNHG9	RP11-368I7.2
RP11-705O3.1	RP1-102E24.8	RP11-111M22.3	GS1-251I9.4	NR2E3	DGUOK-AS1	CTC-338M12.3	RP11-532F12.5	CTD-2031P19.4	RP11-718G2.4	RP11-834C11.4	PIK3R2	PPP1R9B	CCNG1	RP11-615I2.2	AC093838.4	RP11-834C11.4	RP11-834C11.4	RP4-659J6.2	CTC-497E21.4	MALAT1	RP11-760H22.2	CA5BP1	RP11-326C3.2	RP4-550H1.6	RP11-46C24.7	LINC00491	RP5-1085F17.3	RP11-164A7.1	CTC-338M12.3	RP13-582O9.5	RP11-553L6.5	RP11-254F7.2	RP11-18C24.6	H19	CTD-2270L9.4	RP5-1129J21.3	KB-1208A12.3	GBP1P1		U82695.10	RP11-624M8.1	RP11-89K21.1	AC093484.6	RP4-755D9.1	RP11-611L7.1	RP11-283G6.5	RP11-408B11.2	SNHG1	RP11-455F5.5
CTC-358I24.1	U47924.27	CTD-3065J16.9	AP001372.2	MAL2	RP11-465L10.7	CTD-2001E22.2	RP11-423H2.1	CTD-2336O2.1	RP11-45P15.4	RP11-752G15.6	RBP1	ZNF767	RPL24	RP11-524D16__A.3	XXyac-R12DG2.2	CTD-2031P19.4	RP11-119H12.6	RP5-1085F17.3	CTC-458I2.2	RP11-802E16.3	C8orf51	TMEM120A	RP11-713P17.5	RP11-930P14.2	RP5-991G20.4	CTD-2031P19.4	RP3-406A7.7	RP11-660L16.2	CTD-2001E22.2	RP11-410L14.2	RP11-611L7.1	RP11-304L19.5	RP11-159F24.1	MAL2	AC055839.2	ABO	RP11-877E17.2	CXCR2P1	[genes]	RP4-550H1.6	RP11-108M9.4	RP11-549B18.1	CTD-2031P19.4	RP11-477I4.3	RP11-254F7.2	RP11-134N1.2	RP11-479H16.1	RP1-278C19.3	ALDH3B1
RP11-18C24.6	RP11-611E13.2	CTD-3074O7.5	SNHG1	RECQL4	RP11-314A20.2	MALAT1	MIR31HG	RP11-660L16.2	RP5-991G20.4	CTD-2031P19.4	DHCR24	SLC37A4	FABP3	RP11-368I7.2	TMEM198B	AC020907.6	RP11-734I18.1	RP11-566E18.3	CTC-497E21.3	SNHG1	RP11-395G23.3	HLA-J	RP11-167N4.2	RP11-509E16.1	RP1-39G22.7	RP11-1L12.3	RP11-141O15.1	AP001372.2	RP11-792D21.2	RP11-660L16.2	RP11-254F7.2	KB-1460A1.5	RP11-362F19.1	VPS11	RP11-532F12.5	CA5BP1	RP11-421F16.3	HLA-L	MLXIPL	RP11-611L7.1	AC008280.5	RP11-66N11.8	AC020907.6	RP11-73E17.2	RP5-1085F17.3	RP11-283G6.4	RP11-89K21.1	RP11-349A22.5	H19
RP11-834C11.4	RP11-66N24.3	RP11-783K16.5	RP1-278C19.3	RP11-299H22.3	CRNDE	RP1-170O19.6	PPP1R14BP3	SNHG9	RP11-553L6.5	RP11-760H22.2	HOXB8	MAL2	SLPI	CTD-2562J17.3	SDHAP1	CTB-178M22.2	CTD-2031P19.4	POLDIP2	CTD-2335A18.1	RP11-680F8.1	RP11-164A7.1	RCN1P2	RP11-867G2.2	RP11-941F15.1	RP3-467N11.1	CTC-497E21.3	CTA-14H9.5	SNHG9	RP11-539L10.3	RP11-111M22.3	RP11-296K13.1	SCAMP1	CTD-2016O11.1	PIK3R6	RP11-318L16.6	RP11-43F13.1	RP11-18C24.6	RP11-163O17.1	PLEKHB1	RP5-1085F17.3	AC007405.6	RP5-882C2.2	CTD-3065J16.9	RP6-65G23.3	RP11-923I11.1	RP11-117B7.1	CTD-2147F2.1	RP11-977G19.5	KIAA0664L3
RP4-785G19.5	RP11-73E17.2	RP11-983P16.4	POLDIP2	RP11-423H2.1	RP11-113K21.5	CTD-2031P19.4	OR7E14P	RP11-783K16.5	RP4-550H1.6	RP11-111M22.3	SPDEF	ZNF761	HIST1H1D	PLK1S1	LINC00265	RP11-619A14.3	RP11-317N12.1	CRYBB2P1	RP11-283G6.5	RP11-7K24.3	RP11-429J17.7	RP11-465B22.3	RP11-350F4.2	SCAMP1	RP4-550H1.6	RP11-111M22.3	RP11-388M20.2	SNHG1	CTD-2031P19.4	SNHG9	RP11-4F5.2	PPP1R9B	AC010226.4	OPLAH	RP11-295M3.1	TMEM120A	RP11-697M17.1	TUG1	FHL1	RP11-173B14.5	RP11-325F22.4	RP1-223E5.4	RP11-680F8.1	RP5-991G20.4	RP11-629O1.2	CITF22-92A6.1	RP11-254F7.2	CTD-2325P2.4	MAL2
RP11-337A23.6	RP11-64K12.2	CITF22-92A6.1	SCAMP1	OPLAH	RP11-877E17.2	AC004080.12	TMEM120A	RP11-469H8.6	RP11-611L7.1	RP11-680F8.1	HIST1H3B	RECQL4	HIST1H3B	UBXN8	AC016683.6	RP11-445F12.1	RP11-1L12.3	ZNF767	RP11-283G6.4	CTA-14H9.5	SNHG9	NBPF1	RP11-356K23.1	PLK1S1	RP11-296K13.1	RP11-264F23.3	EMG1	RP11-783K16.5	RP11-660L16.2	RP11-283G6.5	RP11-252A24.7	H19	AC093484.6	NCF1B	ALDH3B1	AC024560.3	C4orf10	RP11-363E7.4	DGKG	PPP1R9B	RP11-314A20.2	RP11-532F12.5	RP11-620J15.3	RP11-304L19.5	RP11-923I11.6	CTD-2325P2.4	AC055839.2	RP11-490M8.1	AC068491.1
CTD-2031P19.4	RP11-30K9.5	RN7SL1	UBXN8	YTHDF3	DNAJC3-AS1	RP11-65D13.1	RN7SK	RP11-579D7.4	RP11-296K13.1	RP11-620J15.3	SOX4	DCP1A	CAPNS1	H19	SSPO	RN7SL1	RP11-395G23.3	HERC2P2	RP11-1038A11.3	ALDH3B1	CTD-3065J16.9	MTMR9LP	RP11-13K12.1	CRYBB2P1	RP11-412D9.4	RP11-1038A11.3	H19	RP11-983P16.4	RP11-783K16.5	RP11-283G6.4	RP11-566E18.3	MAL2	CTD-2031P19.4	YTHDF3	AC068491.1	HMGB3P22	CTC-497E21.4		ENO1	CWC15	CTD-2037K23.2	RP3-512B11.3	RN7SL1	RP11-473I1.5	ALDH3B1	RP11-16E12.2	CTA-250D10.23	RP4-550H1.6	OPLAH
RP11-231N3.1	RP11-45P15.4	RP6-65G23.3	EMG1	RMRP	RP11-480D4.3	RP1-170O19.2	RCN1P2	RP11-572M18.1	RP11-304L19.5	RP11-73E17.2	SLC10A3	OPLAH	COX6B1	MAL2	RN7SK	CTD-2256P15.2	CTD-2335A18.1	AC020915.4	RP11-695J4.2	NSUN5P2	RP11-736K20.5	RP11-289I10.2	RP4-550H1.6	MMP12	RP11-923I11.6	RP11-620J15.3	HMGB1P5	CITF22-92A6.1	U47924.27	RP11-783K16.5	RP11-318L16.6	DCP1A	RP11-21L19.1	ZFP92	OR7E14P	SNHG13	CTD-2031P19.4	[genes]	CTTNBP2	OR7E14P	RP11-113K21.5	POLDIP2	RP11-60L3.1	CTD-2313J17.5	SCAMP1	RP11-254F7.2	FBXL19-AS1	RP11-304L19.5	SRSF8
RP11-111M22.3	RP1-39G22.7	CTD-2256P15.2	KIAA0664L3	SNORA73B	RP11-421F16.3	SNHG1	RP11-465B22.3	ARHGAP5-AS1	RP11-252A24.7	RP11-45M22.1	SLC6A8	PPP1R14BP3	COX7C	SRSF8	AC024560.3	RP1-39G22.7	RP11-283G6.5	ZNF761	RP11-283G6.3	SLC37A4	CTA-204B4.6	FTLP3	RP11-295M3.1	ZDHHC8P1	PPP1R9B	RP5-1021I20.1	MAL2	RP11-658F2.8	RP3-416H24.1	U47924.27	RP11-368I7.2	XXyac-R12DG2.2	AP006621.8	SRGAP2P2	RP11-54C4.1	ZNF826P	RP11-1L12.3	LAP3	RAPGEF3	SDHAP1	SNHG10	MAL2	RP11-64K12.2	RP11-22P6.3	PPP1R9B	RP11-347C12.10	RP3-512B11.3	CTD-2313J17.5	AC024560.3
RP1-278C19.3	RP11-49I11.1	RP11-505K9.1	SLC37A4	RP5-1033H22.2	CTC-338M12.3	CTA-204B4.6	NBPF1	CTD-2566J3.1	RP11-7K24.3	RP1-39G22.7	LRP3	RP1-222E13.10	TPT1	SNHG5	SEPT7P2	RP11-490M8.1	RP11-283G6.4	FKBP9L	RP4-693M11.3	PRIM2	RP11-505K9.1	AC017076.4	SRD5A2	TUBBP5	CASP8AP2	RP4-550H1.6	CWC15	RN7SL1	RN7SL1	RP3-416H24.1	POLDIP2	MIR31HG	RP11-283G6.5	GGTA1P	SNHG13	AC034220.3	RP11-164A7.1	ETV7	CPXM1	AC016683.6	RP11-480D4.3	CWC15	RP11-46C24.8	RP11-252A24.7	KIAA0664L3	RP11-49I11.1	RP11-509E16.1	RP11-532F12.5	C14orf167
RP11-1038A11.3	RP5-882C2.2	RP11-66N11.8	PRIM2	MIR205HG	CTD-2001E22.2	AC133109.1	MIR205HG	RP11-519G16.5	RP11-141O15.1	RP11-304L19.5	ALDH3B2	OR7E14P	FST	RP11-534G20.3	MTMR9LP	RP11-66N11.8	RP11-680F8.1	RP11-330L19.5	CTD-2240H23.2	GBAP1	RP4-550H1.6	HLA-DRB6	SCAMP1	ZNF761	H19	RP11-611L7.1	RP11-423H2.1	CTA-204B4.6	RP5-914P20.5	RP11-488L18.10	XXyac-R12DG2.2	AC108142.1	RP11-283G6.4	AC016747.3	RP4-555L14.5	TSPY26P	RP11-496I9.1	EIF2AK2	TGM1	RP4-564F22.2	CTC-338M12.3	TUBBP5	RP11-505K9.1	RP11-18F14.2	AC020915.4	RP11-122A8.4	RP11-923I11.6	CTA-14H9.5	SDHAP2
RP11-620J15.3	RP11-455F5.5	RP11-347C12.10	MAL2	JRK	RP11-539L10.3	AC012065.7	RP11-123J14.2	RP11-49C24.1	RP11-352B15.1	RP11-532F12.5	FAM127A	WASH3P	RPS6	RP11-433O3.1	NSUN5P1	RP11-304L19.5	RP11-783K16.5	SDHAP3	RP11-30K9.5	PPP1R14BP3	RP11-254F7.2	HOTAIRM1	PMCHL2	VPS11	KIAA0664L3	RP11-304L19.5	OR7E14P	U82695.10	RP4-659J6.2	RP11-304L19.5	RP1-222E13.10	TMEM198B	RP11-283G6.3	RP11-27I1.4	TUBA4B	RP11-1277A3.2	RP11-326C3.2	PARP12	CRTAC1	MIR17HG	AC093484.6	CA5BP1	RP11-611L7.1	RP11-295M3.1	AC093838.4	RP11-532F12.5	C11orf95	PLK1S1	MSL3P1
RN7SL1	EMG1	RP11-22P6.3	SCAND2	EIF4A1P2	RP11-675F6.3	AC055839.2	KIAA0040	RP4-550H1.6	POLDIP2	RP11-368I7.2	FOXP4	TMEM120A	RPS24	EIF4A1P2	RUSC1-AS1	AC055839.2	CTD-2314B22.1	PMS2CL	RP4-550H1.6	SNORD3A	RP11-66N11.8	SNHG3	OPLAH	CA5BP1	PRIM2	CTD-2196E14.9	RP4-564F22.2	CTA-204B4.2	RP11-122A8.4	RP11-49I11.1	RP4-564F22.2	RP11-823P9.1	RP11-299L17.3	SEC22B		RP11-844P9.2	RP11-111M22.3	SP100	PVALB	CTD-2119F7.2	RP11-539L10.3	RMRP	RP11-304L19.5	RP11-368I7.2	RECQL4	CTA-14H9.5	AC016747.3	UBXN8	HLA-DRB6
CTD-3035D6.2	HERC2P2	RP13-516M14.1	RP11-330L19.5	RP11-397E7.3	RP13-582O9.5	POLDIP2	RP4-796B4.1	RP11-304L19.5	PLK1S1	RP1-118J21.25	IER3	RMRP	RPS11	ADAMTS9-AS1	GUSBP11	CTA-29F11.1	RN7SL1	LINC00265	RP11-611L7.1	MT1DP	RP5-1085F17.3	RPLP0P2	SEC22B	MIR22HG	MAL2	RP11-252A24.7	SNORD3A	RP11-553L6.5	RP11-532F12.5	AC026471.6	SNHG5	OR7E14P	RP11-510M2.5	MSL3P1	[genes]	RMST	RP11-1038A11.3	IFI35	REC8	SNHG13	RP13-582O9.5	SNORD3A	RP11-22P6.3	CTD-2562J17.3	RP11-666A20.1	RP11-388M20.2	AC004540.5	MAL2	RP11-255H23.2
RP1-39G22.7	VPS11	CTA-29F11.1	YTHDF3	RP11-383J24.5	RP11-430H10.1	CRYBB2P1	HLA-L	RP11-252A24.7	PPP1R9B	POLDIP2	CRABP2	RN7SK	RPL11	ZNF702P	RP11-501I18.2	RP1-223E5.4	RP11-532F12.5	AC016683.6	RP11-473I1.5	NSUN5P1	RP11-304L19.5	HLA-L	AC007238.1	MEIS3P2	VPS11	SCAMP1	SNHG5	RP4-550H1.6	RP5-1129J21.3	LA16c-329F2.1	AC004870.4	CIDECP	RP4-550H1.6	RP11-534G20.3	ZMYND10	RP11-395B7.7	U47924.27	LAMP3	DOK5	SNRPEP4	RP11-660L16.2	RP9P	RP11-49I11.1	RP11-480G7.1	ABO	RP11-455F5.5	RP5-981L23.1	PPP1R14BP3	RP11-397E7.3
RP4-659J6.2	NEURL3	RP1-223E5.4	ZNF876P	RP11-21L23.2	RP11-939C17.2	ZDHHC8P1	RP11-1149O23.3	RP11-510D19.1	CASP8AP2	PLK1S1	HIST1H2BD	AC016629.2	SRP9	RP11-143E21.7	CTD-2339L15.1	RP11-923I11.6	RP11-295M3.1	SNORD3A	CTD-2196E14.9	HMGB3P22	CTA-29F11.1	MIR210HG	TUBA4B	SLC38A3	ZNF518A	EMG1	SNORD17	RP11-304L19.5	EMG1	CTD-2562J17.3	AFG3L1P	AC016683.6	RP11-252A24.7	SIRPAP1	LRRC23		RP11-96H19.1	OAS1	SYNDIG1	GATS.1	RP11-111M22.3	AP000525.8	CTD-2382E5.3	ALDH3B1	OPLAH	POLDIP2	MSL3P1	AP000358.3	KIAA0040
AC055839.2	NCF1B	RP11-368I7.2	SNORA73B		RP11-111M22.3	AC020915.4	RP11-143E21.7	RP11-7K24.3	PRIM2	CRYBB2P1	HIST1H4H	AC024560.3	RPL37	RP11-834C11.7	RP11-33B1.1	EMG1	EMG1	AC016629.2	RP11-368I7.2	HLA-DRB6	CRYBB2P1	RP11-493L12.2	RP11-1277A3.2	SRGAP2P2	PPP1R14BP3	VPS11	MIR17HG	RP11-817O13.8	AC020915.4	CTC-459F4.2	CTD-2119F7.2	NBPF1	RP11-314O13.1	TLE1P1	EFCAB1	[genes]	CTD-2591A6.2	LAG3	MSLN	SNHG3	SNHG9	CTD-2119F7.2	AC026471.6	CASP8AP2	AC018865.8	CWC15	AC093698.3	TMEM198B	RP11-64D22.2
RP11-352B15.1	RP11-43F13.1	RP5-1129J21.3	RN7SK	[genes]	RP11-60I3.5	AC093838.4	RP11-163O17.1	RP11-532F12.5	DCP1A	AC020915.4	NR2F6	PI4KAP1	BTF3	RP11-627G23.1	ERVK13-1	H19	RP11-423H2.1	SEPT7P2	H19	RP11-397E7.3	AC020915.4	RP11-588K22.2	RP11-552M11.8	HLA-J	RP11-823P9.1	DCP1A	SEC22B	RP13-516M14.1	MAL2	POLDIP2	AC007392.3	CTD-2119F7.2	RP11-61A14.3	HLA-DRB6	KIF9	FHL1	RP11-644F5.11	SAMHD1	PRSS33		CTD-3074O7.5	ERVMER34-1	RP5-882C2.2	H19	SDHAP1	VPS11	GS1-257G1.1	RP4-564F22.2	RP11-747H7.3
POLDIP2	SNORD3A	RP11-146F11.1	AC126544.2	ABP1	SNHG9	RECQL4	CTD-3094K11.1	RP11-388M20.2	TMEM198B	RP11-666A20.1	HIST1H2AE	AC103965.1	CXCL14	RP11-526J3.3		AC020915.4	AP000358.3	PI4KAP1	MAL2	RP4-796B4.1	MAL2	RP11-340F14.5		AC126544.2	YTHDF3	FKBP9L	NSUN5P1	CTA-29F11.1	CWC15	PMS2P4	AC005083.1	SNHG13	RP11-173B14.5	CXCR2P1	TEKT2	FUT8	RP11-977G19.5	TNFSF13B	CORO2B	[genes]	RP13-942N8.1	SNHG13	RP11-295M3.1	SLC37A4	WASH3P	RP11-423H2.1	RPS27P25	NSUN5P1	RP11-363E7.4
NSUN5P2	GGTA1P	PPP1R9B	AP000525.8	BARX2	RP11-771K4.1	RP11-423H2.1	RP11-395B7.7	CTD-2562J17.3	SLC38A3	TMEM198B	HIST1H1E	TMEM191A	HIGD2A		[genes]	CWC15	SNHG5	SEC22B	VPS11	SNHG3	RECQL4		[genes]	TTC3P1	C11orf95	SRSF8	CTD-2119F7.2	RP1-223E5.4	PPP1R14BP3	CWC15	RP3-449O17.1	TLE1P1	POLDIP2	EIF4A1P2	RAB36	COL23A1	CITF22-92A6.1	TRIM14	TUBB4A	NFKB2	RP6-65G23.3	AC017076.4	RP11-368I7.2	PRIM2	CIDECP	SRSF8	RP11-657O9.1	CTD-2119F7.2
EMG1	RP11-433O3.1	RECQL4	AMZ2P1	BCAT1	U47924.27	DPY19L2P2	RP11-747H7.3	POLDIP2	AC016683.6	CA5BP1	UBB	SNHG13	DMKN	[genes]	BZRAP1	SRSF8	AP000525.8	MSL3P1	ZNF518A	RP11-1277A3.2	OPLAH	[genes]	ZMYND10	RP11-86H7.1	SRGAP2P2	TMEM198B	RP3-370M22.8	RP11-941F15.1	AP000358.3	PPP1R14BP3	CTD-2339L15.1	RP11-397E7.3	SCAMP1	RP11-9M16.2	SPEF1	CD200	RP11-479H16.1	DDX58	PTGDS	CXCL2	CTD-2256P15.2	RP11-123J14.2	RP11-455F5.5	MAL2	LINC00265	OR7E14P	RPSAP52	AC103965.1	[genes]
CWC15	RUSC1-AS1	AC068491.1	RCN1P2	PABPC1	RP11-469H8.6	XXyac-R12DG2.2		PPP1R9B	PSORS1C3	RP4-564F22.2	BSG	GUSBP11	RPL26	ARX	MLXIPL	RP4-564F22.2	RP11-31F19.1	RUSC1-AS1	TMEM198B	RP11-844P9.2	RP11-330L19.5	FGR	EFCAB1	MSL3P1	C6orf124	PMS2CL	HLA-DRB6	CRYBB2P1	TMEM120A	SRSF8	RP11-163O17.1	MIR600HG	PPP1R9B	ZNF542	PCSK1N	CECR1	CTD-2147F2.1	LGALS3BP	SPOCK2	TPX2	RP11-505K9.1	PYY2	RP11-146F11.1	CWC15	RNF216P1	CA5BP1	RP11-143E21.7	RP11-452F19.3	CD74
TUBBP5	GUSBP11	PPP1R14BP3	RP11-27I1.4	TFAP2C	RP11-620J15.3	SDHAP3	[genes]	SLC37A4	AP000525.8	SNORD3A	SNCG	JRK	ANKRD30BL	DCN	CLK1	RMRP	RP11-452F19.3	GUSBP11	YTHDF3	GS1-465N13.1	OR7E14P	TMEM176A	EYA2	RP11-534G20.3	SNHG5	C11orf95	RP11-397E7.3	PPP1R9B	RMRP	OR7E14P	TUG1	RP11-393B14.1	PPP1R14BP3	NUDT16P.1	CCDC114	CRTAC1	CTD-2256P15.2	CCL8	CRYAB	ICAM1	RP11-66N11.8	RP11-385J1.2	EMG1	FAM86C2P	SRGAP2P2	SNHG5	RP11-166D19.1	AC093698.3	CP
AP000358.3	HLA-DRB6	RP11-43F13.1	RP11-289I10.2	PLAT	CTD-2314B22.1	RP4-564F22.2	CD74	AC020915.4	AC016629.2	SNHG5	MMRN2	TTC28-AS1	NSA2	CD22	COL9A2	SNORA73B	LL22NC03-80A10.6	RP11-397E7.3	CA5BP1	RP11-395B7.7	YTHDF3	CCL18	ADCYAP1R1	ERVMER34-1	AC126544.2	TMEM120A	SCARNA7	CWC15	SNORA73B	MIR22HG	RP11-166D19.1	RPSAP52	AC016683.6	RP11-493L12.2	CAPS	DOK5	RP11-490M8.1	DHX58	FOLR1	RPL3	RP11-22P6.3	SNHG3	TMEM120A	RECQL4	RP4-564F22.2	HLA-J	RP11-715J22.6	MIR205HG	EYA2
TMEM120A	RP11-14N7.2	RMRP	ZNF192P1	NDRG1	RN7SL1	SNHG5	RUNX3	MAL2	SEC22B	PSORS1C3	UQCRH	RP11-501I18.2	HIST1H1E	CLDN11	PABPC1L	RN7SK	RP11-385J1.2	LL22NC03-80A10.6	ZFP92	MT1L	CIDECP	IL32	EPB41L2	SNHG13	AMZ2P1	SRGAP2P2	SCARNA2	FAM86C2P	RN7SK	TMEM120A	RP11-226L15.5	RP11-33B1.1	RNF216P1	FCGR1C	RSPH4A	SYNDIG1	RP11-611L7.1	SLC15A3	SLC6A12	MYBL2	RP11-49I11.1	TUG1	RNF216P1	NEURL3	RP11-54C4.1	MT1DP	RP1-228H13.5	AC005083.1	ST6GAL1
RMRP	MIR155HG	TERC	SNHG13	PYCRL	RP11-60L3.1	AC024560.3	CP	RP11-423H2.1	SNHG13	AC016629.2	UCP2	MIR600HG	HINT1	CNTN1	DNM1	SNHG5	RP11-393B14.1	SCARNA7	SRGAP2P2	RP3-523K23.2	CA5BP1	PLAUR	OVGP1	AP000344.4	C14orf167	SNHG5	RP11-147I3.1	VPS11	SNHG5	SNORD3A	RP3-523K23.2	RP11-319G6.1	RP4-564F22.2	RP11-340F14.5	NME5	CAV1	RP11-254F7.2	OAS3	IGFBP2	IL4I1	RP11-452L6.7	ZNF271	RP4-564F22.2	FKBP9L	POLR2J4	SEC22B		RP11-397E7.3	NTN4
RN7SK	RP11-657O9.1	RN7SK	AC118653.1	EEF1D	RP11-64K12.2	RCN1P2	ENTPD2	ABO	ZNF883	C14orf167	FAM89B	CTD-2224J9.2	RPS21	TIMP2	WSB1	AP000525.8	RP11-834C11.5	ZNF542	AC016629.2		SLC38A3	TYROBP	TEKT2	RP11-439E19.3	SEC22B	RP9P	CTC-359D24.3	DCP1A	SEC22B	SNHG5		RP11-163O17.1	SNHG5		OSCP1	FOLR1	RP11-61J19.4	OAS2	IGFBP5	CCL20	CTA-29F11.1	GS1-465N13.1	SNHG5	AC034193.5	AFG3L1P	TSSC2	[genes]	RPS2P7	RAPGEF3
SNHG5	RP11-493L12.2	AC126544.2	CCT6P1	KRT18	RP11-488L18.10	RP11-480I12.5	SMARCA2	OPLAH	KRT8P12	CTD-2119F7.2	HIST1H2AC	CTC-359D24.3	RPL38	DKK3	TENC1	AC016747.3	RP11-834C11.7	CTC-359D24.3	RP11-27I1.4	[genes]	SNHG5	MARCO	SPEF1	TSPY26P	RP11-534G20.3	SEC22B	RP11-3K16.2	AC068491.1	AC004870.4	SNHG13	[genes]	RP11-71H17.7	GGTA1P	[genes]	TSPAN1	ALDH6A1	RP3-512B11.3	IFIH1	CTSD	RPS15	RP1-223E5.4	CTD-2319I12.1	CATSPER2P1	SRSF8	AC017104.6	GBP1P1	COL9A2	SCARNA7	TFAP2C
DGKK	CTD-3094K11.1	C14orf167	ZNF826P	ATP6V1B1	RP4-550H1.6	PI4KAP1	SMARCD3	PPP1R14BP3	HLA-DRB6	RP11-433O3.1	HIST1H2BC	RP11-3K16.2	UQCRH	CDH3	COL7A1	MSL3P1	AC156455.1	ZNF702P	C14orf167	CD74	AC016629.2	CD74	CCDC113	GUSBP5	SNHG13	SNHG13	RP11-163O17.1	RP11-330L19.5	AC005083.1	AC005083.1	SLC7A2	CTB-36H16.2	HLA-J	ITGAL	CASC1	PAX8	RP11-295M3.1	STAT1	APOA1	LPHN2	RP4-798A10.7	RP11-303E16.2	AC016747.3	CA5BP1	AC093734.11	KRT8P12	CDH3	RP11-568K15.1	SUSD2
RP11-289I10.2	RP11-340F14.5	MIR497HG	RP3-437C15.1	SLC2A1	RP11-304L19.5	NBPF1	CD82	AP000358.3	RP11-397E7.3	SNHG13	MEX3D	RP3-449O17.1	RPL15	MAOB	NKTR	RP11-433O3.1	RP11-800A3.4	RTN3P1	RP11-181C21.4	PLP2	SNHG13	TYMP	CCDC114	ZNF542	EIF3FP3	ZNF826P	RPL32P3	SRSF8	RP11-397E7.3	RP11-397E7.3	ACSM3	RP11-13L2.4	RP11-289I10.2	STAB1	DNAI1	SGCE	RP11-388M20.2	FBXO6	C2orf40	TNFAIP3	RP11-146F11.1	RP11-44F14.2	RP3-370M22.8	RCN1P2	RP11-123J14.2	HLA-DRB6	IGF2BP2	RP1-214M20.2	DOK5
AC004870.4		RP11-397E7.3	RP11-255H23.2	PIK3R3	RP11-44F21.5	CTD-2119F7.2	FAT2	GGTA1P	AC018737.1	RP11-452F19.3	LDOC1	PKD1P6	BASP1	TESC	C1orf63	ERVMER34-1		TUG1	NBPF1	FBL	JRK	VIM	CAPS	CTD-2224J9.2	RP11-255H23.2	SNRPEP4	RP11-1006G14.4	C11orf95	KIAA0040	SNHG3	SERPINB1	RP11-408H20.1	RP11-286H14.4	CD4	C20orf85	RAI2	RP5-1129J21.3	GBP1	CLU	PI3	AC020915.4		TMEM191A	RP11-27I1.4	MAGI2-AS3	CXCR2P1	NOTCH3	RP11-166D19.1	WFDC2
TLE1P1	[genes]	SCARNA2	EIF4A1P2	PAEP	RP11-532F12.5	SNHG13	FMO2	SEC22B	RPL13P5	RP11-286H14.4	HIST1H1B	ZNF718	RPLP2	LEPREL1	HOXB3	SNHG13	[genes]	CTC-471J1.2	SEC22B	PDLIM1	RP11-397E7.3	CD44	PTN	RP11-568K15.1	TTC28-AS1	EIF3FP3	RP11-303E16.2	SNORD3A	ZNF542	FAM86DP	ADAM28		SNRPEP4	TYROBP	RIBC2	LGR6	POLDIP2	IFIT3	PAEP	IL1B	CWC15	[genes]	RP11-397E7.3	AC004540.5	TSPY26P	KIAA0040	FSCN1	RP11-303E16.2	MSLN
CDC20P1	TYROBP	CTD-2224J9.2	RP11-385J1.2	MT1G	CTA-14H9.5	RP11-452F19.3	PTGS1	RP5-1033H22.2	HLA-L	AC005083.1	HIST1H1C	TUG1	NPM1	BAMBI	PILRB	RP11-452F19.3	CFTR	RP11-395B7.7	RP11-289I10.2	FOLR1	TTC28-AS1	TNC	RSPH4A	TUG1	LL22NC03-80A10.6	EIF4A1P2	RP5-1042I8.7	AC016747.3	ZNF702P	RP11-163O17.1	ST6GAL1	[genes]	EIF3FP3	ALOX5	RABL5	FST	EMG1	IFIT2	OBP2A	HOXD1	RN7SK	TKTL1	RPS2P7	C14orf167	GATS.1	RP4-796B4.1	CAPN6		MYH14
EIF4A1P2	CD74	AC156455.1	SNHG3	C8orf55	RP11-388M20.2	RP11-14N7.2	SUSD2	SNHG13	TUG1	SNHG3	HIST1H2BG	RP11-363E7.4	RPL35A	DHRS2	BHLHE41	RP11-14N7.2	NOX4	RP11-800A3.4	RP11-534G20.3	FABP3	LL22NC03-80A10.6	SLC2A3	RBM24	GS1-358P8.4	AC018737.1	RP11-397E7.3		RP3-370M22.8	RTN3P1		PIK3IP1	MEOX1	AC005083.1	CD74	LRRC6	CCDC146	H19	TNFSF10	C11orf9	RBM38	SNORD3A	TACC3	MT1L	ZNF883	NUDT16P.1	RP11-64D22.2	LTBP4	[genes]	FAM20A
RP11-397E7.3	TYMP	RP11-303E16.2	ZNF702P	TFAP2A	RP11-941F15.1	HOTAIRM1	WFDC2	AC106875.1	ZNF271	FAM86DP	HIST1H2AI		HIST2H2AC	TIMP1	PRICKLE4	SNRPEP4	BMP7	RP11-226L15.5	TLE1P1	MT1G	SNHG3	GNA15	UNC5A	RP11-363E7.4	RP11-657O9.1	KIAA0040	[genes]	SNHG13	CTD-2319I12.1	[genes]	DNAJC12	PRSS8	EIF4A1P2	TNFRSF1B	FOXJ1	GMPR	CIDECP	NT5C3	PAX8	CCNA1	SNHG5	HMGB3		MIR205HG	MIR210HG	RP11-568K15.1	COL9A3	RPS20	CLDN16
TSPY26P	BARX2	RP11-529K1.2	ZNF718	TRIM29	POLDIP2	MAGI2-AS3	KCNN4	RP11-123J14.2	RP11-156E6.1	NUDT16P.1	HIST1H3D	[genes]	HIST1H1B	SRPX2	KIAA1683	RP11-328M4.2	IL4I1	RP11-196G18.22	RP11-206L10.11	MT2A	TUG1	SPI1	MLPH		ZNF542	AC018737.1	CCDC124	AC018737.1	RP3-523K23.2	CP	MLLT6	KLF6	RP11-282O18.3	MSR1	DYDC2	STON2	RP11-452F19.3	NMI	AHDC1	TPT1	AC016747.3	MAGEC2	[genes]	AC002310.12	RAC1P2	NUDT16P.1	EFS	ENTPD2	ATP6V1B1
RP11-657O9.1	SPI1		RP11-163O17.1	GJA5	EMG1	JRK	EPHB6	RP11-397E7.3	RP11-588K22.2	TUG1	HIST1H2BK	GAB2	MUC1	SFRP4	PLXNA3	RP11-385J1.2	EPHX3	RP11-283I3.6	EIF4A1P2	C3	RP11-800A3.4	RGS1	KIAA1324	[genes]	ZNF702P	RP11-385J1.2	AKAP8L	SCARNA7		SLC4A11	RPL19	PLEKHG2	KIAA0040	LCP2	WDR38	CYP4B1	RP11-385J1.2	ZNFX1	IFI6	CLDN10	RP11-465B22.3	BIRC5	LYPLA2	KIAA0040	RPL32P3	RP11-93K22.11	BMP7	MYL6	GADD45A
RP3-449O17.1	CPXM1	[genes]	FAM86EP	CRABP2	HMGB1P5	RP11-397E7.3	STEAP3	RPS2P7	RP11-395B7.7	AC091304.3	HIST1H4E	RTN4R	NDUFA4L2	NRXN2	PNISR	RP11-393B14.1	FOLR3		TSPY26P	IDO1		ICAM1	MYCL1	ABP1	NUDT16P.1	RP11-568K15.1	USE1	SNHG3	[genes]	42796	RPL34	ABL1	ZNF815	TBXAS1	SPAG8	C10orf116	MIR210HG	IFI6	SLC44A2	RPS6	SEC22B	NEFH	CYBA	RPS27P25	FAM86HP	TUG1	NKAIN4	NME3	GBP3
MIR210HG	OAS1	MEOX1	RP11-466P24.2	S100A8	AC020915.4	TSPY26P	MLPH	MIR210HG	RP1-228H13.5	RP1-228H13.5	HIST1H3H	CAMSAP3	RPS23	ST3GAL4	AVIL	ZNF542	CDH6	[genes]	RP11-282O18.3	RERG	[genes]	LYZ	CASC1	GPRC5A	RP11-319G6.1	CTC-359D24.3	RFXANK	TUG1	TYROBP	NDUFB7	TSPAN1	ECH1	RP11-568K15.1	SPI1	C11orf70	PPP2R2B	RP11-408H20.1	BST2	CDKN1C	GMPR	SNHG13	MYBL2	SPAG4	FAM86DP	RP11-529E10.6	MIR4519	LAMA1	HCFC1R1	CTGF
RP11-319G6.1	FXYD3	PRSS21	AC005255.1	S100A7	AC068491.1	LL22NC03-80A10.6	DHCR24	RP11-807H22.5	RP11-303E16.2	CTB-31O20.2	SOX18	OLFM2	COMMD6	SMOC2	ITGA7	RP11-166D19.1	CCL20	NLRP2	GATS.1	NRM	HSPB6	MMP11	MYB	VSIG2	TUG1	RP4-555L14.5	NDUFB7	RP11-156E6.1	GPRC5A	MSLN	RPL23	TNNT1	RP1-214M20.2	FCGR2B	CCDC65	AFAP1L1	RP11-196G18.22	RP4-697K14.7.1	KIF1A	IER3	RP4-796B4.1	PLP2	ACTB	RP11-143E21.7		MT1L	ZNF423	TUSC3	DUSP1
AC005255.1	RGS1	CD74	RP11-156E6.1	NDUFB9	AP000358.3	RP11-393B14.1	RARRES1	RP11-304L19.1	RP11-196G18.22		HSPA1B	MDK	HIST1H4D	C7	PAN2	ZNF271	IGFBP2	SNRNP70	ZNF542	MMP7	ZC3H3	LGALS1	DNAI1	PPP2R2C	TPTE2P1	RAC1P2	PFDN4	RP11-588K22.2	FXYD3	TSPAN12	THRA	SOD3	RAC1P2	APBB1IP	LRRC46	IL6R		C19orf66	BST2	SULF1	ZNF542	PCSK1N	CMTM6	ZNF718	[genes]	RP11-363E7.4	CLIP3	ASAH1	EGR1
AC091304.3	TREM2	LPHN1	CTB-58E17.1	FAM83A	OR7E14P	SNHG3	CLU	RP11-303E16.2	RP11-283I3.6	[genes]	HSPA1A	SLC2A4RG	S100A4	WNT5A	MAP3K12		IGFBP5	MYH14	SNHG3	SECTM1	SLC45A4	GZMB	C20orf85	CAPN6	AC156455.1	RP11-166D19.1	CCNE1	RP11-395B7.7	TREM2	ABHD11	PPP1R1B	ATP5B	AC005255.1	PTPRC	CCDC40	DAPL1	[genes]	IDO1	CCNA1	CEP55	SNHG3	SMS	TYRO3	RTN3P1	ITGA3		HPN	NPDC1	CLU
	REC8	BIRC5		SLC39A4	SNORD3A	RP11-612B6.2	PAEP	RP11-304L19.3		TRIT1		HOXD3	HIST1H2AI	UPK1B	CSAD	[genes]	APOA1	TSPAN13	NUDT16P.1	CDKN2A	EYA2	MMP9	SPDEF	FBLN1	RP11-156E6.1	AC091304.3	WDR83OS	RP11-1006G14.4	VGLL1	FOLR1	RAB25	KRT18		FYB	ROPN1L	VWCE	FKBP4	TRIM21	RARRES3	GATA6	MIR210HG	CDK16	PLTP	TUG1	FSTL3	[genes]	FBXO2	KAZALD1	NR4A1
[genes]	CORO1A	SCD	[genes]	NAPRT1	SNORD17	RP11-226L15.5	SLPI		[genes]	YBX1		TFAP2A	LAMB3	IGFBP5	ATHL1	RPL31	C2orf40	HOXB6	PKD1P6	UCHL1	CPSF1	HCK	CDKN1A	ITGA6	CTB-31O20.2	RP1-228H13.5	ISYNA1		LY86	PODXL2	VILL	CDH6	[genes]	LAT2	CETN2	PNOC	PLEKHG6	TRIM22	BIN1	IKBKE	CTD-3094K11.1	FGD1	WFDC2	RP11-166D19.1	CACNG4	ACPP	WLS	FBXO2	SOX9
OTUD5	CCL2	CENPM	SLMO2	LYPD6B	AC016629.2	GS1-358P8.4	PTGER2	[genes]	MGST1	RPL31		CDH24	HIST1H4C	COLEC11	MBD6	IGF2BP2	CLU	FAM20A	RTN3P1	PDZK1IP1	RAP1GAP	IL4I1	SCGB1D2	SLC22A17		RP4-584D14.7	COPE	[genes]	RARRES1	MYCL1	SLC40A1	CLDN16	LMO3	SIGLEC1	ENKUR	FAM107A	MGST1	XAF1	AC022098.1	NFKBIZ	RP11-303E16.2	NMU	TIMP1	RP11-303E16.2	FSCN1	CD74	MFAP2	TSPAN1	C3
GPKOW	CRYAB	RNASEH2A	MIEN1	PROM2	RP11-465B22.3	RP4-599G15.7	SOX9	ABP1	CD74	RPS5		PLXNB1	S100A10	TCF21	PRRT2	RPS5	PLBD1	TFCP2L1	PABPC4L	SNX7	COMT	NKG7	SCGB2A1	CECR1	[genes]		FKBP8	CMTM6	SLPI	TXNIP	ERP27	IGFBP2	COL23A1	LYZ	CCDC74B	AR	HEBP1	EPSTI1	IFITM3	LCN2		WASF1	TNNT1		PALM	CP	SLC2A1	NENF	FOSB
AKR1B1	GBP1	ASF1B	MAD2L1	SST	MSL3P1		C3	IL32	CP	RPLP0		KLK5	RPL37A	WIPF3	LENG8	WNT11	CSTA	LPHN2		DAPL1	SUSD2	NPTX2	CDHR3	C19orf77	IGF2-AS	[genes]	SSBP1	MYH9	APOC1	PI3	ERBB2	CTGF	LAMA3	FCGBP	CAPSL	RSPO1	DERA	RARRES3	CRABP2	MKI67	[genes]	RDH10	ISYNA1	[genes]	RSPO4	NTN4	CNTFR	NPC2	ZFP36
HSD17B14	IFIT3	TNNT1	TMED3	RHPN1	SNHG13	[genes]	FGFRL1	ENTPD2	COL9A2	PABPC4		HOXD4	S100A6	INHA	ZNF83	MMP2	TNFSF10	PIK3R3	[genes]	HPGD	LGALS1	TMEM176B	FOXJ1	APLP1	PRMT5	SEMA3F	HSPB1	APOL2	LGALS3	SLPI	PNMT	DUSP1	TMCC3	CECR1	CCNO	NPR1	ERBB3	HRASLS2	SELENBP1	LYPD1	PRSS21	MND1	PTGDS	CDH3	PCSK1N	LAMP3	HIF3A	CLU	KLK14
FTL	IFIT2	GRIK5	MRPL45	LY6E	RP11-328M4.2	CLDN11	BBOX1	APOL1	PTN	EIF3L		CTXN1	RPL39	EDN3	AHSA2	RPL6	CTCFL	HOXB8	ACTN4	PTTG1	PIK3IP1	CCL2	CCNA1	HPN	APEX1	NFIX	GAPDH	RPL27	RAB25	SCGB2A1	LYPD1	EGR1	CDH3	TREM2	FAM81B	C5orf4	IGSF9	RSAD2	CPLX2	CCDC3	SPAG4	UBA1	GAPDH	FBLN1	TUBB4A	CD59	FLNC	SORBS3	KLK10
CERS4	SRGN	CDR2L	RNF212	RPL8	TSPY26P	ELN	ITGB4	EEF1A2	GAPDH	RPL3		IDH2	GNB2L1	LAMP5	GOLGA8A	RPL3	SLPI	HOXB5	EHF	CDCA7L	MYL9	COL1A1	VTCN1	AGR2	TUBB4A	CD74	DNAJC15	SMAD6	KRT7	ALKBH7	GJA1	NR4A1	EYA2	CYTH4	CCDC164	EMX2	MLF2	CMPK2	FAM83A	PDZK1IP1	PTN	RAB25	PAEP	OXCT1	APLP1	CEACAM6	ATP1B2	PPDPF	KLK8
C19orf77	SCGB1D2	KLK10		AQP5	RP11-385J1.2	FOXC1	RAB25	MSLN	SOX4	RPS16		WT1	PSENEN	TSPAN8	PLA2G6	CCNB1IP1	MT1G	HOXB7	HSPG2	COMTD1	SYNDIG1	MS4A6A	WDR38	KIAA1324	PERP	PABPC4	C19orf43	RPS24	LCN2	BBOX1	SORBS2	FOSB	SLC4A11	HMOX1	RIBC1	CDH2	VGLL1	OASL	THRSP	ALPL	CA9	GSTM1	SLPI	CPXM1	PTGDS	IL4I1	KIF1A	FBXL16	JUND
NDUFB7	SCGB2A1	TNNI3		CAMK2N1	RP11-393B14.1	NGFR	ALDH3B2	NPDC1	ITGB4	RPS19		GAS2L1	FXYD7	RASL11B	LCN12	AHCY	PAX8	HOXB3	SGPP2	CDT1	NDRG1	SOD2	CCDC65	PLBD1	CLIC5	WDR83OS	COX6B1	USP53	SUSD3	RPL36	GALNT14	AIF1L	RP5-1187M17.10.1	HCK	TPPP3	UGT2B7	ECH1	SP110	CCDC3	DAPL1	PLIN2	MALL	KCNK15	PHGDH	SPOCK2	SOD3	BEX1	RPL36	RAB25
WFDC2	IFI6	APOE		S100A9	CTD-2319I12.1	BAMBI	CHI3L1	HOXB6	TFAP2A	RPL18A		BCAM	UPK3B	ISLR	L3MBTL1	SFRP1	MATN2	KCNC3	MT1E	MT1E	TSTA3	CCL20	LRRC46	C11orf9	C11orf9	ATN1	APOC1	ASRGL1	C1QC	RAB25	PGAP3	ZFP36	PALM	CD37	RSPH1	PRIMA1	HSPB1	RTP4	THY1	ELF3	CDKN2A	INA	MT1G	MSLN	NMU	OAS2	MYCN	GSTM1	EHF
CCDC22	APOE	PPP1R1B		COX6C		SFRP1	RARRES3	SCGB2A2	SULF1	RPL28		SBK1	CHCHD10	PDGFRA	MYO15B	PCOLCE	ALDH3B2	RNF144B	LGR4	HOXD4	PYCRL	FN1	CYP4B1	FOXA2	EFNB2	EGR1	LSM4	FN3K	PDZK1IP1	VAV3	CAPN13	ACTN4	CST3	TMEM176B	C9orf116	ADRA2C	KRT18	DDX60	SST	PTX3	HIST1H4H	CCDC3	ITPA	MMP15	AMOTL2	TNFSF10	LRP4	ATP5G2	TRIM29
PLP2	APOC1	FADS2		TMEM100	[genes]	OLFM2	SERPINE2	REEP6	CLSTN3	RPL19		CXCL17		GATA4	SLC25A29	MEST	CCNA1	LGR5	ANKRD36BP1	SAA1	EEF1D	GNLY	USP53	ARMCX1	PARP2	FMOD	JUND	EVPL	S100A9	STAC2	DAPL1	JUND	MAP1LC3A	MS4A6A	C9orf117	NRBP2	SCNN1A	IFI44L	LCN1	CXCL1	CKB	UCHL1	HOXD1	SLC7A5	EGR1	RASL11A	MSI1	KRT7	POU2F3
SLC35A2	XAF1	TBCD		CRABP1	HSPB6	RPS16	RASSF5	HOXB8	GFOD1	C1QBP		EPPK1		NR5A1	SYNGAP1	COL1A1	NTS	RPS11		UCP2	SQLE	NCF2	ROPN1L	GATA5	SLC40A1	C3	SNRPF	FTH1	ACSF2	CDKN2A	SPRY1	TMTC1	CRYAB	MS4A4A	TMEM190	WBSCR17	GAPDH	IFI44	SDC3	ZC3H12A	HIST1H2AE	FBXO27	TNNI3	PTN	BAI2	IFI6	TUBB2B	RPLP1	SIK1
PQBP1	ALOX5AP	FKBP10		PSCA	PRSS22	FBL	TMOD1	DNAJC15	SLC34A2	RPS12		GSTA1		EMILIN1	DDX39B	RPS13	PSAT1	HIST1H4H		FAM3B	CAPS	SPP1	ARHGAP26	ANO1	CCDC3	PRKCSH	NR2F6	KLK7	KLK5	S100A1	DDIT4	BHLHE40	RPS12	IL10RA	PPP1R32	OLFML2A	TPI1	PARP9	SCNN1D	HTR3A	UBB	PTTG1	SAMD10	KIAA1324	TMEM54	BST2	STRA6	MFGE8	CYR61
CCNE1	SDS	CRABP2		MFSD3	YBX2	NPTX2	MMP7	FABP3	C1R	C6orf108				COL2A1	AGER	LEPREL2	MMP7	PDE9A		TMEM173	PTGDS	TGFBI	SYBU	RAMP1	IGF2	EIF3G	S100A11	UCP2	CX3CR1	PTGER1	LGALS9	SLC38A2	IGFBP2	SELPLG	CCDC74A	PRELP	SPSB2	HERC6	LRRTM1	PNOC	BNIP3	COX7B2	KREMEN2	MAPK8IP1	C11orf9	PPP1R1B	CLSTN3	IFITM3	CYP4B1
PTGDS	IFI44L	CDCA7		KLK6	PRSS8	MGP	STAC2	SCGB1D2	AR	EEF1B2				CYP11A1	GSTM2	MDFI	ERP27	MSX1		MT1X	CDC42EP1	PLAU	ENKUR	BEX1	PNOC	RPS8	TPM4	CHCHD8	KLK7	RPL29	ORMDL3	EMP1	IGFBP5	BIN2	SPATA18	KLHL14	ATN1	HERC5	DAPL1	IL8	HIST1H2AC	SMAGP	ALDOA	SCGB1D2	FOSB	TRIM22	COL2A1	ATHL1	PVRL4
PSMD3	SECTM1	HIST1H2BD		PTK2	PAFAH1B3	MDFI	LCN2	SCGB2A1	JUP	RPS15				PCSK6	IRF9	SPARC	DPEP3	LENG8		MT1F	KLK8	SRGN	SPON1	B4GALNT3	MLF1	RPL32	LPAR3	MIF	RNASE6	KLK5	KCTD12	ANXA1	CLU	CD86	C1orf189	HIST1H2BK	CLU	NLRC5	PHOX2A	UBE2C	HIST1H2BC	RCC1	LYPD1	KREMEN2	LRFN1	XAF1	FBN3	RPS11	XPR1
GAPDH	CD53	HIST1H4H		BNC1	FTL	NID1	C10orf81	ACY3	CTXN1	RPL36				CDH11	TTLL3	TP53I3	RSPO3	STXBP6		CENPW	C8orf55	PI3	CAPSL	GFRA3		BOC	GADD45GIP1		MUC15	NDUFA7	TMEM173	KRT7	SCPEP1	PLEK	DNALI1	LY6G6C	TMEM54	SECTM1	BTNL9	MUC16	NXPH4	MAP7D2	NR2F6	MYCN	PDLIM4	ACY3	IGLON5	PROM2	C10orf81
MRPS15	DEGS1	C1QC		TSNARE1	C19orf77	ID3	PROM2	ALDH3B2	C1S	RPL27				IGFBP4	GOLGA8B	RPS15	MAGEA4	HOXB9		HLA-C	GATA6	SLPI	CCNO	ST14		RPL10	UBL5		CD14	PRDX2	FAM110C	SCEL	PAX8	NCF2	CCDC37	PEG10	RAB25	IFITM3	IFI27	GAS6	NDUFA4L2	F8A1	S100A1	CABLES1	ITGB4	CHI3L1	SCUBE3	PTMS	SPON1
SLC2A1	IL18	CDT1		KRT19	WFDC2	RARRES1	GLYATL2	CTSL2	AC010336.1	RPL35				PROK1	TNFRSF25	GPX7	LYPD1	HOXB2		MT1H	CYP4B1	TREM1	FAM81B	FAM134B		RPL29	CENPW		KRT4	FTH1	C9orf152	TMPRSS4	C3	SPP1	CDC20B	UPK3B	RERG	CDKN2A	HTR3A	LRRC55	HIST1H1C	DSCR8	LY6E	MSI1	WNT10A	RARRES3	HMGA2	MFAP4	PROM2
CDC20	NRGN	KLK5		ADCK5	PCSK1N	ID1	FBXO32	SLC3A1	HLA-DRB1	RPLP1				STAR	CCNL2	MFAP2	GJA1	HOXB4		MT1A	NDUFB9	KRT17	CCDC164	SST		MFAP4	IGLC2		KRT19	NDUFS5	CD55	DUSP5	SPECC1	TGFBI	C7orf57	C7orf13	ERP27	IFIT5	IGF2	CSF1	HIST1H2BK	IGSF23	ALPL	STRA6	CRB2	GSTM1	TCF7L1	RPL13	SLC34A2
ROMO1	BTG3	KLK6		SNCG	APLP1	COX6B1	SLC34A2	RPS2	HLA-DRA	ERP27				CDHR1	BTBD19	RPS25	CLGN	HIST1H1C		MT1M	SLC39A4	CD68	TPPP3	STC1		RPSA	UBA52		C1QB	NDUFA3	RPS4X	ANXA3	RPL36	ADORA3	C9orf24		LCN2	GBP5	PNOC	SOCS3	HSPA1A	PAGE2	FZD5	LEF1	UCHL1	VTCN1	UCHL1	SCARA3	HIST1H2BD
TIMM17B	MX1	KLK11		SAA1	CNFN	LRRC17	GALNT14	SCGB1A1	HSPA1B	RPS11				CYP17A1	RGL2	TGFB3	SST	PALM3		IGHA1	NAPRT1	CCL4	RSPH1	BTG2		VASN			UQCRH	MAL	RNF39	CYR61	VAV3	SASH3	ARMC3		HIST1H2BD	UBE2L6	KLK7	C1orf186	C17orf61	PAGE2B	SHISA5	CDCA7	SUSD3	CLDN10	DPYSL5	FAM107A	HIST1H4H
ASS1	FCER1G	TK1		CALML5	MDK	ALDH1A2	LY6E	FXYD4	IGKC	RPL13A				PGM5		SFRP5	S100A1				GSN	EGLN3	TMEM190	TFF3		LAMB2			MUC20	ARV1		CSRNP1	RGS10	SRGN	C9orf9		DHRS3	MX1	CST5	CD47	GSTA1	PRAF2	APEH	ITGA9	NUAK2	RTP4	FGF17	GSTM4	S100A1
EIF3G	C1QC	FASN		GRINA	TNNC1	BEX1	PDZK1IP1	TFF3	IGKV4-1	RPL11				CREB3L1		CPXM2	LRRTM1				TAGLN	ALOX5AP	CCDC78	CAPN13		RPL15			C1orf116	FKBP2		LIX1	SPON1	NCKAP1L	CRABP1		WBSCR27	LY6E	CST1	RPS4X	HBB		WBSCR27	GPC3	MFI2	POU2F3	FAM171A2	RPS21	IER2
RPL27	CBS	DCXR		EXOSC4	VAX2	RPS11	CADM3	ASRGL1	IGLC2	RPS8				SCGB3A1		TWIST1	DAPL1				CMTM7	POSTN	PPP1R32	MSX1		IMPDH2			GAS6	COX8A		IGFBP3	CLGN	F13A1	MS4A8B		CLDN3	GBP4	OBP2B	TNF			GYLTL1B	SYBU	SOX17	CYP4B1	ALPL	GAL3ST3	ATF3
RPL35	LAPTM5	C1QA		CYC1	ATP6V1B1	IGFBP3	FOXQ1	ALPPL2	IGLC3	RPS27A				DIRAS3		RPS10	PDCL2				FBXO32	BCL2A1	UBXN10	DACT2		RPL14			TACSTD2	SSR4		CMTM7	S100A1	IL1B	TEKT1		KRT8	IFI16	MAL	HP			SPINT1	KCTD14	PRRX2	EPHX1	MXRA8	MAMSTR	DAPL1
MIEN1	STEAP1	RMI2		MAF1	HMGN3	GPC3	CTSB	SPINK1	IGHA1	RGS10				KLHDC8A		COL5A1	PTX3				LY6E	SLC16A3	ALPL	SCG5		S100A4			KRT5	KRT5		UCHL1	PLCD3	FGL2	MAP6		AGR3	DTX3L	SNCG				MFSD3	NRGN	CYP2S1	LCN2	FAM84A	PCP4	C1orf106
RPS3	CYBB	SFN		TIGD5	SLPI	CDKN2A	DEFB1	CDH16	IGHG1	RPL26				PKDCC		LHX1	DEFB1				VPS28	COL6A1	SPATA18	NXN		TOMM7			S100A4	C1orf186		ADAMTS1	ADAMTS15	CD68	AGR3		HIST1H2AC	SHISA5	PHOSPHO1				KLK6	AQP5	KLK11	SERPING1	MSX1	IFITM2	DEFB1
ZIC1	CRABP1	ETV4		FAM83H	HIF3A	TMSB15A	OXGR1	KLK11	IGHG3	RPL29				INHBB		SERPINF1	IFI27				PPP1R16A	COL6A2	BNIPL	FAM57A		RPS4X			SERPINB2	S100A2		IER2	ANPEP	RNASE1	C1orf88		HIST1H2BC	IFI27	DES				MT1E	PAQR4	IGFBP6	SPON1	FBLN2	IFITM1	CLDN3
UCHL1	PLD4	C18orf56		MAPK15	PPDPF	RPL8	SPINT1	DEGS2	HLA-DPB1	PDZK1IP1				COL6A3		RAB25	PPP1R14A				RPL8	EMP3	C1orf189	FAM110B		GNB2L1			HLA-DRB5	S100A6		ATF3	RPL13	APOE	VWA3A		HIST1H1C	B2M	GAL3ST3				UBB	ASRGL1	EFEMP2	PDZK1IP1	CLDN19	BCAM	KLK5
C15orf48	PRR15L	HIST1H2BC		BAI1	ID1	PKDCC	HTR3A	GJB1	TAPBP	EEF2				FAM198B		TPT1	TK1				MXRA8	CD53	ALPP	CST1		RPS18			TCEA3	C19orf79		FAM84A	FAM107A	APOC1	C1orf194		HIST1H2BK	TRANK1	ZBED2				SNCG	ALPL	CST6	GBP4	DACH1	ALKBH2	KLK6
PRR15L	CXCL10	HIST3H2A		FBXL6	IFI6	FRZB	NNMT	AGPAT2	HLA-B	NDUFS5				COL1A2		ITM2C	SCARA3				INHBB	FCGR2A	ALPPL2	LRRN1					UPK3B	C4orf48		SPINT2	PPIC	LSP1	MAPK15		C1orf85	BATF2	RNF212				LPCAT4	PCDH19	DOK7	PIGR	CYYR1	S100A4	KLK11
NXPH4	RNASE6	ALYREF		NXPH4	STRA6	DCHS1	ANPEP	HOXB9		CTPS				FNDC1		EMILIN1	CXCL10				CKB	CTSK	DNALI1	NXPH4						UPK3B		ADRA1B	PXDC1	ALOX5AP	C10orf107			TAP1	GLDC				NOP10	GYLTL1B	TUBB6	BNIPL	CRABP1	STMN3	C17orf28
EMID1	GPR183	ADRA2C		TOP1MT	MIEN1	CRABP1	C21orf63	MAL		RPS21				ALDH1A1		LUM	CXCL11				KIFC2	S100A8	CCDC37	BEX5								FOS	LRRN2	GIMAP4	ANKRD45			LGALS9	PCP4				CLDN6	CKB	BCAM	S100A11	SCG5	GPX3	SCARA3
RP3-412A9.11.1	CD14	KIF18B		DGAT1	PNMT	SDC2	GPT	HOXC10		RPL4				VSTM4		COL6A1	FABP6				KLK7	IL2RG	CDC20B	CXorf69								KRT8	MAL	HAVCR2	MORN5			CXCL10	WT1				MUC1	CRABP1	PRKAR1B	S100A9	TUBA1A	GSTM2	FAM107A
PRAF2	C1QB	HIST1H1C		NRBP2	CRABP2	CHST2	KLK5	MUC1		RPL35A				HTRA1		RPS8	GPRC5C				ZNF16	LCN2	C7orf57	GJA4								JUNB	NUPR1	GPNMB	AKAP14			CXCL11	FAM43A				LEMD1	CDT1	OGDHL	IFI27	RCOR2	CLDN9	KLK7
	C1QA	HLA-DRB5		NDUFA4L2	CDKN2A	EIF3K	SCARA3	C10orf99		RPS4X				FILIP1L		RPS3A	GTSF1				BOP1	ADM	C9orf24	DOC2B								MAL	RPLP2	AOAH	CCDC42B			ISG20	PRAME				HIST1H1C	NSG1.1	CARD11	C2	CYTL1	FXYD1	FOS
	OLR1	HIST1H3H		LEMD1	DMKN	DLK1	SERINC2	S100A16		HOXC4				TSPAN5		NKD2	UGT2B7				TSNARE1	ADAM8	AQP3	MAOA								C8orf4	GLDC	SLCO2B1	FAM183A			PARP14	IFITM1				HBA2	CDCA4	ZNF853	GPRC5B	CBX2		JUNB
	IDH2	TMEM238		KRT14	DAPL1	DACT3	SAA1	S100A14		RPL10A				CST1		CXCL14	MAL				PLEC	VSIG4	ARMC3	SP5								JUN	S100A6	CXCL9	CDHR4			RNF213	ESPN				S100A4	PXMP2	UPK3B	BATF2	DES		ETV4
	MX2			THSD4	IGF2	HOXA10	CHST1	CXCL17		RPS29				HOPX		GPC3	HOXC5				CTXN1	CD1A	CKB									ACTG1	MBP	ITGAX	MORN2			SAMD9L	SAMD11				HIST1H2BK	EFCAB4A		CXCL10	MARCKSL1		IRX3
	CSF1			DMBT1	TTYH1		FUT2	SFTA2		RPS18				ENC1		RPL7A	GPR160				GRINA	SLAMF8	MS4A8B									SOCS3	L1CAM	IGSF6	C9orf171			PARP10	PALM3				MT1F	FAM181B		CXCL11	GAL3ST3		JUN
	IFIT1			S100A14	CDC42EP5		VWA1	MFAP5		RP11-305M3.3.1				GATM		RPS3	SERTM1				EXOSC4	FCER1G	C19orf51									CLDN6	GPR56	IRF8	C1orf192			UBA7	SERPINA5				RP3-412A9.11.1	NXPH4		MT1E	SOX11		HLA-DQB1
	ISG15			GPAA1	SPINT2		ADRA2C	S100A6						C1QTNF1		TCF7L1	MAGEA11				CYC1	C1QC	TEKT1									BCAM	GPX3	MYO1F	FANK1			MX2	HOXC4				SOX18	CRIP2		UBB	FZD2		B3GNT3
	H1F0			C6orf127	CLIC3		IFITM1	C12orf75						KCNIP1		THY1	BCAM				VWA1	ITGB2	FABP6									HBA2		SIGLEC10	C9orf135			USP18	FOXO6				HBA1	ZNF703		LRG1	TBX1		HIST1H2AC
	LITAF			LY6G6C	NDUFA3		CYP4X1							NDN		TSPAN7	COX8C				SHARPIN	S100B	LPAR3									HBA1		CD53	TCTN1			IRF7	FXYD7				GPX1	MANEAL		SNCG	CLDN6		MUC16
	FCGR3A			C8orf73	KRT19		SERPINA5							FOXL2		EMID2	ISG15				MAF1	CCL5	C1orf88									CLDN9		FCGR2A	LRRC10B			IFIT1	UPK3B				MIF	NOTUM		NQO1	NTF3		C1orf116
	C2CD4B			KRT6A	NPW		CXCL17							DLK1		S100A9	SERPINA5				HEATR7A	AQP5	C13orf30									HBB		LHFPL2	CCDC19			IFITM1					HBB	THSD4		C1S	SBK1		GAS6
	IFI30			HP	CLDN6		IGHA1							C2orf89		FSTL1	DSCR8				TIGD5	LAPTM5	C1orf194											FERMT3	TCTEX1D2			ISG15					HP	HES4		LRRC55	SULT1C4		TACSTD2
					BCAM		ANKRD65							APOD		ADAMTS9	HOXC4				PUF60	S100A9	MAPK15											SAMSN1	C6orf165			PLSCR1						C8orf73		MUC1	C10orf114		SOCS3
					ISG15		C4A							FAM150B		COL1A2	RP3-412A9.11.1				SCRIB	CXCL1	TMEM132C											SLC7A7	FAM166B			HSH2D						GMNC		IRF7	CLDN9		TMEM173
					HES4		HP							GREB1		MFAP4	TGM2				FAM83H	CTHRC1	MORN5											VSIG4	C5orf49			PSMB8								IFITM1	MEX3A		HIST2H2BE
					S100A2									SULF2		COL3A1	CENPW				MAPK15	NNMT	AKAP14											SLA	C17orf72			TAP2								CYP4X1			TNFAIP2
					LYPD2									ZIM2		RAC3	PRSS1				ZNF707	C15orf48	CCDC42B											SLAMF8	GPR162			HLA-C								PLSCR1			KRT14
					S100A6									PRRT1		ENC1	MT1H				ZFP41	LAIR1	FAM183A											FCER1G				HLA-F								CXCL17			BCAM
					FOXO6									GSTA1		RPS21	GPX3				C8orf33	IL7R	CDHR4											C1QC				SAMD9								HLA-DRB1			THSD4
					PRSS1									SPRR2F		RPL15	AC217773.1				LIMK2	IL8	DNAJB13											ITGB2				HLA-A								SERPINA3			HIST1H1C
					CLDN9											RPLP2	PAGE2				TOP1MT	CD14	C9orf171											LAPTM5				APOL6								HLA-DQA1			CLDN4
					CPNE1											FAM101A	CT45A5				PTP4A3	FPR1	C1orf192											CTSS				HLA-B								HLA-DRB5			CXCL17
																BGN					DGAT1	C1QB	GREB1											MNDA				PSMB9								HLA-DMA			LYPD2
																CLDN6					HSF1	C1QA	HOXC4											CCR1												HLA-DRA			HIST1H2BK
																NOTUM					NRBP2	CD163	TOX											CYBB												CFI			S100A6
																PRAME					GPR172A	HLA-DQB1	LDLRAD1											FOLR2												UBD			HLA-DRB5
																RPS23					CYHR1	CCL13	LRRC10B											PLD4												HLA-DPB1			HLA-DOA
																RPS4X					FLNA	CSF1R	GMNC											MS4A7												HLA-DMB			HLA-DMA
																RPL10A					ZNF517	TNFAIP2	CCDC19											LAIR1												CFB			HLA-DRA
																OSTC					GPAA1	LILRB4	C6orf165											CX3CR1															SLC44A4
																STARD10					RP3-412A9.11.1	MMP1	FAM166B											INPP5D															GPR56
																PHB2					SOX18	HLA-DQA1	C5orf49											RNASE6															GPX3
																RPS18					C8orf73	S100A2	C17orf72											GPR183															HLA-DPA1
																					C8orf82	SERPINA1	PEG10											CD14															HBB
																					EPPK1	HIST1H2BK												FPR1
																					ANKRD65	HLA-DRB5												GPR34
																					GLI4	TGM2												C3AR1
																						HLA-DRA												C1QB
																						AIF1												C1QA
																						LST1												OLR1
																						HLA-DPB1												LRRC25
																						LTB												CD163
																						HLA-DPA1												HLA-DQB1
																						HLA-DQB2												HCLS1
																						TNF												CSF1R
																																		ADAP2
																																		LPAR5
																																		EVI2B
																																		LILRB4
																																		FPR3
																																		HLA-DRB1
																																		HLA-DQA1
																																		GAL3ST4
																																		SERPINA1
																																		C5AR1
																																		MPEG1
																																		SIRPA
																																		HLA-DRB5
																																		FCGR3A
																																		HLA-DOA
																																		HLA-DRA
																																		AIF1
																																		GPX3
																																		HLA-DPB1
																																		HLA-DPA1
																																		HLA-DQB2
																																		HLA-DQA2
																																		HLA-DMB
																																		SEPP1
[truncated: 20 more columns]

## Sheet: module_UCEC
Module #1	Module #2	Module #3	Module #4	Module #5	Module #6	Module #7	Module #8	Module #9	Module #10	Module #11	Module #12	Module #13	Module #14	Module #15	Module #16	Module #17	Module #18	Module #19	Module #20	Module #21	Module #22	Module #23	Module #24	Module #25	Module #26	Module #27	Module #28	Module #29	Module #30	Module #31	Module #32	Module #33	Module #34	Module #35	Module #36	Module #37	Module #38	Module #39	Module #40	Module #41	Module #42	Module #43	Module #44	Module #45	Module #46	Module #47	Module #48	Module #49	Module #50
[miRNAs]	[miRNAs]	[miRNAs]	[miRNAs]	[miRNAs]	[miRNAs]	[miRNAs]	[miRNAs]	[miRNAs]	[miRNAs]	[miRNAs]	[miRNAs]	[miRNAs]	[miRNAs]	[miRNAs]	[miRNAs]	[miRNAs]	[miRNAs]	[miRNAs]	[miRNAs]	[miRNAs]	[miRNAs]	[miRNAs]	[miRNAs]	[miRNAs]	[miRNAs]	[miRNAs]	[miRNAs]	[miRNAs]	[miRNAs]	[miRNAs]	[miRNAs]	[miRNAs]	[miRNAs]	[miRNAs]	[miRNAs]	[miRNAs]	[miRNAs]	[miRNAs]	[miRNAs]	[miRNAs]	[miRNAs]	[miRNAs]	[miRNAs]	[miRNAs]	[miRNAs]	[miRNAs]	[miRNAs]	[miRNAs]	[miRNAs]
hsa-mir-15b	hsa-mir-200a	hsa-let-7f	hsa-mir-1249	hsa-let-7f	hsa-mir-141	hsa-mir-1269	hsa-mir-10a	hsa-let-7b	hsa-let-7i	hsa-mir-10a	hsa-mir-1224	hsa-mir-141	hsa-mir-148b	hsa-mir-10a	hsa-let-7i	hsa-let-7i	hsa-let-7b	hsa-mir-126	hsa-mir-589	hsa-mir-19b	hsa-mir-132	hsa-mir-106b	hsa-mir-1301	hsa-mir-126	hsa-let-7c	hsa-mir-141	hsa-mir-1247	hsa-mir-10a	hsa-mir-126	hsa-mir-1307	hsa-mir-183	hsa-mir-1271	hsa-mir-10a	hsa-let-7i	hsa-mir-376b	hsa-mir-182	hsa-mir-141	hsa-mir-146b	hsa-mir-3607	hsa-mir-181a	hsa-mir-1229	hsa-let-7b	hsa-mir-183	hsa-mir-200a	hsa-mir-142	hsa-mir-103	hsa-mir-126	hsa-let-7b	hsa-mir-3619
hsa-mir-16	hsa-mir-421	hsa-mir-10a	hsa-mir-1256	hsa-let-7i	hsa-mir-15b	hsa-mir-1296	hsa-mir-141	hsa-mir-141	hsa-mir-183	hsa-mir-141	hsa-mir-1262	hsa-mir-18a	hsa-mir-19b	hsa-mir-34b	hsa-mir-200b	hsa-mir-141	hsa-mir-1274b	hsa-mir-155	hsa-mir-93	hsa-mir-210	hsa-mir-141	hsa-mir-182	hsa-mir-17	hsa-mir-196b	hsa-mir-1247	hsa-mir-183	hsa-mir-150	hsa-mir-141	hsa-mir-141	hsa-mir-149	hsa-mir-200c	hsa-mir-141	hsa-mir-182	hsa-mir-200b	hsa-mir-561	hsa-mir-2115	hsa-mir-32	hsa-mir-224	hsa-mir-665	hsa-mir-183	hsa-mir-1292	hsa-let-7g	hsa-mir-19b	hsa-mir-3613	hsa-mir-190	hsa-mir-324	hsa-mir-182	hsa-mir-140	hsa-mir-939
hsa-mir-183		hsa-mir-1307	hsa-mir-195	hsa-mir-145	hsa-mir-3677	hsa-mir-299	hsa-mir-187	hsa-mir-185	hsa-mir-200a	hsa-mir-191	hsa-mir-183	hsa-mir-200a	hsa-mir-200b	hsa-mir-3607	hsa-mir-34a	hsa-mir-3909	hsa-mir-195	hsa-mir-199a		hsa-mir-3607	hsa-mir-148a	hsa-mir-191	hsa-mir-1908	hsa-mir-200b	hsa-mir-1258	hsa-mir-200b	hsa-mir-200a	hsa-mir-200a	hsa-mir-143	hsa-mir-188	hsa-mir-34a	hsa-mir-22	hsa-mir-183	hsa-mir-205	hsa-mir-93	hsa-mir-2355	hsa-mir-3607	hsa-mir-3199		hsa-mir-3607	hsa-mir-135b	hsa-mir-3647	hsa-mir-200a	hsa-mir-548o	hsa-mir-3614	hsa-mir-3607	hsa-mir-200a	hsa-mir-34a	hsa-mir-940
	[lncRNAs]	hsa-mir-142	hsa-mir-196b	hsa-mir-200c		hsa-mir-301a	hsa-mir-32	hsa-mir-200a	hsa-mir-200b	hsa-mir-200b	hsa-mir-34c	hsa-mir-30c	hsa-mir-3607	hsa-mir-449a	hsa-mir-362	hsa-mir-3917	hsa-mir-328	hsa-mir-203	[lncRNAs]		hsa-mir-15b	hsa-mir-205	hsa-mir-301b	hsa-mir-3912	hsa-mir-199a	hsa-mir-200c	hsa-mir-3607	hsa-mir-200b	hsa-mir-15b	hsa-mir-191	hsa-mir-93	hsa-mir-362	hsa-mir-32			hsa-mir-3170	hsa-mir-362		[lncRNAs]	hsa-mir-491	hsa-mir-296	hsa-mir-497	hsa-mir-200b			hsa-mir-362	hsa-mir-203	hsa-mir-3607
[lncRNAs]	AC009336.24	hsa-mir-146b	hsa-mir-375	hsa-mir-222	[lncRNAs]	hsa-mir-590	hsa-mir-34a		hsa-mir-203	hsa-mir-328	hsa-mir-3607	hsa-mir-320a	hsa-mir-3613	hsa-mir-449b		hsa-mir-490	hsa-mir-3607	hsa-mir-21	AC007255.7	[lncRNAs]	hsa-mir-589	hsa-mir-210	hsa-mir-3187	hsa-mir-429	hsa-mir-29a	hsa-mir-34a	hsa-mir-365	hsa-mir-589	hsa-mir-200b	hsa-mir-205		hsa-mir-374a	hsa-mir-423	[lncRNAs]	[lncRNAs]	hsa-mir-3920	hsa-mir-664	[lncRNAs]	AC093673.5	hsa-mir-939	hsa-mir-362	hsa-mir-642a	hsa-mir-744	[lncRNAs]	[lncRNAs]	hsa-mir-500a	hsa-mir-29b	hsa-mir-584	[lncRNAs]
AC003043.2	AC100748.2	hsa-mir-193a	hsa-mir-449b	hsa-mir-381	AC005329.7		hsa-mir-429	[lncRNAs]	hsa-mir-20a	hsa-mir-378	hsa-mir-449a	hsa-mir-92b	hsa-mir-628	hsa-mir-449c	[lncRNAs]	hsa-mir-93	hsa-mir-3913	hsa-mir-29a	AC007383.4	AC073333.8		hsa-mir-744	hsa-mir-636		hsa-mir-532	hsa-mir-375	hsa-mir-375		hsa-mir-326	hsa-mir-30c	[lncRNAs]	hsa-mir-624	hsa-mir-874	AC003043.2	AC007383.4	hsa-mir-600		AC009948.5	AC108463.1		hsa-mir-548d			AC096579.7	AC073321.4		hsa-mir-3653	hsa-mir-628	AC004540.4
AC138655.6	AC109333.10	hsa-mir-20a	hsa-mir-581		AC046143.5	[lncRNAs]	hsa-mir-455	AC004771.2		hsa-mir-378c	hsa-mir-449b	hsa-mir-95			AC007970.1		hsa-mir-3926	hsa-mir-382	COX10-AS1	AP000442.1	[lncRNAs]	hsa-mir-760	hsa-mir-935	[lncRNAs]	hsa-mir-93	hsa-mir-429	hsa-mir-381	[lncRNAs]		hsa-mir-30e	AC008280.5	hsa-mir-99a		AC007383.4	AC007405.6	hsa-mir-96	[lncRNAs]	AC079807.2	AP003774.6	[lncRNAs]	hsa-mir-99b	[lncRNAs]	[lncRNAs]	AC139887.4	FLVCR1-AS1	[lncRNAs]	hsa-mir-628		AC074289.1
AP003068.9	CROCCP2	hsa-mir-210		[lncRNAs]	AC069513.3	AC007255.7	hsa-mir-590	AC005154.5	[lncRNAs]		hsa-mir-489		[lncRNAs]	[lncRNAs]	AC015971.2	[lncRNAs]			CTC-458I2.2	AP001372.2	AC091729.9			AC007638.2				AC074183.4	[lncRNAs]	hsa-mir-3200	AC093484.6		[lncRNAs]	AC073321.4	AC010975.1		AC007638.2	AC092296.1	CTD-2382E5.3	AC092296.1		AC005154.5	CTD-2203K17.1	COX10-AS1	MED4-AS1	AC012487.2		[lncRNAs]	CTA-984G1.5
AP006216.10	CTC-329D1.2	hsa-mir-3127	[lncRNAs]	AC090587.4	AC073321.4	AC104134.2	hsa-mir-628	AC026471.6	AC007638.2	[lncRNAs]		[lncRNAs]	AC073321.4	AC005281.1	AC093110.3	AC004066.3	[lncRNAs]	[lncRNAs]	HCG18	AP001631.9	C12orf47	[lncRNAs]	[lncRNAs]	AC012531.14	[lncRNAs]	[lncRNAs]	[lncRNAs]	AC074391.1	AC003043.2		ENTPD3-AS1	[lncRNAs]	AC074391.1	AC073333.8	AC019117.1	[lncRNAs]	AC009506.1	HCP5	CTD-2536I1.1	AC093484.6	[lncRNAs]	AC069513.3	CTD-3110H11.1	CTD-2555O16.2	PINK1-AS1	AC046143.5	[lncRNAs]	AC018816.4	DSCR9
CTC-358I24.1	DGUOK-AS1	hsa-mir-93	AC007966.1	AC090774.1	AC109333.10	CTB-167B5.1		AC068499.6	AC092296.1	AC073635.5	[lncRNAs]	CROCCP2	AC074391.1	AC013264.2	AKIRIN2-AS1	AC005971.3	AC007880.1	AC006369.2	RP11-1017G21.4	CTB-167B5.1	CTA-445C9.15	AC026271.1	AC004540.4	AC073321.4	AC007383.4	AC006277.2	AC007283.5	AC093484.6	AC007283.5	[lncRNAs]	LINC00240	AC007638.2	AC092296.1	AC074183.4	AC074183.4	AC007255.8	AC093484.6	RP11-103G8.2	DBH-AS1	C17orf76-AS1	AC004540.4	AC090421.1	FKBP1A-SDCBP2	JPX	RP11-1112J20.2	AC055839.2	AC002467.7	AC093484.6	RP3-522D1.1
CTD-2012K14.7	HNF1A-AS1		CTC-537E7.2	AC141928.1	AD000090.2	CTD-2196E14.4	[lncRNAs]	AD000090.2	C17orf76-AS1	CRNDE	AC091062.2	CTD-2240H23.2	AC109333.10	AC068134.6	AL589743.1	AC073043.1	AC008753.6	AC021188.4	RP11-10O17.2	LINC00094	CTC-428G20.3	C17orf76-AS1	AC007620.3	HCP5	AC007620.3	AC007283.5	CRNDE	AP001372.2	AC011899.9	AC000068.5	LINC00338	AC074183.4	AC093484.6	CTC-205M6.2	AC097467.2	AC097461.4	AC108488.3	RP11-178A10.1	HOXA11-AS1	CTA-445C9.14	AP000251.2	CITF22-92A6.1	RP11-164A7.1	LINC00263	RP11-1148L6.5	AD000090.2	AC008280.5	C9orf133	RP4-694A7.4
CTD-2336O2.1	MALAT1	[lncRNAs]	CTD-2199O4.3	FTX	CRNDE	CTD-2196E14.9	AC007405.6	LA16c-313D11.9	LINC00467	CTA-221G9.11	CTD-2003C8.1	CTD-2377D24.6	CTC-378H22.1	AC195454.1	CTB-118N6.3	AC091153.4	AC084018.1	AC079767.4	RP1-117O3.2	MALAT1	CTC-497E21.4	CTB-167B5.1	AKIRIN2-AS1	LA16c-313D11.9	CTC-428G20.3	AC034243.1	CTA-126B4.7	C17orf76-AS1	AC021188.4	AC073254.1	MT1P3	AC093484.6	C12orf47	CTC-504A5.1	AP001258.4	C17orf76-AS1	AC109333.10	RP11-219B4.3	RP11-251M1.1	CTC-281B15.1	AP000662.4	CTA-211A9.5	RP11-18F14.2	LINC00324	RP11-190J1.10	CITF22-92A6.1	AC009506.1	CRNDE	AC093838.4
CTD-2576F9.2	RP11-139H15.1	AC007383.4	DICER1-AS	GS1-251I9.4	CTD-3065J16.9	EAF1-AS1	AC093484.6	NEAT1	RP11-1112J20.2	CTA-363E6.6	CTD-2377D24.4	EMX2OS	CTD-2031P19.4	CASC2	CTC-426B10.1	AC093818.1	AC091729.9	AC092580.4	RP11-247I13.7	RP11-10J21.4	CTC-498J12.3	DGUOK-AS1	AP001469.9	RP11-112L6.4	IGBP1-AS2	AC093484.6	CTA-14H9.5	CTC-205M6.2	AC068580.6	AC079807.2	RP11-103G8.2	AC109333.10	CASC2	LINC00312	COX10-AS1	CRNDE	CITF22-92A6.1	RP11-244F12.3	RP11-292F22.6	CTD-2037K23.2	AP000688.29	CTC-338M12.4	RP11-245J24.1	RP11-357C3.3	RP11-215P8.3	CTD-2003C8.1	AL592284.1	CTA-445C9.14	CFL1P3
GAS5	RP11-175O19.4	AC073333.8	RP11-304L19.11	HCG11	FAM13A-AS1	RP11-1017G21.4	C17orf76-AS1	RP11-112L6.4	RP11-347C12.10	CTC-205M6.2	CTD-2382E5.3	HCP5	HCP5	CTB-51J22.1	DNAJC3-AS1	AKIRIN2-AS1	CTD-2325P2.4	AC133109.1	RP11-256L6.2	RP11-10L12.4	CTD-2031P19.4	FLVCR1-AS1	CTD-2196E14.9	RP11-1334A24.6	NKAPP1	AP001065.2	CTA-363E6.6	CTC-228N24.3	AC073321.4	AC090421.1	RP11-1L12.3	LINC00476	CITF22-92A6.1	PAN3-AS1	CTB-167B5.1	CTC-428G20.3	CTB-167B5.1	RP11-265M18.2	RP11-446J8.1	GAS5	AP001059.5	CTD-2165H16.4	RP11-296K13.1	RP11-469H8.6	RP11-284F21.7	CTD-2314I6.1	CTC-205M6.2	CTC-428G20.3	FABP5P7
RP11-264M12.2	RP11-473C18.3	CTD-2323K18.1	RP11-356K23.1	LINC00087	MCF2L-AS1	RP11-120D5.1	CROCCP2	RP11-323F5.2	RP11-388M20.6	RP11-133F8.2	LINC00152	LINC00094	RP11-139H15.1	CTC-441N14.1	FAM66B	MCCC1-AS1	CTD-2583P5.3	AC147651.4	RP11-350J20.5	RP11-164P12.4	CTD-2336O2.1	MT1P3	CTD-2541J13.1	RP11-265B8.4	RP11-101P17.7	CTA-363E6.6	CTB-89H12.4	CTC-497E21.4	AC084018.1	AC093627.10	RP11-323F5.2	LOC678655.1	CTA-29F11.1	RP11-1148L6.5	CTD-2231H16.1	CTD-2037K23.2	CTC-497E21.4	RP11-326C3.2	RP11-67B16.1	LRRC37BP1	CTC-497E21.3	ENTPD3-AS1	RP11-308D16.4	RP11-69L16.4	RP11-342D11.2	HCP5	CTC-497E21.4	CTC-497E21.4	MT1P2.1
RP11-312B8.1	RP11-776H12.1	CTD-2555O16.2	RP11-368P15.3	RN7SL1	RP11-1348G14.4	RP11-159F24.1	CTC-205M6.2	RP11-40F6.2	RP11-69L16.4	RP11-357C3.3	RP11-111A22.1	LINC00115	RP1-122O8.7	CTD-2524L6.3	FKBP1A-SDCBP2	RP11-1149O23.2	CTD-3184A7.4	AL844908.5	RP11-632F7.3	RP11-168K11.2	CTD-2555O16.2	RP11-132A1.4	RP11-175D17.3	RP11-273B20.1	RP11-1148L6.5	CTC-228N24.3	CTC-205M6.2	CTD-2031P19.4	AC109333.10	AC108488.4	RP11-392P7.8	RP11-1017G21.4	CTD-2325P2.4	RP11-164P12.4	FKBP1A-SDCBP2	LINC00467	CTD-2017C7.2	RP11-349A22.5	RP11-708J19.1	RP11-1112J20.2	CTD-2653M23.2	LINC00263	RP11-339B21.9	RP4-758J18.2	RP11-453E17.1	LINC00094	CTD-2015H6.3	CTD-2003C8.1	RECQL4
RP11-368P15.3	RP11-817O13.8	HCG11	RP11-521C20.4	RP11-195F19.9	RP11-181G12.2	RP11-21N7.2	LINC00476	RP11-44N21.1	RP11-718G2.4	RP11-357H14.11	RP11-164P12.4	MCF2L-AS1	RP11-322M19.1	RP11-122M14.1	GS1-251I9.4	RP11-203M5.4	DNAJC27-AS1	AP001046.5	RP11-867G23.3	RP11-225L12.2	EPB41L4A-AS1	RP11-245J24.1	RP11-220I1.5	RP11-323F5.2	RP11-120K9.2	CTD-2003C8.1	CTD-2576F9.2	JPX	AC124944.2	CTA-250D10.23	RP11-418J17.1	RP11-175O19.4	EPB41L4A-AS1	RP11-422J8.1	RP11-124N14.3	NKAPP1	HCP5	RP11-360F5.3	RP11-713P17.3	RP11-1148L6.5	FGF12-AS2	MCF2L-AS1	RP11-392A22.2	RP4-785G19.5	RP11-532F12.5	LINC00339	LINC00094	CTD-2037K23.2	RP11-1006G14.4
RP11-410L14.2	RP1-278C19.3	HCP5	RP11-697E2.4	RP11-216F19.1	RP11-229P13.20	RP11-256L6.2	MT1P3	RP11-465L10.7	RP11-760H22.2	RP11-407N17.5	RP11-18F14.2	PCBP1-AS1	RP11-329J18.2	RP11-128M1.1	LL22NC03-2H8.4	RP11-220I1.1	GS1-124K5.4	CTD-2651B20.3	RP11-872D17.4	RP11-266K22.2	LINC00339	RP11-295G20.2	RP11-285G1.8	RP11-396C23.2	RP11-121C2.2	CTD-2382E5.3	DGUOK-AS1	LINC00493	AL844908.5	MALAT1	RP11-480I12.3	RP11-252A24.7	LINC00094	RP11-469M7.1	RP11-125B21.2	RP11-111A22.1	LINC00094	RP11-453E17.1	RP11-744N12.2	RP11-149I23.3	HCG15	MT1P3	RP11-421L21.3	SNHG7	RP11-56B16.3	NEAT1	LOC678655.1	CTD-2555O16.2	RP11-2F9.3
RP11-426A6.5	RP13-582O9.5	MALAT1	RP11-817O13.6	RP11-253E3.3	RP11-307C12.11	RP11-265B8.4	RP11-124N14.3	RP11-49C24.1	RP11-894P9.1	RP11-472B18.2	RP11-349A22.5	RP1-102D24.5	RP11-368L12.1	RP11-1C1.7	MID1IP1-AS1	RP11-277A4.4	MT1P3	DBH-AS1	RP11-894P9.1	RP11-323F5.2	RP11-1148L6.5	RP11-474D1.3	RP11-482D24.2	RP11-399H11.2	RP11-124N14.3	CTD-2589M5.4	FAM13A-AS1	MCF2L-AS1	AL928768.3	RP11-266K4.9	RP11-622K12.1	RP11-253E3.3	RP11-10L12.4	RP11-472B18.2	RP11-178D16.1	RP11-1B20.1	MT1P3	RP11-469J4.3	RP1-69D17.4	RP11-267N12.3	RP11-101P17.11	RP11-119B16.2	RP11-480I12.10	TP53TG1	RP11-69L16.4	RP11-1008C21.2	RP11-1007O24.3	ENTPD3-AS1	RP11-529E10.6
RP11-551L14.5	RP3-341D10.4	PRMT5-AS1	RP5-1042K10.10	RP11-25K19.1	RP11-325F22.4	RP11-316E14.6	RP11-18F14.2	RP11-783K16.5	RP3-337H4.8	RP11-483P21.2	RP11-469H8.6	RP11-10N23.2	RP11-395G23.3	RP11-231E6.1	RP11-157I4.4	RP11-436A20.4	MYLK-AS1	LINC00115	RP11-941F15.1	RP11-415J8.5	RP11-122G18.5	RP11-474I16.8	RP11-603J24.5	RP11-505K9.1	RP11-175O19.4	DGUOK-AS1	HCP5	MT1P3	CTC-205M6.2	RP11-705O3.1	RP1-180E22.3	RP11-266K22.2	RP11-126H7.3	RP11-513I15.6	RP1-12G14.7	RP11-527D7.1	PINK1-AS1	RP11-513I15.6	RP5-1142A6.3	RP11-27I1.2	RP11-13K12.1	RP11-223A3.1	RP1-50O24.6	XIST	RP11-706O15.3	RP11-184I16.2	RP11-10L12.4	LINC00263	RP11-578F21.12
RP11-611E13.2	RP5-1121A15.1	RP11-164A7.1	RP5-916L7.1	RP11-436I9.2	RP11-327P2.5	RP11-316M1.11	RP11-248C1.2	RP11-809O17.1	RP3-508I15.19	RP11-572M18.1	RP11-540A21.3	RP11-122K13.12	RP11-532F12.5	RP11-275I14.4	RP11-264B17.2	RP11-473I1.5	RP11-134G8.7	LINC00324	RP11-98I9.4	RP11-426A6.8	RP11-139H15.1	RP11-480I12.3	RP11-843P14.1	RP11-644F5.11	RP11-179H18.2	LINC00263	LINC00263	RP11-124N14.3	CTD-2012K14.1	RP1-283E3.8	RP13-131K19.2	RP11-297C4.4	RP11-139H15.1	RP11-667M19.2	RP11-359B12.1	RP11-705C15.4	RP11-1008C21.2	RP11-718G2.4	XXbac-BPG246D15.8	RP11-290D2.3	RP11-195E11.2	RP11-298I3.4	RP3-339A18.6	ZEB1-AS1	RP1-50O24.8	RP11-216F19.1	RP11-134G8.8	LINC00476	ZNF833P
RP11-727F15.9	RP5-890O3.9	RP11-266K22.2	CTB-131B5.2	RP11-465L10.7	RP11-395P17.3	RP11-329J18.2	RP11-322M19.1	RP3-416H24.1	RP4-758J18.2	RP11-69L16.4	RP11-620J15.3	RP11-15E18.1	RP11-742B18.1	RP11-319E12.2	RP11-265M18.2	RP11-492I21.1	RP11-146F11.1	LINC00426	RP3-508I15.18	RP11-608O21.1	RP11-165J3.6	RP11-540D14.6	RP1-71L16.2	RP11-67L3.5	RP11-247L20.4	MT1P3	LINC00324	RP11-139H15.1	ENTPD3-AS1	RP1-39G22.7	RP13-188A5.1	RP11-298J20.4	RP11-27I1.2	RP11-9E13.2	RP11-407N17.5	RP11-890B15.3	RP11-124N14.3	RP11-761E20.1	RP11-226L15.5	RP11-315I20.1	RP11-408B11.2	RP11-304N14.2	RP5-1180C10.2	AC002055.4	RP3-323P24.3	RP11-472B18.2	RP11-283G6.3	MAST4-AS1
RP5-821D11.7	RP6-109B7.3	RP11-297C4.4		RP11-95O2.1	RP11-426A6.5	RP11-405L18.1	RP11-349A22.5	RP4-758J18.2	SCARNA11.1	RP11-76P2.3	RP11-69L16.4	RP11-322M19.1	RP11-809C18.1	RP11-323C15.2	RP11-445O16.3	RP11-562A8.4	RP11-181G12.2	RP11-118B22.2	AC005255.1	RP11-644F5.11	RP11-252A24.7	RP3-510D11.1	RP3-337H4.8	RP11-834C11.4	RP11-296I10.3	PART1	MT1P3	RP11-21L23.3	HCP5	RP3-486L4.3	RP5-1125A11.1	RP11-517P14.2	RP11-304L19.5	RP3-508I15.18	RP11-441O15.3	ATP5G1P5	RP11-313D6.4	RP11-941F15.1	RP11-23J18.1	RP11-339B21.9	RP11-430H10.1	RP11-382A20.5	TRAPPC12-AS1	AC022098.2	RP4-785G19.5	RP11-524O1.4	RP11-314C16.1	RP11-1008C21.2	[genes]
SNHG6	AC126544.2	RP11-357C3.3	[genes]	RP4-718D20.3	RP11-469H8.6	RP11-413H22.2	RP11-49I11.1	RP6-109B7.3	AC018804.7	RP11-77K12.4	RP13-188A5.1	RP11-330M2.7	RP1-65J11.1	RP11-326C3.7	RP11-498D10.5	RP11-662B19.2	RP11-244H3.1	RP11-16E12.2	AC097523.2	RP11-69L16.4	RP11-322M19.1	RP4-816N1.6	RP3-508I15.9	RP11-867G23.3	RP1-12G14.7	RP11-124N14.4	RP11-10L12.4	RP11-357H14.7	MT1P3	THSD1P1	ALMS1P	RP11-622K12.1	RP11-426A6.5	RP3-512B11.3	RP1-266L20.2	EIF4A1P2	RP11-317N8.5	RP3-512B11.3	RP11-378A13.1	RP11-472B18.2	RP11-509A17.3	RP11-532F12.5	AC105399.2	AC073869.20	RP5-1198E17.1	RP11-620J15.3	RP11-392P7.8	RP11-168E14.1	ATAT1
SNHG9	AFG3L1P	RP11-388M20.6	ACADVL	TP73-AS1	RP11-480I12.3	RP11-488L18.8	RP11-519G16.5	SNHG12	AC026271.5	RP1-39G22.5	RP3-443C4.2	RP11-345M22.2	RP4-758J18.2	RP11-340E6.1	RP11-61A14.2	RP1-66E7.1	RP11-304L19.13	RP11-16K12.1	AC098614.2	RP1-180E22.3	RP11-349A22.5	RP5-997D16.2	RP4-550H1.6	RP13-766D20.2	RP11-367H5.7	RP11-1348G14.4	RP11-111A22.1	RP11-422J8.1	RP11-117B7.1	ZNRD1-AS1	AP000358.3	TP53TG1	RP11-467L20.9	AC005083.1	RP4-594I10.2	GS1-358P8.4	RP11-453E17.1	RP4-610C12.3	RP11-515G11.1	RP11-527D7.1	RP11-89K21.1	RP11-579D7.4	FAM86C2P	AC090377.2	UCA1	RP11-941F15.1	RP11-475N22.4	RP11-395P17.3	C17orf96
AC068491.1	AP000689.8	RP11-405L18.1	ACCS	WT1-AS	RP11-505K9.1	RP11-521B24.3	RP11-553L6.5	TIPARP-AS1	AC027612.1	RP5-1103G7.4	RP6-109B7.3	RP11-357H14.11	AC005255.1	RP11-356K23.1	RP11-631N16.2	RP5-1021I20.5	RP11-313D6.4	RP11-265P11.2	ADH5P4	AC007238.1	RP11-453E17.1	SNHG6	RP4-694A7.2	RP4-758J18.2	RP11-418J17.1	RP11-141O15.1	RP11-124N14.4	RP11-435O5.2	RP11-1398P2.1	AC126544.2	ATP5G1P5	AC002519.6	RP11-469H8.6	AC027612.1	SIAH2-AS1	HMGB1P24	RP11-513I15.6	RP5-1160K1.3	RP11-571M6.8	RP11-98D18.9	RP4-792G4.2	RP11-60I3.5	HMGB1P5	AC096574.4	XIST	RP1-278C19.3	RP11-492E3.1	RP11-429J17.6	C20orf20
AC105399.2	HMGB1P5	RP11-421F16.3	B4GALNT3	XIST	RP11-532F12.5	RP11-567I13.1	RP11-56B16.3	U47924.27	AC090377.2	RP5-1160K1.3	SNHG1	RP11-398F12.1	AC016734.2	RP11-357H14.7	RP11-65I12.1	RP5-1160K1.3	RP11-347C12.10	RP11-284N8.3	ATF4P4	AC097523.2	RP11-513I15.6	U47924.27	RP5-1014C4.3	TP73-AS1	RP11-45M22.1	RP11-229P13.20	RP11-134G8.8	RP11-453E17.1	RP11-16E12.2	CTC-359D24.3	CATSPER2P1	AC005255.1	RP11-46H11.12	AC090602.1	AC091304.3	N4BP2L2-IT1	RP11-532F12.5	RP5-914P20.5	RP3-527F8.2	RP3-475N16.1	RP4-813D12.3	RP11-611L7.1	HSD17B7P2	AC098614.2	AC016734.2	RP13-188A5.1	RP11-532F12.5	RP11-644F5.11	C9orf140
ATP5G1P5	LA16c-429E7.1	RP11-513I15.6	C17orf97	XXyac-YX65C7_A.2	RP13-726E6.2	RP11-61A14.2	RP11-64K12.2	XXbac-B135H6.15	AC097523.2	XXbac-BPG249D20.9	U47924.27	RP11-440L14.1	ANP32AP1	RP11-445L6.3	RP11-69L16.4	AC009487.6	RP11-398F12.1	RP11-304L19.5	BTF3L4P1	AC105399.2	RP11-532F12.5	Z83851.1	SCARNA11.1	AC018804.7	RP11-56B16.3	RP11-294O2.2	RP11-164P12.4	RP11-474D1.3	RP11-290F5.1	DCP1A	KRT8P3	AC092661.2	RP11-532F12.5	ANP32BP1	AC096574.4	RP11-156E6.1	RP11-620J15.3	AC098614.2		RP5-1129J21.3	RP5-1186N24.3	RP11-723O4.9	KRT8P3	AC105399.2	AC068491.1	SNHG12	RP11-58K22.5	RP11-941F15.1	CDCA4
CA5BP1	RN7SKP8	RP11-56B16.3	C19orf18	AC136289.1	RP3-322G13.5	RP11-67L3.5	RP11-89C21.2	XXbac-B476C20.9	AC105399.2	AC005255.1	XXbac-B476C20.9	RP11-499E18.1	C14orf167	RP11-503N18.2	RP3-508I15.19	AC090377.2	RP11-436I9.2	RP11-324O2.3	BTF3P10	ATP5G1P5	RP11-61A14.3	AC022098.2	AC009487.6	AP000358.3	RP11-718G2.4	RP11-304N14.2	RP11-304N14.2	RP11-532F12.5	RP11-291B21.2	MEMO1P1	MAFIPL.1	AC096574.4	RP11-57A19.2	ATF4P4	AC097523.2	RP11-162O12.2	RP11-867G23.3	AC105399.2	[genes]	TP73-AS1	SCARNA9	RP11-91P24.7	RP11-10O17.1	ATF4P4	AC097523.2	TP53TG1	RP11-60L3.1	RP1-65J11.1	CDK18
CTB-31O20.2	RP11-286H14.4	RP11-752G15.6	C1orf63	C11orf95	RP3-508I15.10	RP11-69L16.4	RP1-278C19.3	AC018804.7	ADH5P4	AC092661.2	AC020915.4	RP11-502I4.1	FTLP3	RP11-510D19.1	RP5-1184F4.5	ANKRD10-IT1	RP11-440L14.1	RP11-358M11.2	C14orf167	CHCHD2P6	RP11-718G2.4	AC090602.1	AC092661.2	BNIP3P1	RP11-89C21.2	RP11-30P6.6	RP11-326C3.2	RP11-69L16.4	RP11-342M1.3	MYL8P	PPP1R11P1	AC105399.2	RP11-620J15.3	ATP5G1P5	BMPR1APS2	RP11-587D21.1	RP11-941F15.1	AC118653.1	ABCD4	CRYBB2P1	SLC25A5-AS1	RP11-96H19.1	RP11-119F7.5	CDC20P1	AC105399.2	AC007238.1	RP11-877E17.2	RP3-340N1.5	CRABP1
NSUN5P1	RP11-433O3.1	RP11-941F15.1	C1orf64	MEIS3P2	RP3-508I15.19	RP11-732M18.3	RP1-80B9.2	AC073869.20	ANP32BP1	ARID4B-IT1	ANP32AP1	RP11-551L14.4	MSL3P1	RP11-661D19.3	RP5-842K24.2	CTD-2647L4.4	RP11-500G10.1	RP11-395P17.3	CBX1P1	CTD-2366F13.1	RP11-758P17.2	AC096574.4	ANP32BP1	CATSPER2P1	RP11-9E13.2	RP11-311D14.2	RP11-421L21.3	RP3-340N1.5	RP11-357H14.7	RP11-17A4.1	RP11-156E6.1	ADH5P4	RP11-661A12.7	BTF3L4P1	CHCHD2P6	RP11-791G16.2	RP1-266L20.2	CFL1P3	AEBP1	CTC-359D24.3	AC017076.4	RP1-223E5.4	RP11-163O17.1	CHCHD2P6	ADH5P4	AC026271.5	RP5-1021I20.1	RP6-109B7.3	EPOR
NSUN5P2	U47924.19	RP13-225O21.3	CCDC78	MSL3P1	RP4-726N20.2	RP1-180E22.3	RP3-510D11.2	AC105399.2	BNIP3P1	BTF3L4P1	ANP32BP1	RP11-610P16.1	RP11-395B7.7	RP11-6E9.4	AC026271.5	HSP90AA6P	RP11-532F12.5	RP11-401P9.4	CEP57L1P1	CWC15	RP11-932O9.7	C14orf167	CBX1P1	CDC20P1	RP13-25N22.1	RP11-323C15.2	RP11-453E17.1	RP4-785G19.5	RP11-422J8.1	RP11-196G18.22	RP11-289I10.2	ATP5G1P5	RP11-91P24.7	CFL1P3	CSNK1A1P1	RP1-96H9.5	RP3-508I15.18	KRT8P3	AMT	FAM86DP	CTA-250D10.15	RP3-439F8.1	RP11-196G18.22	CTD-3035D6.1	AP000358.3	AC073869.20	TP53TG1	RP6-109B7.4	FAM171A2
RP11-16E18.3		AC002519.6	CYP2D6	PPP1R11P1	RP5-997D16.2	RP11-872D17.4	RP4-639F20.1	ANKRD19P	BTF3L4P1	CATSPER2P1	BNIP3P1	RP11-620J15.3	RP11-423H2.1	RP11-713P17.5	ANKRD10-IT1	RP11-27I1.4	RP11-548B3.3	RP11-401P9.6	CTD-2571E19.1	EIF2S2P3	SUCLA2-AS1	CHCHD2P6	CEP57L1P1	RECQL4	RP4-550H1.6	RP11-349A22.5	RP11-492E3.1	RP6-109B7.3	RP11-493L12.5	RP11-33B1.1	RP11-319G6.1	BNIP3P1	RP1-266L20.2	EIF2S2P3	CTD-2119F7.2		RP4-550H1.6	MYL6P1	ANTXR2	RP11-12M9.3	CTD-2083E4.7	RP4-533D7.5	RP11-346L13.3	GOT2P3	BTF3P10	AC096574.4	Z83851.1	RP6-65G23.3	GINS4
RP11-226L15.5	[genes]	AC005255.1	DRG2	PTP4A1P7	SNHG10	RP5-994D16.9	RP4-758J18.2	CHCHD2P6	BTF3P10	CSNK1A1P1	BTF3P10	RP1-167A14.2	RP11-433O3.1	RP11-77K12.4	AP000525.8	RSL24D1P11	RP13-582O9.5	RP11-455F5.5	DCP1A	HMGB1P5	AC002055.4	EIF3FP3	CTD-2116N17.1	RNF126P1	AC027612.1	RP11-357H14.7	RP11-496I9.1	SNHG12	RP11-545E17.3	RP11-642N14.1	RP11-395B7.7	C14orf167	RP13-131K19.2	EIF3FP3	EIF3FP3	[genes]	RP4-758J18.2	MYL8P	APBB1IP	RP11-181C21.4	RP11-191L9.4	RP5-1125A11.1	RP11-433O3.1	KRT18P32	CHCHD2P6	AC105399.2	AC002055.4	U47924.27	H2AFX
RP11-328M4.2	BCLAF1	AC096574.4	DYNLRB2	RP11-13L2.4	SZT2-AS1	SCARNA11.1	RP5-1142A6.3	FAM86DP	C14orf167	OR7E14P	CFL1P3	RP1-283E3.3	RP11-466P24.2	RP11-867G2.2	AP002414.1	SRP72P2	RP1-90J20.7	RP11-5N23.2	FAM86DP	HNRNPA3P5	AC005255.1	GS1-257G1.1	CTD-2574D22.4	RP11-1212A22.1	AC091304.3	RP11-421L21.3	RP11-510N19.5	TP53TG1	RP11-579D7.4	RP11-863K10.4	RP11-666A20.1	CDC20P1	RP1-50O24.6	FAM86DP	HNRNPA3P5	ATPIF1	RP4-785G19.5	NUDT16P.1	AQP1	RP11-330L19.5	RP11-67A1.1	RP5-894A10.2	RP11-53M11.2	KRT8P3	CTD-3035D6.1	AC118653.1	ADH5P4	XXbac-B476C20.9	ILF3
RP11-395I6.3	C8orf55	AC105399.2	EFCAB4A	RP11-181C21.4	TRAPPC12-AS1	AC002519.6	SNHG7	KRT18P32	CHCHD2P6	PTP4A1P7	CTC-359D24.3	RP13-582O9.5	SDHDP1	RP4-625H18.2	CSNK1A1P1		RP3-322G13.5	RP11-622O11.2	FUNDC2P2	MAL2	AC090602.1	HMGB1P5	GS1-257G1.1	RP11-162O12.2	ANP32BP1	RP11-443B7.1	RP11-519G16.5	U47924.27	RP11-611L7.1	RP1-214M20.2	RP5-894A10.5	CFL1P3	RP3-512B11.3	GS1-257G1.1	HNRNPKP3	BBS2	TP73-AS1	PPP1R11P1	ARHGDIB	RP11-587D21.1	SLC38A3	SRGAP3-AS4	RP11-71H17.7	MYL6P1	EIF4A1P2	ADH5P4	C14orf167	Z83851.1	KIF2C
RP11-397E7.3	C9orf30	ANP32BP1	ENOSF1	RP11-205M3.2	AC020915.4	AC099522.1	XIST	KRT19P2	COX11P1	RP11-1033A18.1	CWC15	RP1-80B9.2	SKP1P1	RP4-666F24.3	DCP1A	[genes]	RP3-508I15.14	RP11-664D1.1	GS1-257G1.1	N4BP2L2-IT1	AC097523.2	HNRNPA3P5	HMGA1P1	RP11-22C8.1	CASP8AP2	RP11-472B18.2	RP11-532F12.5	XIST	RP11-727F15.9	RP5-1053E7.1	RTN3P1	CHCHD2P6	RP4-785G19.5	ISCA1P1	OSTCP1	COX5A	AC016629.2	PRIM2	BGN	SKP1P1	TCAM1.1	TP53TG1	SNHG3	OPLAH	GS1-257G1.1	CRYBB2P1	CFL1P3	AC016629.2	LIG1
RP11-543B16.2	COQ5	ATP5G1P5	ENTPD2	RP11-283I3.6	AP000358.3	ADH5P4	AC002519.6	KRT8P3	CTD-2366F13.1	RP11-205M3.2	HMGB1P5	RP3-475N16.1	SNHG3	RP5-1024C24.1	MEMO1P1	ABCE1	SNHG11	RP5-1091N2.9	HMGB1P5	PPP1R11P1	CRYBB2P1	KRT18P32	HNRNPA3P3	RP11-433O3.1	CBX1P1	RP11-510D19.1	RP11-579D7.4	AC002055.4	RP11-809O17.1	SDHDP1	SDHAP1	EIF2S2P3	SNHG7	MAL2	PPP1R2P3	CTNNBIP1	AC090602.1	RP11-156N15.1	C1QTNF1	TUBBP5		U47924.27		PIN1P1	HMGB1P5	CSNK1A1P1	PPP1R11P1	AC090377.2	MCM3
RP11-753G20.1	DNAJA3	BTF3L4P1	ERMN	RP11-748H22.1	CTB-31O20.2	ANP32BP1	AC091304.3	MYL6P1	EIF3FP3	RP11-466P24.2	ISCA1P1	RP4-758J18.2	SUB1P1	RP5-1092A11.5	OSTCP1	ACAP2	AC022098.2	ZBTB20-AS1	HSP90AA6P	RAC1P2	CTD-2366F13.1	OPLAH	RP11-152C15.1	RP11-472B18.1	CSNK1A1P1	RP11-519G16.5	RP11-60I3.5	AC002519.6	RP11-817O13.8	SUB1P1	SDHDP1	FAM86DP	TP53TG1	MEMO1P1	PTP4A1P7	DHRS7B	AC097523.2	RP13-507I23.2	C1QTNF6	UPF3AP1	[genes]	AC004854.4	[genes]	RANP1	HNRNPA3P5	EIF2S2P3	RP11-162O12.2	AC105399.2	MUS81
RP11-791G16.2	ITGB3BP	BTF3P10	FAM116B	RP13-259F12.2	MYL6P1	AP002414.1	AC097523.2	OR7E14P	FTLP3	RP11-748H22.1	KRT8P3	RP5-884G6.2	ZNF542	SRGAP3-AS2	PKD1P6	ACTR6	AC068491.1	AC058791.1	ISCA1P1	RANP1	CTD-2571E19.1	PLEKHA8P1	RP11-283I3.6	RP11-863K10.4	CTD-2571E19.1	RP11-617F23.1	RP11-611E13.2	AC068491.1	RP11-83N9.5	ZNF761	ZNF542	FTLP3	TP73-AS1	MORF4	RIMKLBP1	EIF4E2	AC098614.2	RP3-437C15.1	CD27	ZNF702P	ABHD8	AC103965.1	AIMP1	RP11-152C15.1	MAFIPL.1	FAM86DP	RP11-286H14.4	ADH5P4	NASP
SNHG5	POLR3K	CDC20P1	FAM183A	RP13-514E23.1	PSORS1C3	BTF3L4P1	AC105399.2	PIN1P1	GOT2P3	RP1-214M20.2	MIR210HG	SLC25A5-AS1		ECEL1P2.1	RP11-18H7.1	ASAP1	AC093415.2	ERVMER34-1	MEMO1P1	RP11-205M3.2	FAM86DP	RAC1P2	RP11-347C12.2	SDHDP1	FAM86DP	RP11-65J21.1	RP11-64K12.2	AC090377.2	RP4-758J18.2	ZNF833P	ZNF702P	GCOM2	XIST	OR7E14P	RP11-1033A18.1	FKBP3	AC105399.2	RP5-1053E7.1	CD37		ADCY5	AFG3L1P	BRD3	RP11-297L17.6	PPIAP21	HNRNPA3P5	RP11-289I10.2	ANP32BP1	NRM
SUB1P1	PXMP2	CEP57L1P1	FAM211B	SRSF8	RP11-395B7.7	CBX1P1	ADH5P4	POLDIP2	HNRNPA3P5	RP5-1033H22.2	MYL6P1	SNHG12	[genes]	RP11-503N18.4	RP11-288H12.3	ASB8	CTD-3035D6.1	GVINP1	MORF4	RP11-289I10.2	HMGB1P5	RANP1	RP11-408H20.1	SNORD3A	GCOM2	RP11-6E9.4	RP11-85F14.5	AC096574.4	RP6-109B7.3			HMGA1P1	AC020915.4	PPP1R11P1	RP11-2F9.3	ITGB3BP	AC118653.1	SDHDP1	CD4	[genes]	ADD2	C1QTNF9B-AS1	C9orf82	RP11-2F9.3	PPP1R9B	MAL2	RP11-2F9.3	AP000358.3	NUP210
TMEM191A	SNRNP25	CHCHD2P6	GOLGA8A	YWHAZP3	RP11-568K15.1	CFL1P3	AP000358.3	PPP1R14BP3	ISCA1P1	RP5-1053E7.1	N4BP2L2-IT1	ZNRD1-AS1	AP1M2	RP11-64D22.2	RP11-530A18.1	C10orf46	FAM86DP	MIR155HG	MYL8P	RP11-297L17.6	MAFIPL.1	RP11-152C15.1	RSL24D1P11	TLE1P1	GS1-257G1.1	RP11-796I2.2	RP1-278C19.3	AC105399.2	SLC25A30-AS1	[genes]	[genes]	HMGB1P5	AC022098.2	PPP1R14BP3	RP11-433O3.1	LYRM1	AP000593.5	SEC22B	CD53	CCT8	ADORA1	KRT8P3	CCDC125	RP11-423H2.1	PSME2P2	MORF4	RP11-393B14.1	CA5BP1	PIF1
	TNK1	COX11P1	HOXB7		WASH3P	CSNK1A1P1	BTN2A3P	RAC1P2	KRT8P3	RTN3P1	PIN1P1	AC105399.2	CBR1	SNX18P3	TLE1P1	C12orf23	MIR497HG	NCF1B	PTP4A1P7	RP11-2F9.3	MAL2	RP11-480I12.5	SKP1P1	TUBBP1	HMGB1P5	RP11-893F2.9	RP3-340N1.5	ADH5P4	SNHG12	BEX4	ANKRD65	HNRNPA3P5	AC073869.20	PPP1R2P3	RP11-443N24.1	MRPS36	ATP5G1P5	SUB1P1	CDH2	CHST10	AGBL5	MIR210HG	CDK5RAP2	RP11-443N24.1	RAC1P2	MYL6P1	RP11-43F13.1	CHCHD2P6	RAD54L
[genes]	VSIG10	CTD-2571E19.1	KIAA1324	[genes]		DCP1A	CHCHD2P6	RANP1	MAL2	SEC22B	RP11-152C15.1	C11orf95	FNBP1	TUBA4B	YWHAZP3	C5orf51	OPLAH	PLK1S1	RANP1	RP11-32B5.1	N4BP2L2-IT1	RP11-53M11.2	SNRPEP4	VPS11	ISCA1P1	RP11-9E13.2	RP5-1198E17.1	ANP32BP1	TP53TG1	BTN2A1	AQP3	KRT8P3	AC090602.1	RP11-152C15.1	RP11-466P24.2	NDUFAF1	C14orf167	TUBBP1	CNRIP1	DLX6	BOC	PSME2P2	DSG2	RP11-497D6.2	RANP1	MYL8P	RP11-61N20.3	FAM86C2P	RNASEH2A
AP3S1		EIF3FP3	KRTCAP2	ACSS3	[genes]	DDX18P6	CTD-2119F7.2	RECQL4	MORF4	SRP72P2	RP11-162O12.2	CTC-564N23.3	IFITM3			CCDC41	RP11-353B9.1	RP11-143E21.7	RP11-162O12.2	RP11-395B7.7	RANP1	RP11-666A20.1	SOS1-IT1	YWHAZP3	MAL2	RP1-278O22.1	TP53TG1	AP000358.3	XXbac-BPG246D15.8	CAMKK2	CAPS	MYL6P1	AC093838.4	RP11-162O12.2	RP11-497D6.2	SEC61B	CATSPER2P1		CXorf36	FAM171A1	C1QL1	RP1-96H9.5	ESD	RP11-587D21.1	RP11-205M3.2	N4BP2L2-IT1	RP4-555L14.5	KRT18P32	RNPS1
ARRDC1		FAM86DP	LRRC48	ATF7IP	AC024575.1	EIF3FP3	EEF1DP3	RNF216P1	MYL6P1	TOMM22P5	RP11-330L19.5	GUSBP5	MRPL13	[genes]	[genes]	CCNT2	TCEB2P2	RP11-162O12.2	RP11-181C21.4	RP11-397E7.3	RP11-156E6.1	RP13-507I23.2	SRGAP2P2		MIR4720	RP1-288H2.2	XIST	BNIP3P1	AC022098.2	CCDC6	CCDC64B	PPP1R11P1	AC105399.2	RP11-286H14.4	RP3-437C15.1	SNX14	CBX1P1	[genes]	DARC	FOXA2	C20orf11	TCEB2P2	FAM150B	RP11-642N14.1	RP11-215A21.2	PPP1R11P1	UOX	MAFIPL.1	SKA3
ATG12		GS1-257G1.1	43161	AXL	ANAPC2	GCOM2	GOT2P3	RP11-423H2.1	N4BP2L2-IT1	TTC3P1	RP11-433O3.1	KIAA0664L3	MXRA5	AC069154.2.1	ANKRD17	CDCA7	ZNF767	RP11-17A4.1	RP11-205M3.2	RP11-433O3.1	RP11-205M3.2	RP3-437C15.1	TLE1P1	[genes]	OSTCP1	RP1-317E23.3	XXbac-BPG246D15.8	BTF3P10	CFL1P3	CCNL1	CD9	PPP1R9B	ADH5P4	RP11-289I10.2	SCAMP1	SRP19	CFL1P3	ARMCX1	DOK3	FRAS1	CACNG4	TUBBP5	43161	RP1-222E13.10	RP11-304L19.1	RAC1P2		RNF126P1	TROAP
C16orf13		HMGA1P1	MLPH	BEX4	ANXA2	GS1-257G1.1	MAFIPL.1	RP11-465B22.3	PPP1R11P1	TUBA4B	RP11-43F13.1	KRT8P3	RND3	AKAP14	ARHGAP17	CLINT1		RP11-693N9.2	RP11-288H12.3	RP11-443N24.1	RP11-215A21.2	SKP1P1	TUBBP1	ADRBK1	PTP4A1P7	RP4-758J18.10	AC005154.6	C14orf167	EMG1	CDV3	CDH1	PTP4A1P7	ANKRD19P	RP11-2F9.3	SNHG13	THOC7	FAM86DP	ASNSD1	ECSCR	LAMC2	CAD		PCM1	RP13-507I23.2	RP11-378A13.1	RECQL4	[genes]	RP11-112J1.1	XRCC3
C1orf35		MYL6P1	NENF	CALCOCO1	AP3D1	LL22NC03-80A10.6	MYL6P1	RP11-504G3.4	PRIM2		RP11-515G11.1	MYL6P1	SPINT2	APOBEC4	ARHGEF12	CNOT8	[genes]		RP11-2F9.3	RP11-642N14.1	RP11-303E16.2	SNHG13		AMDHD2	RCN1P2	RP5-1002M8.4	AC016734.2	CTD-2210P15.1	FTLP3	CIR1	CLDN10	RMRP	ATP5G1P5	RP11-378A13.1	TTC3P1	TTC19	KRT8P3	C1orf186	EMP3	LDHB	CASKIN2	[genes]	PIAS3	RP5-1033H22.2	RP11-423H2.1	RP11-156N15.1	ARSA	RP11-123J14.2
CHCHD1		POLDIP2	NME4	CCDC8	ARSA	MORF4	MYL8P	RP11-561C5.4	RANP1	[genes]	RP11-53M11.2	OR7E14P	TACO1	BMPR1B	CAPN7	DAAM1	BOLA1	[genes]	RP11-32B5.1	RP11-666A20.1	RP11-353B9.1		[genes]	ANKRD9	RP11-1006G14.4	U47924.27	AC020915.4	FAM86DP	HLA-DRB6	CRNKL1	CYBA	RP11-152C15.1	BTF3P10	RP11-756P10.3	WBP11P1	UBE2N	MEMO1P1	C1orf38	FAM101B	MAP2K4	CBS	ABCA7	PKN2	RP5-1053E7.1	RP11-43F13.1	RP11-162O12.2	BBC3	RP11-282O18.3
COX6C		PTP4A1P7	OVGP1	CHRDL1	C12orf57	PIN1P1	N4BP2L2-IT1	RP11-642N14.1	RP11-1033A18.1	ALPP	RP11-60L3.2	RIMKLBP1		C10orf107	CDYL	DCUN1D4	C10orf11	ABI3	RP11-334A14.2	RP13-507I23.2	RP11-408H20.1	[genes]	ACAA2	ASB6	RP11-119F7.5	AC005154.6	AC068491.1	GS1-257G1.1	HLA-L	EED	DIDO1	RP11-156N15.1	CTB-31O20.2	RP1-96H9.5		WDR41	MSL3P1	CDC5L	FAM167B	MARCKSL1	CCNF	ABHD14A	PPP1CC	RPL23AP7	RP11-642N14.1	RP11-289I10.2	C19orf10	RP11-286H14.4
DNAJC15		RAC1P2	PCP2	CXCL12	C17orf70	PIP5K1P1	PIN1P1	RP13-507I23.2	RP11-152C15.1	AP1G1	RP3-370M22.8	RP11-504G3.4		C11orf88	CHD6	DDX6	C1orf133	ACAP1	RP11-530A18.1	SDHDP1	RP11-43F13.1	ADIPOR2	ADO	C16orf5	RP11-205M3.2	CTD-3094K11.1	ANP32BP1	HNRNPA3P5	KRT18P32	EIF2AK2	EBP	RP11-283I3.6	CTD-2119F7.2	RP3-341D10.1	[genes]	ZSWIM7	NUDT16P.1	CHD7	FAM19A5	NFIA	CDCA5	ABHD14B	RNF138	SKP1P1	RP11-791G16.2	RP11-297L17.6	C4orf48	RP11-330L19.5
DUS1L		RANP1	PDIA3	DACT3	C9orf69	PPP1R11P1	PPP1R11P1	RP1-96H9.5	RP11-321N4.3	ARMC3	RSL24D1P11	RP11-739P1.2		C13orf30	DDX21	EFHA1	C6orf1	AIF1	RP11-534G20.3	SKP1P1	RP11-53M11.2	ALDOC	ARID1B	C8orf33	RP11-286H14.4	N4BP2L2-IT1	CTD-3035D6.1	KRT8P3	KRT8P3	ESD	ECHDC2	RP11-289I10.2	EIF3FP3	RP3-437C15.1	APEX1		PPP1R11P1	CWC22	FBXL7	POLR3C	CHERP	AES	RPL22	SNHG13	RTN3P1	RP11-433O3.1	CCDC28A	RP11-395B7.7
EXOSC8		RCN1P2	PLA2G6	DOK5	CRIP2	PTP4A1P7	RANP1	RP5-1053E7.1	RP11-450H5.2	ATP5F1	SCAMP1	RP11-74N20.1		C14orf132	DHX15	FAM208B	CD151	ARHGAP25	RP11-53M11.2	TLE1P1	RP11-587D21.1	ARTN	ASH1L	C8orf73	RP11-378A13.1	RP11-12M9.3	EIF4A1P2	MIR210HG	NCF1B	GATC.1	ECI1	RP11-297L17.6	EIF4A1P2	RSL24D1P11	C1GALT1C1		PPP1R2P3	EIF2AK2	FES	POMT1	CLDN16	AGPAT2	RSL1D1	SNHG5	SNRPEP4	RP11-53M11.2	CHI3L1	RP11-433O3.1
FAM104B		RP11-156N15.1	PPP1R1B	EGR2	DOT1L	RANP1	RP11-205M3.2	SDHDP1	RP11-466P24.2	C1orf87	SDHDP1	RP11-958N24.1		C15orf26	DSG2	FOXO3	CDK10	BATF	RP11-587D21.1	TUBBP1	RP11-748H22.1	BAIAP2L1.1	AURKA	CALM3	RP11-429D19.1	RP11-143E21.7	EMG1	MYL6P1	RP11-162O12.2	GPBP1L1	EPCAM	RP11-433O3.1	FAM86DP	SCAMP1	C8orf55		PPP1R9B	HERC5	FHL1	PPP1R26	CLDN9	ALDH3B2	SLC29A2	ST13P19	TCEB2P2	RP11-587D21.1	CKB	RP11-53M11.2
FAM165B		RP11-162O12.2	PRSS8	EML1	DPP9	RCN1P2	RP11-286H14.4	TUBBP5	RP11-530A18.1	CCNI	ZNF702P	RPL23AP7		C1orf158	EDEM3	GNS	CENPB	BRI3	RP11-863K10.4	YWHAZP3	RP11-791G16.2	C1orf172	C14orf43	CHST12	RP11-497D6.2	RP11-17A4.1	KRT18P32	N4BP2L2-IT1	RP11-23J18.1	HOXB9	EPDR1	RP11-466P24.2	OR7E14P	SNHG5	CLUL1		RANP1	KHDRBS3	FLT3LG	RPL13	CLIP2	ANG	SLFN13	TCEB2P2	TLE1P1	RP11-642N14.1	CLU	RP11-666A20.1
HMGN3		RP11-181C21.4	RHBDD3	FAM110B	FBF1	RP11-13L2.4	RP11-289I10.2		RP11-53M11.2	CD164		RPL32P3		C1orf189	EGLN1	GOLGA4	CHST12	C8orf84	RP13-507I23.2		RP5-1053E7.1	C8orf82	C1orf55	CTSF	RP11-526J3.3	RP11-286H14.4	MAL2	OSTCP1	RP11-340F14.5	LGR5	ESRP1	RP11-504G3.4	PPP1R14BP3	ST13P19	ERLIN1		RCN1P2	LRRC8D	GALNTL1	RPL36	CTCFL	APBA3	SMARCC1	TLE1P1	TUBBP1	RP1-96H9.5	CST6	RP1-96H9.5
HNRNPA1		RP11-205M3.2	RP3-402G11.5.1	FBLN5	HYAL2	RP11-152C15.1	RP11-2F9.3	[genes]	RP11-642N14.1	CD55	[genes]	SDHAP3		C1orf194	ELF1	GTF2A1	CSNK1E	CCL5	RP3-341D10.1	[genes]	RSL24D1P11	CERS4	C4orf46	EDC4	RP11-53M11.2	RP11-328M4.2	MYL6P1	RCN1P2	RP11-465B22.3	LRRC42	GGT6	RP11-541N10.3	RP11-112J1.1	TOMM22P5	ERLIN2		RP11-181C21.4	MACROD2	GGT5	RPL7A	DLGAP3	ATOX1	SPAST	ZNF718	UBXN8	RP3-437C15.1	CTSB	RP5-1033H22.2
LAGE3		RP11-26H16.1	SERF2	FXYD6	JAG2	RP11-181C21.4	RP11-423H2.1	ACOT8	RP11-863K10.4	CNDP2	AC010336.1	TLE1P1		C1orf88	EPS15	IPO8	CTSH	CD2	SDAD1P1	AHCYL1	RTN3P1	CHID1	CDK1	EHMT1	RP11-588K22.2	RP11-330L19.5	N4BP2L2-IT1	RP11-123J14.2	RP11-493L12.2	MRPS35	GPX7	RP11-587D21.1	RP11-12M9.3	YWHAZP3	FBXW9		RP11-286H14.4	MEIS1	GIMAP4	RSL24D1	E2F1	ATP5D	SPIN1			RTN3P1	FAM46B	SRSF8
43168		RP11-297L17.6	SH2B1	GAS1	LAD1	RP11-22C8.1	RP11-433O3.1	AKR7A2	RP13-507I23.2	COMMD8	ARFIP1			C22orf15	ERBB4	JKAMP	DECR2	CD48	SDHDP1	AQP3	SDHDP1	CLDN7	CDYL	FAM129B	RP11-747H7.3	RP11-433O3.1	OSTCP1	RP11-12M9.3	RP11-543B16.2	NVL	GSTO2	RP11-651P23.4	RP11-156N15.1		GTF2I		RP11-289I10.2	MTMR2	GNG2	SLC47A1	EIF1AD	C17orf101	SPIRE2	[genes]	[genes]	SDHDP1	FIS1	TCEB2P2
MIIP		RP11-423H2.1	SRPK3	HECA	LONP1	RP11-297L17.6	RP11-53M11.2	ANXA1	RP3-437C15.1	CYP4B1	BBC3	[genes]		C2orf62	FAM98B	KDELC2	DEGS2	CD8A	SKP1P1	BAIAP2L1.1	SEPT7P2	CPSF4	DEPDC1B	FBXO44	RP11-791G16.2	RP11-587D21.1	PPP1R11P1	RP11-143E21.7	RP11-693N9.2	ORC4	GSTT1	RP11-748H22.1	RP11-17A4.1	[genes]	HAT1		RP11-2F9.3	MX2	GRAP	SRP9	FSD1	C19orf10	SPTLC1	AP1M2	AHR	SNHG13	GAS6	ZNF542
MINOS1		RP11-433O3.1	TRPT1	ICAM2	LRRC26	RP11-347C12.2	RP1-96H9.5	ATAD3A	RTN3P1	EEF2K	BSPRY	ABCA2		C2orf88	FBXL3	MED13L	DNAJC4	CLEC2B	SUB1P1	CCL20	SKP1P1	EBP	DR1	GPN2	RP5-1053E7.1	RP11-612B6.2	RP11-112J1.1	RP11-152C15.1	RP11-753G20.1	PIK3CB	HIST1H2AC	RP11-756P10.3	RP11-215A21.2	ACTR2	HNRNPF		RP11-393B14.1	NUP107	HAAO	TLE1	GLIS2	C21orf2	SRSF11	C16orf58	AP1M2	SNRPEP4	H2AFJ
MOSPD3		RP11-466P24.2	ZMYND12	KCTD15	LRRC45	RP11-443N24.1	RP3-437C15.1	B3GNT3	SCAMP1	ENPP4	BUD31	ABCC10		C5orf49	FGFR1OP2	MED14	DPM3	CORO1A	TLE1P1	CCT8	ST13P19	EEF1B2	DSCC1	INTS1	SDHDP1	RP11-627G23.1	RP11-123J14.2	RP11-156E6.1	RP1-222E13.10	RAD51AP1	HIST1H2AE	RP11-863K10.4	RP11-2F9.3	AKAP1	IGFBPL1		RP11-433O3.1	PNISR	HLA-F	UGGT1	GPR137	C3orf78	TFCP2	C17orf28	C16orf62	SUB1P1	HOMER3	[genes]
MPV17L2		RP11-472B18.1	ZNF444	KIDINS220	43161	RP1-144F13.4	RP3-449O17.1	BCAR1	SDHDP1	FAM110C	C22orf32	ABCG1		C6	FOXO3	MIS12	EML3	CXCL13	TSPY26P	CXXC5	TTC3P1	EXOC4	DYRK1A	ITPR3	SEC22B	RP11-788M5.3	RP11-17A4.1	RP11-162O12.2		RP4-604K5.1.1	HIST1H4E	RP3-437C15.1	RP11-397E7.3	ANTXR1	KIAA1797		RP11-466P24.2	RAI2	HOXA10	VKORC1	GRIK5	C9orf103	XPO1	ENOPH1	C2orf88	TCEB2P2	LRP10	AKR7A2
MZT2B		RP11-497D6.2		LANCL1	MICAL2	RP11-466P24.2	RP5-1053E7.1	BLVRB	SEC22B	FMO2	C5orf32	ADCK4		C6orf118	GPSM2	MTDH	EXD3	CYTH4	TTC3P1	EGLN3	YWHAZP3	FKBP4	ESPL1	LDLRAP1	SRP72P2	RP1-96H9.5	RP11-2F9.3	RP11-17A4.1	[genes]	SAR1A	HMGCL	RP5-1053E7.1	RP11-558N14.1	CWC27	KIF2A		RP11-468E2.9	SDCBP	ID3		HIF3A	CLK3	ZNF33A	ESD	CBLC	TUBBP1	43161	AQP3
NDUFS5		RP11-53M11.2		LMCD1	MKRN2-AS1	RP11-530A18.1	SNHG3	C11orf51	SKP1P1	FOXC1	C6orf115	ASAP3		C7orf57	HEATR1	NBN	FAM167B	CYTIP	TUBBP1	EHF		GAMT	FBN2	MFN2	TUG1		RP11-328M4.2	RP11-282O18.3	ABI3	SART3	KCNC3	RSL24D1P11	RPS12P23	ESRP1	LANCL1		RP11-541N10.3	SERPING1	IFITM3		HOXA9	COPE		FKBP3	CCNB1		MUC1	ATP2C2
NME3		RP11-587D21.1		MAN1A1	MST1R	RP11-81G24.1	SNHG5	C16orf42	SNHG5	GABARAPL2	CASP3	ATP11A		C9orf171	HIAT1	NPEPPS	FBXW4	DKK4	YTHDF3	GLO1	[genes]	GRHL2	FERMT2	NAGK	YWHAZP3	[genes]	RP11-340F14.5	RP11-53M11.2	ACAP1	SETD5	LLGL2	SDHDP1	SNHG3	FNBP1	MMADHC		RP11-748H22.1	SLIT2	ITGA11		KDM2A	COX7B		HNRNPF	CD44	[genes]	PFN2	ATP5G1
NQO2		RP11-651P23.4		MAPKAP1	MUC5B	RP3-425P12.4	SUB1P1	C8orf73	SNRPEP4	GALNT3	CCBL2	BCR		C9orf24	IARS	NUP160	GAS6	EIF5B	YWHAZP3	IFIH1	ARMCX3	HOMER2	GATAD2B	NDUFV1		ABHD14B	RP11-423H2.1	RP11-587D21.1	ALOX5	SKIL	LSR	SNRPEP4	TCEB2P2	IGHV3-33	NT5E		RP13-507I23.2	SSB	KCNAB2		KLC3	CYBA		ITPR3	CMTM7	ATP5H	PINK1	C2orf54
NR2C2AP		RP3-437C15.1		MAVS	MVD	RP5-1053E7.1	TCEB2P2	CCDC9	TLE1P1	GRIA2	CFDP1	C1orf51		CAPSL	IARS2	PKN2	GLTPD1	ERCC5		KRT7	ARNT2	ISG20L2	GINS1	PKMYT1	[genes]	AC006547.14.1	RP11-53M11.2	RP11-642N14.1	AP1B1	THSD4	LTBR	ST13P19	TLE1P1	KDSR	PPM1H		RP5-1053E7.1	TAF11	LCK		KLK5	DCXR		LARGE	CORO1C	CPPED1	PLOD3	CCDC64B
OFD1		RP3-523K23.2		MFAP4	NOL3	RSL24D1P11	TLE1P1	CD151	TOMM22P5	GSTA1	CHCHD2	C4orf48		CCDC108	KIF5B	PLDN	HCFC1R1	EVI2B	[genes]	MFSD6L	ATG12	KBTBD6	GTF2A1	PRKD2	ACSL3	ACSL5	RP11-791G16.2	RP11-791G16.2	AP2S1	UBE2D1	PAX8	SUB1P1	TUBBP5	KIF5B	RBM23		RPL23AP7	THNSL2	LEF1		L1CAM	DHRS12		LAS1L	CXorf26	DENR	PPL	CHMP1A
PARK7		SCAMP1		MFAP5	NUDT2	RTN3P1	TTC3P1	CDC42BPG		HIF1A	CHD3	CD9		CCDC11	KLHL9	PPIG	HOMER3	FLT3LG	ACTR2	MIPEP	COPS2	LINGO1	HNRPLL	PUSL1	AFF4	ACY3	RP1-96H9.5	RP13-507I23.2	APOC1	UBXN4	POLR2I	TCEB2P2		LAMTOR3	SH3BP4		RTN3P1	TXNDC9	LRRN4CL		LMO1	DHRS4L2		PAX8	DSG2	EPCAM	RASD1	COASY
POLR1D		SDAD1P1		MMRN2	PIGZ	SDAD1P1	ZNF542	COPE	[genes]	HSD17B4	CHIC2	CDH1		CCDC113	NBN	PRKAA1	KRTCAP3	FOLR2	AGFG1	PARP4	CSTF2T	PMVK	KIF23	RAB11FIP3	AP1AR	ADCYAP1R1	SRSF8	RP1-96H9.5	APOE	XPO1	RILPL2	TSPY26P	[genes]	MPZL2	TRIM37		SKP1P1	UBE2D1	LYPLAL1		LYPD6B	ELMO3		PNPLA4	EIF4E2	ESD	RILPL2	COQ9
PTRH2		SKP1P1		MRGPRF	PLEKHH3	SLC9A7P1		COX5B	AFG3L2	KIAA1737	CYBA	CERS4		CCDC114	NRCAM	SLC35A3	MAP1LC3A	GIMAP4	AP2B1	PVRL2	DAB2IP	RAB25	MAD2L1	RABAC1	ATP6V1G1	AES	SUB1P1	SCAMP1	APOL1		RRAGA		AMT	NR2F2	UBTD2		SNHG5	XAF1	MAF		MAL	EYA2		PRSS8	ETHE1	GPKOW	SCARA3	COX4I1
RGL3		SUB1P1		MSRB3	POLR2I	SRGAP2P2	[genes]	CYP4F11	AIMP2	KLK11	DDAH1	CHCHD6		CCDC164	PARP4	SPAST	43161	GIMAP5	COPS4	RASAL1	DSC2	RBM8A	MLLT11	RASAL1	BMPR2	AGR2	TCEB2P2	SEC22B	ARFRP1		SOX17	[genes]	ANAPC11	POSTN	ZDHHC9		SUB1P1		MMP2		MAMSTR	FAIM2		PSAT1	HNRNPAB	MFAP2	SERPING1	CPPED1
RHBDL1		TTC3P1		NOTCH2	PPM1M	SRP72P2	AP1M2	DGAT1	ATP5G3	LRG1	DYNLT1	CHST10		CCDC19	PBRM1	TCEA1	MPST	GPCPD1	CSNK1A1	RPE	EIF2S1	RNF130	NAA15	RTN4R	CADPS2	ALG14		SNHG13	ARHGAP9		SRGAP3	ALKBH3	ARHGEF16	PPIL4	ZNF704		TCEB2P2		MOXD1		MEPCE	FAM158A		PTPLAD1	JDP2	NUDT2	SLC39A3	DDB2
RPL14		TUBBP1		OGN	PPP1R13L	TLE1P1	APCDD1	EBP	BRCC3	MMADHC	HERPUD1	CKB		CCDC37	PPP1R15B	THOC2	NARFL	GRAP	DR1	SCNN1A	EMX2	RSL1D1	NCOA6	S100A16	CBLB	ANKRD65	[genes]	SNHG3	ARPC1B		UPK1B	APBB1	B9D1	PRKAR1A			TTC3P1		MRC2		MLF1	FASTK		RPL26L1	LAD1	PERP	SPINT2	DHRS7B
RPL22L1				OLFM2	PPP4C	TUBBP1	BACE2	EML2	CCNA2	PALMD	HSBP1	CLDN3		CCDC40	PREPL	TMED5	NDUFB7	GYPC	EIF4G2	STK24	HINT3	SMG7	NRAS	SCYL1	CDC42	ANXA2	AIMP1	SNRPEP4	C17orf62			ATP5A1	C19orf46	PSME4					MS4A6A		MRPL2	FBXW4		SLC29A2	MPZL2	PLP2	SPRYD3	EHD4
RPL24		[genes]		OSR2	PTPN23	WBP11P1	BAX	ETHE1	CDC42	PDCD10	ITPK1	DNALI1		CCDC42B	PRKAA1	TMEM209	NOXA1	GZMA	EPHB4	TSPAN12	HSDL2	SND1	NUDT21	SH3BP1	DCTN4	AQP5	AP4B1	SUB1P1	C3orf78			C8orf73	CCDC64B	PTPRK			[genes]		MSC		NPW	GHDC		SUCLA2	PAX8	RPL26L1	ST14	EPB49
RPS20		ACTR2		PCSK1N	RANBP3	YWHAZP3	CADPS2	EZR	CDC5L	PIGR	MESDC2	DYNC1H1		CCDC65	PRRC1	TMEM33	NSMCE1	GZMB	FUT11	VAV2	IMPACT	TFCP2	NUP153	SRF	DYNC1LI1	ARRDC1	APOL1	TCEB2P2	CBS			CBR1	CHMP1A	PTPRM			ACAA2		MYBPC2		PCNXL3	GPS2		TMC4	PKP3	SH3BGRL	STUB1	EPHA1
RPS24		ADAR		PLXDC2	RASSF1		CMTM8	FBF1	CNIH	PIK3CB	NUDT14	EML1		CCDC74B	QRICH1	TTC19	PAQR6	GZMK	GTF2I	XRCC5	LY6G6C	TFCP2L1	PHF10	SURF6	DYNC1LI2	B4GALNT3	AQP5	YWHAZP3	CCL19			CCT2	COX4I1	RANBP9			ACVR1		NDN		PDXK	GRIN2D		TMEM33	PRDX2	SPINT2	TBC1D22A	ESR1
RPSAP58		APOBEC3B		PRMT6	SPIRE2	[genes]	EEF2	GALE	CNOT8	PKHD1L1	OSTF1	EVL		CCNA1	RAB6A	USO1	PHKG2	GZMM	HAT1		PAPD4	TLE2	PHF6	UPP1	EIF4B	BCL2L15	ARHGAP26	ZNF271	CD37			CERK	COX6A1	RASSF2			ANTXR1		OLFML3		PLEKHG6	GSTT1		VWF	RPSAP58	TCEAL3	TMEM216	FAM116B
SAP18		C9orf167		PRNP	SPRYD3	ABCF1	EIF2D	GALK1	COMMD8	PRSS12	P4HA2	FAM171A1		CDHR3	RBM12	VEZT	PLEK2	HLA-E	JOSD1		PPP1CC	TMEM52	PTPN11		ELOVL5	C10orf107	ARL6IP5		CD48			CSNK1A1	CTBP2	SPINT1			BAIAP2L1.1		PLEKHO2		PRRC2B	HMGCL		WIPI2	SMAGP	TLE1	TNFRSF19	FXYD3
SH3BGRL3		CDC25B		PTGIS	TAOK2	AKIRIN1	EXOC4	GFER	CSTF2	RBL2	PLOD2	FAM181A		CEACAM21	REPS1	WWP1	PRRG2	HLA-F	KIF2A		RAB11A	TMEM79	RBBP4		EPB41L2	C10orf32	ARSA	[genes]	CD53			FKBP1C	CTXN1	TGIF2			BCAS3		PPP1R18		PRRX2	HSPB1			TES	UQCRH	VWA1	GCHFR
SNRPEP2		CDV3		RBMXL1	THOP1	ALDH1B1	EYA2	GLTPD1	DARS2	RBM24	PPIL4	FAM50B		CPM	RNF138	ZBTB44	PRSS8	HSD3B7	LBH		RAB11FIP2	UBE2Q1	RCN2		FBXL5	C10orf81	ATP5G2	ALDH18A1	CD6			GLUD2	CXXC1	TMPRSS4			C11orf2		PRKCDBP		REEP2	IFI27L1			TMPRSS4	USP9X		HDHD3
SS18L2		CISD1		RNF44	TMEM141	APP	FAM127B	GPRC5C	DEPTOR	SCNN1B	PPP1R7	GALNTL4		CR392000.1	SCAF11	ZNF33A	PYCRL	IFITM1	MAT2B		RETSAT	UQCRH	RNMT		HS2ST1	C16orf48	ATP6V0E1	BSPRY	CHFR			HAT1	CYB561	WIPI2			C11orf24		PRSS23		RNF212	INO80E			TNFRSF10B	YBX1		HMOX2
STRADB		CSTF2		SFRP1	TMEM222	APPBP2	FBXO4	HES4	DSG2	SCP2	PSMA5	GRIPAP1		CYB5D2	43345		RGL3	IGHG1	MRPL13		SH3GLB1	VAMP8	SALL2		HSD17B4	C17orf28	BCL2L15	C16orf62	CISD3			LRFN4	DBNDD1				C16orf62		PTRF		RNF216	LCN2			TPT1			HOXB6
TMEM126A		CUL2		SIKE1	TNK1	ARHGAP35	FN3K	KIFC1	EEF1E1	SH3BGRL	PSMD13	MAGED1		DNAI1	SLC25A24		RHOD	IGHG3	NAMPTL		STX12	VANGL2	SMARCD1		IL6ST	C19orf10	BIK	C1orf130	CLCN7			MFAP1	DDOST				C7orf42		RGS5		RPTOR	LENG8			VAMP8			KLHDC7A
TRAPPC2		CWC27		SLC6A9	TRAPPC12	ASAP2	FOXA2	KLC3	EHF	SLC44A4	PTPMT1	MLF1		DNAI2	SMARCAD1		RNPEPL1	IGHV3-13	PARP1		SUGT1	VSIG10	SUV39H2		ISOC1	C19orf79	BOK	C4orf52	CORO1A			MYH14	DHRS7B				CCND1		RRAGA		SIN3B	MAP1LC3A						43161
TXNDC17		CXCL9		SORBS1	TUBG1	B4GALT5	GPX7	LSMD1	EIF4G1	SLC5A1	RAC1	MYO5B		DYDC2	SMEK2		RP3-412A9.11.1	IGHV3-21	PJA1		TMEM2	ZNF517	SYT13		KIF5B	C1orf123	BUD31	C9orf152	COX8A			NCL	ECHS1				CHPF2		SASH3		SLC22A17	MKRN2-AS1						MCAT
USMG5		DHCR24		SPARCL1	TUBGCP6	BECN1	HINT3	MAPK3	ETF1	SLFN5	RNF7	NAA40		DZIP1L	SRPK2		RRNAD1	IGHV3-33	PRMT5		TMOD3	ZNF750	TMEM194A		LYPLA1	C21orf2	C1GALT1C1	CAPZA1	GADD45GIP1			NDRG4	EEF2				CHST12		SCARF2		SLC30A2	MRPL41						MON1B
ZNF706		DNAJA3		SYT11	UBXN6	BRD4	HMGXB3	MCM5	EXOSC3	STAT3	RPL36AL	PLEKHB1		EFCAB10	STRN3		SH3GL1	IGHV3-43	RBBP4		TTC9		TTK		MCC	C9orf152	CARD16	CBLC	GFER			RNF19B	ELOF1				CLCN7		SDC3		SLC44A2	MZF1						MRPL54
		EBP		TMEM200A	ZBTB7A	C14orf21	HPS6	MPND	FIP1L1	TM9SF2	SCP2	PPP5C		ELP3	TAF2		STAP2	IGKV1-16	SART3		UBLCP1		WBP11		MLH1	C9orf69	CASP7	CCBL2	GPNMB			RP4-604K5.1.1	FABP6				CLSTN3		SELL		SLC6A12	NAGLU						NISCH
		ETFA		TRIM4		CAPRIN1	IGF1R	MRPL2	GRB2	TMEM59	SH2D4A	PRKCZ		ENKUR	TFAM		TENC1	IGKV1D-12	SENP3		VPS26A		WEE1		NFIC	CD63	CCL20	CCT6A	GZMM			RTN2	FAU				DLX5		43344		SPON1	NDUFA3						NUMB
		FANCG		TSPYL4		CBLL1	KCNQ1	MVP	HADH	TMPRSS4	SOX17	PSMA7		EYA2	TFB2M		TMCO4	IGKV2-30	SLC5A3		VPS37B		ZNF131		PGR	CEACAM1	CEACAM1	CD9	H2AFJ			SLC16A3	FOXA2				DUSP16		SERPING1		SRGAP1	NDUFS8						P2RX4
		FOXM1		TSPYL5		CCT4	LRRC61	MYH14	HCCS	VNN3	SPINT1	PTPRS		FAM166B	TIAL1		TST	IGKV2D-29	SNRNP40						POC1B	CHMP2A	CXCL17	CRAT	HLA-DRA			SLC25A5	FOXJ1				ERGIC1		SFRP4		SUSD4	NEIL1						PEX6
		GLDC		TWIST1		CDCA7L	43161	NAA10	LYPLA1	WDR16	STXBP6	PTPRU		FAM183A	TMED2		VPS28	IGKV3-11	TGOLN2						POLR2B	CLTA	CYBA	DNMBP	HLA-F			SLC34A2	GNB2L1				EXOC4		SH2D3C		SYNGR3	NINJ1						PIGR
		GRB2		VCAN		CDCA8	MMP2	NDUFA13	MAD2L1		TMEM30B	RAB36		FAM81B	TMEM33		WDR83	IGLC1	TM7SF3						PPP3CA	CMTM7	DRAM1	DPH5	HMOX1			SPATS2L	GRHL2				FAM171A1		SNAI2		THBS3	NUDT22						PPAP2C
		KIF11				CDV3	MVD	NDUFA6	MAGT1		TOR2A	RAD9A		FAM92B	TPP2		WDR86	IGLC3	TRAFD1						PRKD3	CNPY2	EAF2	EBPL	HMOX2			STUB1	GTF2F1				FBXW2		SRPX2		TMEM121	P2RX4						PRAME
		MICB				CNOT1	NEO1	NDUFS7	MCM6		VOPP1	RAI2		FANK1	UBE2A			IGLL5	UBQLN2						RAB3GAP1	CTNNBIP1	EBPL	EGLN3	ICAM2			TM9SF2	H2AFY2				FGD1		STAB1		TMEM164	PEX11G						RHBDD3
		MYC				CSDE1	NLRX1	NUDT22	MDH2		WFDC2	SLC35A2		FHAD1	UBLCP1			IGLV1-40	USP9X						RP4-604K5.1.1	CXCL17	FAM83E	EIF3M	ICAM3			TRIM4	IFI27L1				FKBP1C		TBX2		TNNT1	PHPT1						RNF135
		NCK1				CSNK1A1	P2RX4	PCYT2	MESDC2		WWC1	SLIT2		FOXJ1	UBTD2			IGLV1-47	VHL						RPS3A	DNAJC4	FUT2	EIF4E2	IFI27			TUBA1B	IFT140				GAA		TGFB1		TSEN54	PHYHD1						SAMM50
		NDUFS4				CTNNA1	PORCN	PKP3	MMADHC		ZFAND5	SYT17		FOXN4	UBXN2B			IGLV2-23	VPRBP						RSL1D1	DPP7	FUT6	EPCAM	IFITM2			WDTC1	IP6K2				GHDC		TIMP1		UCHL1	PPP1R1B						SH3BGR
		NOL7				CTNNB1	PPAP2C	POLE4	MRPL19			TJP3		GSTA3	WDR26			IGLV3-10	ZNF644						SLK	DUS1L	GABARAP	ESR1	IGHV3-15				KRT18				GLYR1		TMEM204		VAPB	PPP6R2						SLC35D2
		NUP107				DDX23	PPIC	POLR3K	NNT			TNPO2		HOXB3	YEATS4			IGLV4-69							SMARCA2	EDF1	GADD45B	FOXA2	IGHV3-23				LCMT1				HIP1		TMEM88		VGLL1	PSMB10						SLC37A1
		PDCD10				DHX9	PPP2R2C	POLRMT	NOLC1			TSNARE1		HOXB4	YWHAQ			IGLV7-43							SMEK2	ENTPD2	HLA-A	GGCT	IGHV3-7				LENG9				ILDR1		TWIST2		WASF2	RAB17						SPDEF
		PIK3R4				DIEXF	PRAME	PRSS8	PDIA6			UBR4		IFT122	ZBTB1			IGLV9-49							SPCS3	ENTPD3	HLA-B	GHDC	IGHV3-74				LRRC61				IMPACT		WIPF1		YBX2	RAB24						STYXL1
		RBMXL1				DNAJC14	PRSS8	RAB17	PDXDC1			UCP2		IFT46	ZNF24			IL18BP							SPIN1	EYA2	HMOX2	GTF3C6	IGHV4-34				MFAP2				KAT5		ZAP70		ZNF135	RABAC1						TAB1
		RFC5				DNAJC3	R3HCC1	RAB34	PGAM5			WDR27		IQCK	ZNF644			LCP2							SRSF10	FAAH	HSH2D	HADH	IGHV4-4				MPST				LDHB					RASSF7						TJP3
		RG9MTD1				DPM1	RPL13A	RHOD	PI4K2B			WIPI2		KCNE1	ZNF664			LEF1							SUCLA2	FAM166B	HSPB1	HINT3	IGKV1-5				MRPS34				LSR					ROMO1						TMPRSS3
		SDHD				DUSP16	RPS4X	RPUSD1	PJA1			ZMYM3		KIF19	ZNF770			LGALS2							SUDS3	FAM210B	ID1	IRF6	IGKV1-6				MZT2B				LTBR					RORC						TRPM2
		SELRC1				DYNC1I2	RPS5	SAC3D1	PLK4			ZNF608		LRRC18				LIMD2							TCF4	FAM83E	KIAA1324	KIAA1324	IGKV3-15				NDUFA11				43161					RP11-33N16.1.1						TRPM4
		SRSF3				DYNLL2	RPS9	SCYL1	PPIL4					LRRC46				MLKL							THOC2	FANK1	KRT8	KLF5	IGKV6-21				NDUFB7				MSX1					SCRN2						TST
		SRSF7				EFTUD1	SERPINB6	SLC16A3	PRPS1					LRRC6				MMP2							TMEM123	FBP1	MPV17	KRT18	IGLC2				NOB1				MXD4					SEC31A						UBXN6
		SYNCRIP				EIF2S1	SEZ6L2	SLC24A6	PSAT1					MORN5				MPEG1							TMEM184C	FOXS1	NANS	LAMC2	IGLV1-44				NONO				MYADM					SERF2						UQCRH
		TAF9				EIF4H	SLC41A3	SPINT2	PSMD10					NEK11				MS4A6A							TOP2B	FUT3	NCF4	MBP	IGLV2-14				NUBP2				NFIC					SERINC2						VAMP8
		TUBA1C				ESYT1	SND1	STEAP3	PTPLAD1					NXNL2				MYH7B							TRIM4	FUT6	NDUFA13	MGST2	IGLV2-8				NUDC				OLFML3					SGSM3						WDR34
		VPS26A				FAM83D	SPDEF	TNK1	RAD51					PACRG				MYO1F							UBA3	GHDC	NME3	MSRA	IGLV3-21				OGDHL				OSBPL5					SIRT6						XG
						FEM1B	SPINT1	TPRN	RBBP4					PBLD				NCF4							UBA6	GPR35	P2RX4	NDUFA10	IL10RA				PACSIN3				PDE9A					SLC25A29
						FKBP1C	TAF15	TSPAN1	SDHD					PHYHIPL				NKD1							UBXN4	HES6	PHF11	NEIL2	INPP5D				PEMT				PDK2					SLC35A4
						FOXM1	TESC	VAMP8	SEC23IP					PIGR				NKG7							VPS35	HNMT	PVRL4	NOB1	ISG20				PHGDH				PHC2					SLC39A3
						FXR2	THADA		SEC24D					PKHD1L1				NOTUM							WAPAL	HSBP1	RAB20	NUDT2	ITGAX				PLEKHB1				PLEKHB1					SLC44A4
						G3BP2	TLE1		SLC31A1					PPIL6				PDCD1							WASL	HSDL2	RNASET2	PKP3	ITGB7				POLR2F				PSMA7					STX4
						GART	TMEM159		SLC35E1					PPP1R32				PRF1							XPNPEP1	IFI27L1	RNF113A	POLR1D	KCNAB2				PPP1R26				PWWP2B					SYTL1
						GCN1L1	TPBG		SLC44A3					ROPN1L				PRKCQ							YEATS4	IL20RA	RPL34	POMP	LST1				PPP4C				REXO4					TAPBP
						GJA1	UBB		SNRNP40					RORC				PTPRCAP							ZBTB38	KCNK6	RPS19BP1	PPAP2C	MRPL36				PRKCSH				SIX5					TCIRG1
						GLUD2	USP54		SNX7					RP11-178D12.1.1				QPCT							ZFHX3	LENG9	RTCD1	PPP4R2	MT1E				PRKCZ				SLC35E1					TEX264
						GLYR1	WFDC2		THRAP3					RP11-268F1.2.1				RGS1							ZNF33B	LRRC26	SAT1	PRAME	MTMR14				PRMT1				SLPI					TMEM141
						GNA11	ZDHHC16		TRAM1					RP11-503N18.3.1				RGS2							ZNF561	LRRC6	SCGB2A1	PTEN	MYO1F				QARS				SMPDL3B					TMEM184A
						GNAI3	ZNF516		TRMT6					RP3-486B10.1.1				RP3-412A9.11.1								LXN	SEC31A	PYCR1	NCF4				RAB17				ST14					TOM1
						GNL3L			VAV3					RTDR1				RUNX2								MAGIX	SELPLG	RAB17	NDUFA13				RPL18				ST6GALNAC4					TOR2A
						GPSM2			VDAC1					SCNN1G				43344								MED11	SH3BGRL3	RP4-604K5.1.1	NUDT8				RPL3				STAT6					TRAPPC1
						HBP1			YME1L1					SERPINA1				SH2D2A								MLPH	SKAP1	RPL22	OAS1				RPL5				STT3A					TRPM2
						HMGCS1			ZNF770					SERPINA4				SH3BGRL3								MRP63	STAP2	RPL23A	OGDH				RPL7A				TGOLN2					TRPT1
						HNRNPM								SERPINA6				SIRPG								MRPL41	STXBP6	RPL26	ORMDL2				RPS14				TMCO1					UCP2
						HUNK								SNTN				SLA								MRPL52	TMC5	RPL31	PARP12				RPS15				TNFRSF1A					UQCR10
						HYOU1								SPAG8				STX4								MTIF3	TMEM50A	RPLP0	PCYT2				RPS3				TP53					VPS28
						IQGAP1								SPDEF				TFEB								NANS	TMPRSS13	RPS13	PLEK				RPS4X				TRIM4					WDR34
						ITGB1								SPEF1				TMC8								NDUFA11	TNFRSF14	RPS14	PRELID1				RPS8				TRPC4AP					ZNF688
						KCTD20								STOML3				TRAC								NDUFB1	TPT1	RPS23	PTPN7				RPS9				UBB
						KIAA1279								TCTN1				VAV1								NME3	TRAPPC12	RPS25	RAC2				RUVBL2				VWF
						KIF1A								TPPP3												NOXA1	UBA7	RPSA	RHOG				SCNN1G				WIPI2
						KPNA2								TSNAXIP1												NR1H2	UBB	RSL24D1	RP11-1280I22.1.1				SERINC2				ZNF777
						LANCL1								TTC29												NUDT8	VMAC	SEC61G	43344				SMPDL3B				ZNF853
						LRRC42								TTLL10												P2RX4		SOX17	SLAMF7				SND1
						LRRN1								VWA3A												PEBP1		SPINT1	SLC2A6				SNRNP70
						M6PR								VWA3B												PGLS		STEAP1	SPIRE2				SOX17
						MCM2								WDR38												PHYHD1		STXBP2	SPRYD3				SPINT1
						MMGT1								WDR63												PPAP2C		TIMM9	SPSB2				STX10
						MUL1								WDR66												RAB17		TNIP1	SYNGR1				STXBP2
						NDST1								WDR96												RNPEPL1		TP53	TAPBPL				TAB1
						NFIC								ZBBX												ROPN1L		TRIAP1	TBRG4				TIMM13
						NGRN								ZMYND12												RP11-884K10.5.1		TSPAN13	TMC8				TJP3
						NIPA2								ZNF474												RPL27A		XG	TMEM176A				TMCO4
						OS9																				RPL29			TNFAIP8L2				UBXN1
						PAIP2																				RPS11			TNFRSF1B				VANGL2
						PBRM1																				RPS14			TRAPPC12
						PGAM1																				RPS15			TSSC4
						PGK1																				SAP18			UBE2L6
						PIAS2																				SAT1			UROD
						PIGS																				SCGB1D2			VAV1
						PIP4K2C																				SEPW1			WAS
						PLBD2																				SERF2			ZDHHC24
						PRIM1																				SERPINA4			ZNFX1
						PRKD3																				SGSM3
						PRR11																				SIDT1
						RALBP1																				SPDEF
						RBBP4																				SPINT1
						RBMXL1																				SSNA1
						RNF40																				TFPT
						RNMT																				TMCO4
						SELRC1																				TMEM101
						SENP3																				TOM1
						SF3A1																				TPPP3
						SLC25A5																				TPT1
						SLC35E1																				TRPM2
						SLC39A6																				TRPM4
						SLC7A1																				TSPAN8
						SNX19																				TSPO
						SPAST																				USP40
						STAG1																				UXT
						TINF2																				VPS37B
						TM9SF2																				VWA3A
						TMEM184C																				ZDHHC1
						TMEM185B
						TOX4
						TRIM44
						TUBA1B
						UBFD1
						UBN1
						USP5
						VGLL4
						VPRBP
						XRCC5
						XRN2
						YIPF5
						YLPM1
						ZFP64
						ZNF740
						ZNF770
[truncated: 20 more columns]

## Sheet: distribution_OV
lncRNAs	module_num		miRNAs	module_num		mRNAs	module_num
C17orf76-AS1	32		hsa-mir-99b	14		SLPI	13
MAL2	29		hsa-mir-10a	12		CD74	11
SNHG13	28		hsa-mir-10b	11		DAPL1	10
LINC00493	27		hsa-mir-1826	11		BCAM	9
MALAT1	26		hsa-mir-200c	10		KLK5	9
ZNFX1-AS1	26		hsa-mir-205	10		MSLN	9
RP11-397E7.3	25		hsa-let-7b	9		CLU	8
RP4-550H1.6	24		hsa-mir-1269	9		CRABP1	8
SNHG5	24		hsa-mir-92a-2	9		CRYAB	8
RN7SL1	23		hsa-mir-375	8		KLK11	8
GAS5	22		hsa-let-7a-3	7		KLK6	8
CTD-2031P19.4	21		hsa-mir-182	7		LCN2	8
H19	20		hsa-mir-183	7		MT1G	8
MT1P3	20		hsa-mir-100	6		PDZK1IP1	8
POLDIP2	20		hsa-mir-187	6		RAB25	8
RN7SK	20		hsa-mir-1975	6		S100A6	8
FGD5-AS1	19		hsa-mir-92a-1	6		SST	8
RP11-304L19.5	19		hsa-let-7a-2	5		UPK3B	8
RP11-622K12.1	19		hsa-let-7c	5		WFDC2	8
SNHG6	19		hsa-let-7f-2	5		BST2	7
KB-1208A12.3	18		hsa-mir-143	5		CDKN2A	7
SEC22B	18		hsa-mir-203	5		DEFB1	7
PPP1R14BP3	17		hsa-mir-25	5		FOLR1	7
RP11-65J3.1	17		hsa-mir-30a	5		GPX3	7
SNHG3	17		hsa-mir-483	5		HIST1H1C	7
CWC15	16		hsa-mir-675	5		HIST1H2BK	7
RMRP	16		hsa-let-7a-1	4		HLA-DRA	7
RP11-532F12.5	16		hsa-mir-103-1	4		IFITM1	7
SNHG1	16		hsa-mir-224	4		KLK7	7
SNORD3A	16		hsa-mir-486	4		LYPD1	7
NEAT1	15		hsa-mir-508	4		MAL	7
PPP1R9B	15		hsa-mir-885	4		PNOC	7
RP11-790G19.2	15		hsa-mir-937	4		PTGDS	7
RP11-834C11.4	15		hsa-let-7d	3		RPL8	7
TUG1	15		hsa-mir-1259	3		RPS11	7
AC020915.4	14		hsa-mir-127	3		S100A1	7
CA5BP1	14		hsa-mir-146a	3		SCGB1D2	7
RP11-326C3.2	14		hsa-mir-148a	3		SCGB2A1	7
RP13-582O9.5	14		hsa-mir-149	3		SNCG	7
TMEM120A	14		hsa-mir-150	3		SPON1	7
AC009336.24	13		hsa-mir-181d	3		ALDH3B2	6
CTC-205M6.2	13		hsa-mir-197	3		ALPL	6
CTD-3184A7.4	13		hsa-mir-1974	3		C1QC	6
EMG1	13		hsa-mir-199b	3		C3	6
RP11-111M22.3	13		hsa-mir-200a	3		CLDN6	6
RP11-220I1.1	13		hsa-mir-200b	3		CP	6
RP11-368I7.2	13		hsa-mir-210	3		CRABP2	6
RP11-371I1.2	13		hsa-mir-30d	3		CXCL17	6
RP11-465L10.7	13		hsa-mir-320a	3		CYP4B1	6
RP11-513I15.6	13		hsa-mir-326	3		EYA2	6
SNHG7	13		hsa-mir-363	3		GAPDH	6
AC068491.1	12		hsa-mir-378	3		HLA-DRB5	6
AC092296.1	12		hsa-mir-500	3		HPN	6
CTC-338M12.3	12		hsa-mir-509-2	3		IFI6	6
EMX2OS	12		hsa-mir-509-3	3		LY6E	6
HCP5	12		hsa-mir-625	3		MT1E	6
LINC00094	12		hsa-mir-92b	3		NXPH4	6
OPLAH	12		hsa-mir-935	3		RPL36	6
OR7E14P	12		hsa-mir-99a	3		SERPINA5	6
PART1	12		hsa-mir-1224	2		UCHL1	6
PVT1	12		hsa-mir-1247	2		AQP5	5
RP11-166D19.1	12		hsa-mir-1270	2		ATP6V1B1	5
RP11-295G20.2	12		hsa-mir-1274b	2		BCAT1	5
RP11-295M3.1	12		hsa-mir-1275	2		BMP7	5
RP11-395G23.3	12		hsa-mir-134	2		C11orf9	5
RP11-492E3.1	12		hsa-mir-196b	2		C1QB	5
RP5-995J12.2	12		hsa-mir-1978	2		CCNA1	5
SNHG9	12		hsa-mir-199a-1	2		CLDN16	5
AC007639.1	11		hsa-mir-199a-2	2		CLDN9	5
AC009336.21	11		hsa-mir-22	2		CTXN1	5
AC016629.2	11		hsa-mir-23b	2		DMKN	5
AC017048.3	11		hsa-mir-27b	2		EGR1	5
HLA-DRB6	11		hsa-mir-296	2		EMX2	5
KIAA0040	11		hsa-mir-30e	2		FAM107A	5
LINC00152	11		hsa-mir-31	2		FXYD3	5
LINC00467	11		hsa-mir-34b	2		HBB	5
RECQL4	11		hsa-mir-34c	2		HIST1H4H	5
RP11-218M22.1	11		hsa-mir-431	2		HLA-DPB1	5
RP11-283G6.4	11		hsa-mir-449a	2		HP	5
RP11-423H2.1	11		hsa-mir-449b	2		HSPB6	5
RP11-469H8.6	11		hsa-mir-451	2		IFITM3	5
RP11-611L7.1	11		hsa-mir-501	2		IGF2	5
RP4-564F22.2	11		hsa-mir-509-1	2		IGFBP2	5
SRSF8	11		hsa-mir-519a-1	2		IGFBP5	5
TP53TG1	11		hsa-mir-532	2		IGHA1	5
WT1-AS	11		hsa-mir-615	2		JUNB	5
AC100748.2	10		hsa-mir-886	2		KRT18	5
EPB41L4A-AS1	10		hsa-mir-891a	2		LRRTM1	5
LINC00339	10		hsa-mir-9-1	2		MAPK15	5
RP11-252A24.7	10		hsa-mir-9-2	2		MFAP4	5
RP11-283G6.5	10		hsa-mir-93	2		MFGE8	5
RP11-480D4.3	10		hsa-let-7e	1		MMP7	5
RP11-620J15.3	10		hsa-mir-105-1	1		MUC1	5
RP11-660L16.2	10		hsa-mir-105-2	1		NDUFB7	5
SNORA73B	10		hsa-mir-107	1		PAEP	5
VPS11	10		hsa-mir-1201	1		PI3	5
AC007283.5	9		hsa-mir-1226	1		PPP1R1B	5
AC016683.6	9		hsa-mir-1229	1		PTN	5
AC024560.3	9		hsa-mir-1248	1		RARRES1	5
AC055839.2	9		hsa-mir-1251	1		RARRES3	5
AC074389.9	9		hsa-mir-125a	1		RPL27	5
AC093673.5	9		hsa-mir-125b-1	1		RPLP2	5
CTA-204B4.6	9		hsa-mir-125b-2	1		RPS16	5
EIF4A1P2	9		hsa-mir-129-1	1		RPS18	5
GS1-124K5.4	9		hsa-mir-129-2	1		RPS4X	5
LL22NC03-80A10.6	9		hsa-mir-1296	1		RPS5	5
MIR210HG	9		hsa-mir-135a-1	1		S100A4	5
MSL3P1	9		hsa-mir-135a-2	1		S100A9	5
RP11-113K21.5	9		hsa-mir-139	1		SCARA3	5
RP11-163O17.1	9		hsa-mir-142	1		SLC34A2	5
RP11-303E16.2	9		hsa-mir-145	1		SPOCK2	5
RP11-385J1.2	9		hsa-mir-1468	1		SUSD2	5
RP11-429J17.6	9		hsa-mir-151	1		TGM2	5
RP11-480I12.3	9		hsa-mir-152	1		TRIM29	5
RP11-48O20.4	9		hsa-mir-155	1		TSPAN1	5
RP11-5N23.2	9		hsa-mir-15b	1		UCP2	5
RP11-760H22.2	9		hsa-mir-181a-1	1		ABP1	4
RP11-783K16.5	9		hsa-mir-181a-2	1		APOC1	4
RP11-796I2.2	9		hsa-mir-181b-1	1		ASRGL1	4
U47924.27	9		hsa-mir-181c	1		BEX1	4
UCA1	9		hsa-mir-184	1		C1QA	4
XIST	9		hsa-mir-191	1		C8orf73	4
ZNF542	9		hsa-mir-192	1		CAPS	4
AC009336.23	8		hsa-mir-193a	1		CCDC3	4
AC009948.5	8		hsa-mir-196a-1	1		CD14	4
AC016700.5	8		hsa-mir-202	1		CDH3	4
AC069513.3	8		hsa-mir-204	1		CDH6	4
AC093323.3	8		hsa-mir-206	1		CENPW	4
ALDH3B1	8		hsa-mir-20a	1		CKB	4
AP000358.3	8		hsa-mir-21	1		CLDN10	4
AP000525.8	8		hsa-mir-214	1		CRTAC1	4
C14orf167	8		hsa-mir-223	1		CTGF	4
CRYBB2P1	8		hsa-mir-23a	1		CXCL10	4
CTD-2001E22.2	8		hsa-mir-24-1	1		CYR61	4
CTD-2003C8.1	8		hsa-mir-27a	1		DCN	4
CTD-2119F7.2	8		hsa-mir-29a	1		DOK5	4
CTD-2325P2.4	8		hsa-mir-320b-2	1		DUSP1	4
LINC00116	8		hsa-mir-320c-1	1		ERP27	4
LINC00240	8		hsa-mir-320d-1	1		ETV4	4
LINC00284	8		hsa-mir-320d-2	1		FABP3	4
MEG3	8		hsa-mir-323	1		FBL	4
MT1L	8		hsa-mir-328	1		FBLN2	4
NUDT16P.1	8		hsa-mir-361	1		FOSB	4
RP1-223E5.4	8		hsa-mir-362	1		FTL	4
RP11-143E21.7	8		hsa-mir-370	1		GNB2L1	4
RP11-157P1.4	8		hsa-mir-379	1		GPRC5A	4
RP11-164A7.1	8		hsa-mir-382	1		HIST1H2AC	4
RP11-179H18.2	8		hsa-mir-409	1		HIST1H2BC	4
RP11-254F7.2	8		hsa-mir-410	1		HIST1H2BD	4
RP11-344B5.2	8		hsa-mir-432	1		HLA-DQB1	4
RP11-349A22.5	8		hsa-mir-433	1		HLA-DRB1	4
RP11-395B7.7	8		hsa-mir-485	1		HOXB8	4
RP11-472B18.2	8		hsa-mir-493	1		HOXC4	4
RP11-488L18.10	8		hsa-mir-506	1		HTR3A	4
RP11-49I11.1	8		hsa-mir-513c	1		IER2	4
RP11-539L10.3	8		hsa-mir-514-1	1		IFI27	4
RP11-680F8.1	8		hsa-mir-514-2	1		IL4I1	4
RP3-416H24.1	8		hsa-mir-514-3	1		ISG15	4
RP4-797C5.2	8		hsa-mir-516a-1	1		ITGB4	4
RTN3P1	8		hsa-mir-518e	1		ITM2C	4
SCARNA2	8		hsa-mir-519a-2	1		KIAA1324	4
TSPY26P	8		hsa-mir-522	1		KRT19	4
XXbac-BPG246D15.8	8		hsa-mir-541	1		KRT8	4
YTHDF3	8		hsa-mir-551a	1		LEMD1	4
ABHD11-AS1	7		hsa-mir-642	1		LHX1	4
AC005082.12	7		hsa-mir-654	1		MDK	4
AC005083.1	7		hsa-mir-7-1	1		MFAP2	4
AC007405.6	7		hsa-mir-708	1		MFAP5	4
AC019117.1	7		hsa-mir-758	1		MT1F	4
AC084018.1	7		hsa-mir-767	1		MUC16	4
AC093484.6	7		hsa-mir-877	1		NNMT	4
AC108488.3	7					NRBP2	4
AC156455.1	7					PALM3	4
AP000688.8	7					PAX8	4
CRNDE	7					PCP4	4
CTA-14H9.5	7					PCSK1N	4
CTD-2037K23.2	7					PLP2	4
CTD-2231H16.1	7					PRAME	4
CTD-2336O2.1	7					PROM2	4
CTD-2562J17.3	7					PRSS21	4
GS1-251I9.4	7					REC8	4
HOTAIRM1	7					RP3-412A9.11.1	4
LINC00176	7					RPL13	4
LOC678655.1	7					RPL29	4
MFI2-AS1	7					RPL3	4
PRIM2	7					RPL35	4
RP1-92O14.3	7					RPS15	4
RP11-1038A11.3	7					RPS21	4
RP11-108M9.4	7					RPS6	4
RP11-124N14.3	7					RPS8	4
RP11-126K1.6	7					SAA1	4
RP11-178A10.1	7					SCG5	4
RP11-18C24.6	7					SECTM1	4
RP11-296K13.1	7					SOCS3	4
RP11-330L19.5	7					SOD3	4
RP11-356J5.12	7					SPINT2	4
RP11-363E7.4	7					SPP1	4
RP11-393B14.1	7					STRA6	4
RP11-403I13.8	7					TAGLN	4
RP11-421F16.3	7					TGM1	4
RP11-433O3.1	7					TMPRSS4	4
RP11-452F19.3	7					TNFSF10	4
RP11-490M8.1	7					TNNT1	4
RP11-553L6.5	7					TPT1	4
RP11-568K15.1	7					TUBB4A	4
RP11-64K12.2	7					TYROBP	4
RP11-66N11.8	7					UBB	4
RP4-659J6.2	7					VTCN1	4
RP4-758J18.10	7					ZBED2	4
RP4-796B4.1	7					ADRA2C	3
RP5-1129J21.3	7					ALOX5AP	3
SCAMP1	7					ALPP	3
SCARNA7	7					ALPPL2	3
SLC37A4	7					APLP1	3
SNORD17	7					APLP2	3
SNRPEP4	7					APOA1	3
SRGAP2P2	7					APOE	3
TMEM198B	7					AR	3
Z83851.1	7					ATF3	3
AC004383.4	6					ATHL1	3
AC016747.3	6					C10orf81	3
AC093734.13	6					C15orf48	3
AP000432.2	6					C19orf77	3
AP001372.2	6					C1S	3
C11orf95	6					C1orf186	3
C12orf47	6					C2orf40	3
CITF22-92A6.1	6					C8orf4	3
CTA-29F11.1	6					C8orf55	3
CTC-359D24.3	6					CCL2	3
CTC-497E21.4	6					CCL20	3
CTD-2319I12.1	6					CD53	3
CTD-3065J16.9	6					CDH2	3
DCP1A	6					CDT1	3
DGUOK-AS1	6					CECR1	3
HCG18	6					CHI3L1	3
JRK	6					CLDN11	3
NBPF1	6					CMTM6	3
NSUN5P1	6					COL1A1	3
RCN1P2	6					COL1A2	3
RP1-187N21.2	6					COL6A1	3
RP1-39G22.7	6					COL9A2	3
RP1-71L16.2	6					COX6B1	3
RP11-109J4.1	6					CPXM1	3
RP11-110G21.1	6					CST1	3
RP11-134G8.8	6					CTHRC1	3
RP11-245J24.1	6					CXCL11	3
RP11-318M2.2	6					CXCL14	3
RP11-337C18.8	6					CYP4X1	3
RP11-465B22.3	6					CYYR1	3
RP11-534G20.3	6					DES	3
RP11-7K24.3	6					ECH1	3
RP11-800A3.4	6					EEF1D	3
RP11-877E17.2	6					EMILIN1	3
RP3-512B11.3	6					ENTPD2	3
RP4-717I23.3	6					EPHX4	3
RP4-758J18.2	6					EPPK1	3
RP4-758J18.9	6					FABP6	3
RP5-1103G7.4	6					FBLN1	3
RP5-1125A11.1	6					FBXO2	3
SNHG12	6					FCER1G	3
U82695.10	6					FGF18	3
ZDHHC8P1	6					FOLR3	3
ZNF767	6					FOS	3
ABO	5					FOXJ1	3
AC004080.12	5					FXYD1	3
AC004540.4	5					GAL3ST3	3
AC012309.5	5					GAS6	3
AC018737.1	5					GJA1	3
AC046143.5	5					GMPR	3
AC073218.2	5					GPC3	3
AC073321.5	5					GSTA1	3
AC091304.3	5					GSTM1	3
AC092171.4	5					HBA1	3
AC093627.10	5					HBA2	3
AC096579.7	5					HLA-DMA	3
AC098973.2	5					HLA-DPA1	3
AC104135.3	5					HLA-DQA1	3
AC113189.5	5					HOXB6	3
AP001065.2	5					HOXD1	3
C9orf133	5					HOXD4	3
CTC-228N24.3	5					HSPA1A	3
CTD-2015H6.3	5					ICAM1	3
CTD-2256P15.2	5					ID1	3
CTD-2314B22.3	5					IER3	3
CTD-3094K11.1	5					IFITM2	3
DLEU2	5					IGFBP3	3
EIF3FP3	5					IGLC2	3
FAM86C2P	5					IL32	3
FAM86DP	5					INHBB	3
GGTA1P	5					ISYNA1	3
HERC2P2	5					JUN	3
HLA-J	5					JUND	3
KIAA0664L3	5					KCNK15	3
LINC00338	5					KLK10	3
MCF2L-AS1	5					KRT14	3
MIR205HG	5					KRT7	3
MIR22HG	5					LAPTM5	3
PLK1S1	5					LENG8	3
RP1-214M20.2	5					LGR5	3
RP11-10A14.5	5					LTBP4	3
RP11-123J14.2	5					LY6G6C	3
RP11-126H7.3	5					LYPD2	3
RP11-139H15.1	5					LYPD6B	3
RP11-14N7.2	5					MDFI	3
RP11-22P6.3	5					MFSD3	3
RP11-284F21.7	5					MGST1	3
RP11-289I10.2	5					MIEN1	3
RP11-313D6.4	5					MSX1	3
RP11-325F22.2	5					MT1H	3
RP11-357C3.3	5					MT2A	3
RP11-388M20.2	5					MXRA8	3
RP11-390F4.6	5					MYCN	3
RP11-395P17.3	5					NAPRT1	3
RP11-40F6.2	5					NDUFA4L2	3
RP11-422J8.1	5					NDUFB9	3
RP11-43F13.1	5					NPTX2	3
RP11-455F5.5	5					NR2F6	3
RP11-496I9.1	5					NR4A1	3
RP11-505K9.1	5					OBP2A	3
RP11-510N19.5	5					OLFM2	3
RP11-545E17.3	5					PALM	3
RP11-554I8.2	5					PLAT	3
RP11-558F24.4	5					PLEKHB1	3
RP11-566E18.3	5					POU2F3	3
RP11-657O9.1	5					PPP1R14A	3
RP11-658F2.8	5					PRRX2	3
RP11-727A23.5	5					RAPGEF3	3
RP11-773D16.1	5					RERG	3
RP11-85F14.5	5					RNASE6	3
RP11-89K21.1	5					RP4-725G10.1.1	3
RP11-941F15.1	5					RPL10A	3
RP11-96C23.8	5					RPL11	3
RP11-977G19.5	5					RPL13A	3
RP13-401N8.1	5					RPL15	3
RP5-1021I20.1	5					RPL19	3
RP5-1024C24.1	5					RPL26	3
RP5-1065P14.2	5					RPL28	3
RP5-1085F17.3	5					RPL31	3
SDHAP1	5					RPL32	3
SNHG11	5					RPL35A	3
SNHG14	5					RPL37A	3
TLE1P1	5					RPLP1	3
TP73-AS1	5					RPS10	3
UBXN8	5					RPS12	3
XXyac-R12DG2.2	5					RPS13	3
ZNF271	5					RPS19	3
ZNF702P	5					RPS2	3
ZNF826P	5					RPS20	3
AC003665.1	4					RPS23	3
AC004870.4	4					RPS24	3
AC007383.3	4					RPS3	3
AC007389.3	4					RSPO1	3
AC007620.3	4					S100A11	3
AC009506.1	4					S100A16	3
AC012146.7	4					S100A2	3
AC020907.6	4					SERPINA1	3
AC058791.2	4					SERPING1	3
AC091729.9	4					SLC2A1	3
AC093838.4	4					SLC40A1	3
AC114730.3	4					SOX18	3
AC126544.2	4					SPDEF	3
AC133528.2	4					SPI1	3
AC141928.1	4					SPRY1	3
AD000090.2	4					SRGN	3
AL035610.1	4					SSR4	3
AP000251.2	4					SULF1	3
C4orf10	4					SUSD3	3
C8orf51	4					SYBU	3
CASP8AP2	4					SYNDIG1	3
CIDECP	4					TFAP2A	3
CROCCP2	4					TFF3	3
CTA-204B4.2	4					THSD4	3
CTA-217C2.1	4					THY1	3
CTC-358I24.1	4					TIMP1	3
CTD-2224J9.2	4					TMEM173	3
CTD-2335A18.1	4					TMEM54	3
CTD-3074O7.5	4					TMOD1	3
DLG3-AS1	4					TNFAIP2	3
DNM3OS	4					TNNC1	3
GUSBP11	4					TREM2	3
GUSBP4	4					TSPAN12	3
HLA-L	4					TSPAN7	3
JPX	4					UQCRH	3
LENG8-AS1	4					VGLL1	3
MAGI2-AS3	4					WNT10A	3
NCF1B	4					WNT11	3
PCBP1-AS1	4					XAF1	3
PI4KAP1	4					ZFP36	3
PRRT3-AS1	4					AC022098.1	2
PSORS1C3	4					ACSM3	2
RAC1P2	4					ACTA2	2
RP1-222E13.10	4					ACTG1	2
RP1-228H13.5	4					ACTN4	2
RP11-103G8.2	4					ACY3	2
RP11-124N14.4	4					ADM	2
RP11-132A1.4	4					AGR3	2
RP11-146F11.1	4					AIF1	2
RP11-152N13.5	4					AKAP14	2
RP11-156E6.1	4					ALDOA	2
RP11-175O19.4	4					ANKRD65	2
RP11-183E9.3	4					ANPEP	2
RP11-196G18.22	4					ANXA1	2
RP11-1L12.3	4					APOD	2
RP11-216L13.8	4					APOL1	2
RP11-226L15.5	4					ARMC3	2
RP11-255H23.2	4					ASF1B	2
RP11-25K19.1	4					ASS1	2
RP11-266K4.9	4					ATN1	2
RP11-273G15.2	4					B3GNT3	2
RP11-27I1.4	4					BAMBI	2
RP11-283G6.3	4					BARX2	2
RP11-283I3.6	4					BATF2	2
RP11-285F7.2	4					BBOX1	2
RP11-290F20.3	4					BEX5	2
RP11-319F12.2	4					BGN	2
RP11-357H14.7	4					BHLHE41	2
RP11-410L14.2	4					BIRC5	2
RP11-420G6.4	4					BNIPL	2
RP11-438N16.1	4					BTF3	2
RP11-445F12.1	4					BTG2	2
RP11-44N21.1	4					C10orf114	2
RP11-45M22.1	4					C10orf99	2
RP11-465N4.4	4					C17orf28	2
RP11-473I1.5	4					C17orf72	2
RP11-493L12.2	4					C19orf53	2
RP11-554D15.1	4					C1QTNF1	2
RP11-588K22.2	4					C1orf116	2
RP11-65I12.1	4					C1orf189	2
RP11-666A20.1	4					C1orf192	2
RP11-689K5.3	4					C1orf194	2
RP11-69I8.3	4					C1orf88	2
RP11-718G2.4	4					C20orf85	2
RP11-736N17.2	4					C2CD4B	2
RP11-792D21.2	4					C2orf88	2
RP11-809O17.1	4					C5orf49	2
RP11-923I11.6	4					C6orf15	2
RP13-516M14.1	4					C6orf165	2
RP3-340N1.5	4					C7	2
RP3-523K23.2	4					C7orf57	2
RP5-991G20.4	4					C9orf171	2
RP6-65G23.3	4					C9orf24	2
RPS2P7	4					CACNG4	2
RUSC1-AS1	4					CALB2	2
SDHAP3	4					CAMK2N1	2
SLC38A3	4					CAPN13	2
TERC	4					CAPN5	2
ZNF718	4					CAPN6	2
ZNF761	4					CAPSL	2
AC004540.5	3					CARD11	2
AC005255.1	3					CASC1	2
AC007255.8	3					CAV1	2
AC010894.3	3					CBS	2
AC013264.2	3					CCDC114	2
AC017048.4	3					CCDC146	2
AC017076.4	3					CCDC164	2
AC025335.1	3					CCDC19	2
AC073046.25	3					CCDC37	2
AC074117.10	3					CCDC42B	2
AC084125.4	3					CCDC65	2
AC090421.1	3					CCDC80	2
AC093391.2	3					CCND1	2
AC093698.3	3					CCNE1	2
AC107057.1	3					CCNL2	2
AC118653.1	3					CCNO	2
AFG3L1P	3					CD163	2
AP001065.15	3					CD55	2
BOLA3-AS1	3					CD68	2
BX004987.4	3					CDC20	2
BX322557.10	3					CDC20B	2
BX470102.3	3					CDC42EP1	2
CTA-221G9.11	3					CDC42EP5	2
CTB-31O20.2	3					CDCA7	2
CTC-504A5.1	3					CDH11	2
CTD-2147F2.1	3					CDHR4	2
CTD-2196E14.9	3					CEBPD	2
CTD-2314B22.1	3					CEP55	2
CTD-2339L15.1	3					CFI	2
CTD-2666L21.1	3					CHST1	2
CXCR2P1	3					CHST2	2
DICER1-AS	3					CKS2	2
DNAJC3-AS1	3					CLDN1	2
ERVMER34-1	3					CLDN3	2
FKBP9L	3					CLGN	2
FTLP3	3					CLIC5	2
GATS.1	3					CLIP3	2
GBP1P1	3					CLSTN3	2
GS1-124K5.11	3					CMTM7	2
GS1-358P8.4	3					CNN1	2
GS1-421I3.2	3					COL23A1	2
HCG11	3					COL2A1	2
HLA-DQB1-AS1	3					COL3A1	2
KRT8P12	3					COL5A1	2
LA16c-83F12.6	3					COL6A2	2
LINC00087	3					COL6A3	2
LINC00174	3					CPXM2	2
LINC00265	3					CRB2	2
LINC00342	3					CREB3L1	2
LOC147976.1	3					CSF1	2
MIR155HG	3					CSF1R	2
MIR497HG	3					CTSK	2
MMP12	3					CX3CR1	2
NEURL3	3					CXCL1	2
NSUN5P2	3					CXCL2	2
RMST	3					CXCL9	2
RNF216P1	3					CXCR7	2
RP1-180E22.3	3					CYBB	2
RP1-199J3.3	3					CYC1	2
RP1-278C19.3	3					DDIT4	2
RP1-283E3.3	3					DEGS2	2
RP1-80N2.2	3					DEPTOR	2
RP1-8B1.4	3					DGAT1	2
RP11-1006G14.4	3					DHCR24	2
RP11-1148L6.5	3					DHRS3	2
RP11-1277A3.2	3					DLK1	2
RP11-128M1.1	3					DNAI1	2
RP11-13K12.1	3					DNAJB13	2
RP11-13L2.4	3					DNAJC15	2
RP11-151N17.2	3					DNALI1	2
RP11-168E14.1	3					DOC2B	2
RP11-169K16.9	3					DOK7	2
RP11-173B14.5	3					DPEP3	2
RP11-181C3.2	3					DSCR8	2
RP11-228B15.4	3					EEF1B2	2
RP11-248C1.2	3					EEF2	2
RP11-24M17.7	3					EFCAB1	2
RP11-27I1.2	3					EHF	2
RP11-30K9.5	3					EIF3G	2
RP11-314A20.2	3					EIF3K	2
RP11-319G6.1	3					ELN	2
RP11-322M19.1	3					EMID1	2
RP11-328M4.2	3					ENC1	2
RP11-33B1.1	3					ENKUR	2
RP11-340F14.5	3					ENO1	2
RP11-347C12.10	3					EPHX1	2
RP11-352B15.1	3					ESPN	2
RP11-368D24__A.1	3					EXOSC4	2
RP11-369C8.1	3					FABP4	2
RP11-375B1.3	3					FADS2	2
RP11-379B8.1	3					FAM166B	2
RP11-389K14.3	3					FAM183A	2
RP11-38P22.2	3					FAM198B	2
RP11-390P2.4	3					FAM20A	2
RP11-3B12.5	3					FAM43A	2
RP11-400K9.4	3					FAM81B	2
RP11-440L14.1	3					FAM83A	2
RP11-45P15.4	3					FAM83H	2
RP11-479H16.1	3					FAM84A	2
RP11-483H20.4	3					FBXO32	2
RP11-499E18.1	3					FCGR2A	2
RP11-521B24.3	3					FCGR3A	2
RP11-565P22.2	3					FHL1	2
RP11-56B16.3	3					FILIP1L	2
RP11-624M8.1	3					FN1	2
RP11-644F5.11	3					FNDC1	2
RP11-675F6.3	3					FOXC1	2
RP11-73E17.2	3					FOXO6	2
RP11-752G15.6	3					FOXQ1	2
RP11-817J15.2	3					FPR1	2
RP11-823P9.1	3					FSCN1	2
RP11-96H19.1	3					FST	2
RP11-983P16.4	3					FTH1	2
RP13-259F12.2	3					FXYD4	2
RP3-370M22.8	3					FXYD5	2
RP3-449O17.1	3					FXYD7	2
RP4-529N6.1	3					FZD5	2
RP4-555L14.5	3					GALNT14	2
RP4-569M23.2	3					GATA6	2
RP4-625H18.2	3					GBP1	2
RP4-781K5.8	3					GBP4	2
RP4-792G4.2	3					GJA5	2
RP5-882C2.2	3					GJB1	2
RP5-890O3.9	3					GLDC	2
RP5-894A10.2	3					GMNC	2
RP6-109B7.3	3					GPAA1	2
RPL32P3	3					GPR160	2
RPPH1.1	3					GPR183	2
SCARNA13	3					GPR56	2
SCARNA5	3					GPRC5C	2
SCARNA9	3					GPT	2
SEPT7P2	3					GREB1	2
SNHG10	3					GRIK5	2
THAP7-AS1	3					GRINA	2
TMEM191A	3					GSTM2	2
TTC28-AS1	3					GYLTL1B	2
TUBBP5	3					HCK	2
U73167.7	3					HES4	2
UBAC2-AS1	3					HIF3A	2
ZEB1-AS1	3					HIST1H1B	2
ZNF503-AS1	3					HIST1H1E	2
AC003043.2	2					HIST1H2AE	2
AC003075.4	2					HIST1H2AI	2
AC005076.5	2					HIST1H3B	2
AC005332.1	2					HIST1H3H	2
AC005519.4	2					HLA-B	2
AC005537.2	2					HLA-C	2
AC007255.7	2					HLA-DMB	2
AC017116.8	2					HLA-DOA	2
AC018865.8	2					HLA-DQB2	2
AC023797.1	2					HOPX	2
AC026471.6	2					HOXB2	2
AC034243.1	2					HOXB3	2
AC079767.4	2					HOXB4	2
AC087590.3	2					HOXB9	2
AC092580.4	2					HOXD3	2
AC093627.7	2					HOXD8	2
AC093818.1	2					HPGD	2
AC093850.2	2					HSH2D	2
AC097724.3	2					HSPA1B	2
AC103965.1	2					HSPB1	2
AC104655.3	2					HTRA1	2
AC109642.1	2					ID3	2
ADAMTS9-AS1	2					IDH2	2
AF011889.4	2					IDO1	2
AF127577.8	2					IFI44L	2
AF127936.7	2					IFIT1	2
AL844908.5	2					IFIT2	2
AMZ2P1	2					IFIT3	2
AP000344.3	2					IGF2BP2	2
AP000344.4	2					IGFBP4	2
AP000695.4	2					IGFBP6	2
ARHGAP5-AS1	2					IGHG1	2
CTB-178M22.2	2					IGHG3	2
CTB-51J22.1	2					IGKC	2
CTC-458I2.2	2					IGKV4-1	2
CTC-497E21.3	2					IGLC3	2
CTD-2016O11.1	2					IL18	2
CTD-2201E18.3	2					IL1B	2
CTD-2203K17.1	2					IL8	2
CTD-2228K2.7	2					IMPDH2	2
CTD-2270L9.4	2					IRF7	2
CTD-2313J17.5	2					IRX3	2
CTD-2314I6.1	2					ISLR	2
CTD-2536I1.1	2					ITGB2	2
EGOT	2					KAZALD1	2
ERVK13-1	2					KCTD12	2
GLIS3-AS1	2					KIAA1683	2
GS1-257G1.1	2					KIF1A	2
GS1-465N13.1	2					KIFC2	2
HMGB1P5	2					KLF6	2
HMGB3P22	2					KLHL14	2
KB-1562D12.1	2					KLK8	2
LA16c-329F2.1	2					KREMEN2	2
LA16c-358B7.3	2					KRT23	2
LIFR-AS1	2					KRT4	2
LINC00086	2					KRT5	2
LINC00205	2					KRT6A	2
LINC00263	2					L1CAM	2
LINC00478	2					LAIR1	2
MIR17HG	2					LAMA3	2
MIR31HG	2					LAMP3	2
MIR600HG	2					LCN12	2
MORC2-AS1	2					LDHA	2
MRPL23-AS1	2					LGALS1	2
MT1DP	2					LGALS3BP	2
MTMR9LP	2					LGALS9	2
NBPF8	2					LGR6	2
PIK3R6	2					LILRB4	2
PKD1P6	2					LIMK2	2
PMS2CL	2					LPAR3	2
RP1-18D14.4	2					LPHN2	2
RP1-290I10.6	2					LRG1	2
RP1-30G7.2	2					LRRC10B	2
RP1-78O14.1	2					LRRC46	2
RP1-90J20.7	2					LRRC55	2
RP11-1136G11.7	2					LRRN2	2
RP11-117B7.1	2					LUM	2
RP11-119H12.6	2					LYZ	2
RP11-122A8.4	2					MAF1	2
RP11-122M14.1	2					MALL	2
RP11-126L15.4	2					MEOX1	2
RP11-134F2.2	2					MEST	2
RP11-1398P2.1	2					MGP	2
RP11-141O15.1	2					MIF	2
RP11-147I3.1	2					MLF2	2
RP11-149I23.3	2					MLPH	2
RP11-158K1.3	2					MLXIPL	2
RP11-159F24.1	2					MMP11	2
RP11-16E12.2	2					MMP2	2
RP11-18F14.2	2					MORN5	2
RP11-195F19.9	2					MS4A6A	2
RP11-1C1.7	2					MS4A8B	2
RP11-21L19.1	2					MSI1	2
RP11-21L23.2	2					MT1A	2
RP11-231N3.1	2					MT1M	2
RP11-253E3.3	2					MT1X	2
RP11-263K19.4	2					MUC20	2
RP11-264F23.3	2					MX1	2
RP11-265B8.4	2					MX2	2
RP11-273B20.1	2					MXRA5	2
RP11-275I14.4	2					MYBL2	2
RP11-276H7.2	2					MYC	2
RP11-282O18.3	2					MYCL1	2
RP11-286H14.4	2					MYH14	2
RP11-291L15.2	2					NCAM1	2
RP11-295P9.3	2					NCF2	2
RP11-297M9.2	2					NDN	2
RP11-29H23.1	2					NDRG1	2
RP11-304L19.1	2					NDUFA3	2
RP11-304L19.3	2					NDUFS5	2
RP11-307C12.11	2					NKD2	2
RP11-317N12.1	2					NLRP2	2
RP11-318L16.6	2					NMU	2
RP11-31F19.1	2					NOTUM	2
RP11-325F22.3	2					NPC2	2
RP11-325F22.4	2					NPDC1	2
RP11-325F22.5	2					NPR1	2
RP11-335L9.1	2					NPW	2
RP11-342C23.4	2					NQO1	2
RP11-350F4.2	2					NRGN	2
RP11-356K23.1	2					NSG1.1	2
RP11-362F19.1	2					NT5E	2
RP11-366F6.2	2					NTN4	2
RP11-368P15.3	2					NUPR1	2
RP11-379F4.4	2					OAS1	2
RP11-383J24.5	2					OAS2	2
RP11-38L15.3	2					OLR1	2
RP11-399O19.5	2					OXTR	2
RP11-3K16.2	2					PABPC1	2
RP11-403I13.7	2					PABPC4	2
RP11-408B11.2	2					PAGE2	2
RP11-408H20.1	2					PCOLCE	2
RP11-413E6.8	2					PDE9A	2
RP11-436I9.2	2					PDLIM1	2
RP11-445H22.4	2					PEG10	2
RP11-446H18.3	2					PHLDA3	2
RP11-452L6.5	2					PIK3IP1	2
RP11-453E17.1	2					PIK3R3	2
RP11-458D21.1	2					PKDCC	2
RP11-466P24.2	2					PLAU	2
RP11-46C24.7	2					PLBD1	2
RP11-475N22.4	2					PLD4	2
RP11-480A16.1	2					PLEC	2
RP11-501I18.2	2					PLSCR1	2
RP11-503N18.2	2					PNMT	2
RP11-509E16.1	2					PODN	2
RP11-511I2.5	2					POSTN	2
RP11-519G16.5	2					PPDPF	2
RP11-524D16__A.3	2					PPP1R32	2
RP11-535M15.1	2					PRAF2	2
RP11-549B18.1	2					PRDX2	2
RP11-54C4.1	2					PRR15L	2
RP11-567G11.1	2					PRSS1	2
RP11-58B17.1	2					PRSS22	2
RP11-59J5.1	2					PRSS33	2
RP11-60I3.5	2					PRSS8	2
RP11-60L3.1	2					PSAT1	2
RP11-611E13.2	2					PSCA	2
RP11-615I2.2	2					PTGS1	2
RP11-61A14.3	2					PTMS	2
RP11-61J19.4	2					PTP4A3	2
RP11-629O1.2	2					PTRF	2
RP11-62F24.2	2					PTTG1	2
RP11-64D22.2	2					PTX3	2
RP11-65D13.1	2					PYCRL	2
RP11-661A12.7	2					RARRES2	2
RP11-67L3.5	2					RGS1	2
RP11-697M17.1	2					RGS10	2
RP11-706O15.3	2					RNASE1	2
RP11-734I18.1	2					RNF212	2
RP11-736K20.5	2					ROPN1L	2
RP11-736K20.6	2					RPL10	2
RP11-747H7.3	2					RPL14	2
RP11-750H9.5	2					RPL18	2
RP11-771K4.1	2					RPL18A	2
RP11-815M8.1	2					RPL23	2
RP11-817O13.8	2					RPL30	2
RP11-834C11.7	2					RPL34	2
RP11-844P9.2	2					RPL37	2
RP11-867G2.2	2					RPL38	2
RP11-86H7.1	2					RPL4	2
RP11-894P9.1	2					RPL6	2
RP11-89C21.2	2					RPL7A	2
RP11-98I9.4	2					RPLP0	2
RP3-322G13.5	2					RPS25	2
RP3-454G6.2	2					RPS28	2
RP3-508I15.9	2					RPS29	2
RP4-635E18.6	2					RPS3A	2
RP4-666F24.3	2					RPSA	2
RP4-785G19.5	2					RSPH1	2
RP4-791K14.2	2					RSPH4A	2
RP4-813D12.3	2					RTP4	2
RP5-1022P6.6	2					RUNX3	2
RP5-1024G6.5	2					S100A10	2
RP5-1033H22.2	2					S100A14	2
RP5-1057J7.6	2					S100A8	2
RP5-1121A15.1	2					SBK1	2
RP5-1172A22.1	2					SCD	2
RP5-827C21.4	2					SCGB3A1	2
RP9P	2					SCNN1A	2
RPLP0P2	2					SEPP1	2
RPS27P25	2					SERPINE1	2
RPSAP52	2					SERPINF1	2
SCAND2	2					SFN	2
SCARNA10	2					SFRP1	2
SCARNA12	2					SFRP4	2
SDHAP2	2					SHISA5	2
SNORA53	2					SLAMF8	2
SNORA74B	2					SLC16A3	2
SRGAP3-AS2	2					SLC39A4	2
TPRG1-AS1	2					SLC4A11	2
TPTE2P1	2					SLC6A12	2
TPTEP1	2					SMARCD3	2
TUBA4B	2					SMOC2	2
WASH3P	2					SOX4	2
ZFP92	2					SOX9	2
ZNF295-AS1	2					SPAG4	2
ZNF518A	2					SPARC	2
ZNF883	2					SPATA18	2
AC002310.12	1					SPEF1	2
AC002347.2	1					SPINT1	2
AC002456.2	1					SPRY2	2
AC004463.6	1					SRPX2	2
AC004538.3	1					ST6GAL1	2
AC007009.1	1					STAC2	2
AC007238.1	1					STARD10	2
AC007383.4	1					STEAP3	2
AC007392.3	1					STXBP6	2
AC007743.1	1					SULF2	2
AC008280.5	1					TACSTD2	2
AC009120.6	1					TCF7L1	2
AC009961.3	1					TECR	2
AC010136.2	1					TEKT1	2
AC010226.4	1					TEKT2	2
AC010883.5	1					TFAP2C	2
AC010980.2	1					TFRC	2
AC011899.9	1					TGFBI	2
AC012065.7	1					TIGD5	2
AC012307.3	1					TIMP2	2
AC012499.1	1					TK1	2
AC012531.17	1					TMEM100	2
AC013268.5	1					TMEM176B	2
AC016697.3	1					TMEM190	2
AC017076.5	1					TMEM221	2
AC017104.6	1					TMEM238	2
AC018730.1	1					TMPRSS3	2
AC018816.4	1					TMSB10	2
AC018890.6	1					TMTC1	2
AC020571.3	1					TNF	2
AC023490.1	1					TNNI3	2
AC026271.5	1					TOP1MT	2
AC034193.5	1					TPI1	2
AC034220.3	1					TPM4	2
AC046143.3	1					TPPP3	2
AC046143.7	1					TPX2	2
AC051649.16	1					TRIM22	2
AC068138.1	1					TSNARE1	2
AC073871.2	1					TTYH1	2
AC074138.3	1					TYMP	2
AC074289.1	1					UBL5	2
AC078941.1	1					UGT2B7	2
AC079922.3	1					UQCRFS1	2
AC083843.1	1					USP53	2
AC090587.4	1					VAV3	2
AC091062.2	1					VIM	2
AC092431.1	1					VSIG2	2
AC092484.1	1					VSIG4	2
AC092661.2	1					VSTM2L	2
AC093063.1	1					VWA1	2
AC093388.3	1					WBSCR17	2
AC093495.4	1					WBSCR27	2
AC093734.11	1					WDR38	2
AC096579.13	1					WDR83OS	2
AC096772.6	1					WNT7A	2
AC103563.8	1					WT1	2
AC104809.2	1					ZMYND10	2
AC106786.1	1					A2M	1
AC106875.1	1					ABHD11	1
AC107081.5	1					ABL1	1
AC108142.1	1					ABTB2	1
AC112721.2	1					AC006276.7.1	1
AC116614.1	1					AC010336.1	1
AC133109.1	1					AC090699.1.1	1
AC139666.1	1					AC217773.1	1
AC144450.1	1					AC233264.4	1
AC144450.2	1					ACPP	1
AC147651.4	1					ACSF2	1
AC195454.1	1					ACTB	1
AKIRIN2-AS1	1					ACTG2	1
AL109763.2	1					ADAM12	1
AL132709.7	1					ADAM28	1
AL592284.1	1					ADAM8	1
ANKRD10-IT1	1					ADAMTS1	1
ANKRD20A19P	1					ADAMTS12	1
ANKRD36BP2	1					ADAMTS15	1
AP000662.4	1					ADAMTS2	1
AP001062.7	1					ADAMTS9	1
AP001258.4	1					ADAP1	1
AP001469.9	1					ADAP2	1
AP001610.5	1					ADCK5	1
AP001631.9	1					ADCYAP1R1	1
AP006621.8	1					ADH1B	1
ARHGAP26-AS1	1					ADORA3	1
BDNF-AS1	1					ADRA1B	1
BTF3P10	1					AEBP1	1
C10orf52	1					AFAP1L1	1
C6orf124	1					AFAP1L2	1
CACNA1C-AS2	1					AGER	1
CASC2	1					AGPAT2	1
CATSPER2P1	1					AGR2	1
CCT6P1	1					AGRN	1
CDC20P1	1					AHCY	1
CDKN2B-AS	1					AHDC1	1
CECR7	1					AHNAK2	1
CES5AP1	1					AHSA2	1
CTA-250D10.23	1					AIF1L	1
CTA-292E10.6	1					AJAP1	1
CTA-384D8.20	1					AKAP8L	1
CTA-445C9.14	1					AKR1B1	1
CTB-36H16.2	1					ALDH1A1	1
CTB-58E17.1	1					ALDH1A2	1
CTB-89H12.4	1					ALDH6A1	1
CTC-210G5.1	1					ALDOC	1
CTC-276P9.1	1					ALKBH2	1
CTC-281B15.1	1					ALKBH7	1
CTC-327F10.5	1					ALOX5	1
CTC-338M12.4	1					ALS2CL	1
CTC-459F4.2	1					ALYREF	1
CTC-471J1.2	1					AMN	1
CTC-537E7.2	1					AMOTL2	1
CTC-537E7.3	1					ANGPTL2	1
CTC-774J1.2	1					ANKRD30BL	1
CTD-2003C8.2	1					ANKRD36BP1	1
CTD-2023M8.1	1					ANKRD45	1
CTD-2171N6.1	1					ANO1	1
CTD-2240H23.2	1					ANTXR1	1
CTD-2245O6.1	1					ANXA2	1
CTD-2249K22.1	1					ANXA3	1
CTD-2297D10.2	1					ANXA9	1
CTD-2366F13.1	1					AOAH	1
CTD-2377D24.6	1					AOX1	1
CTD-2382E5.3	1					AP1M2	1
CTD-2566J3.1	1					APBB1IP	1
CTD-2574D22.4	1					APEH	1
CTD-2574D22.5	1					APEX1	1
CTD-2591A6.2	1					APOL2	1
CTD-2653M23.2	1					APOL6	1
CTD-3035D6.2	1					APP	1
CTD-3064M3.3	1					AQP3	1
CTD-3065J16.6	1					ARHGAP26	1
CTD-3107M8.4	1					ARHGDIA	1
DGKK	1					ARL4C	1
DIO3OS	1					ARMCX1	1
DPY19L2P2	1					ARRDC4	1
ENTPD3-AS1	1					ARV1	1
FAM41C	1					ARX	1
FAM86EP	1					ASAH1	1
FAM86HP	1					ASPN	1
FBXL19-AS1	1					ATAD3B	1
FCGR1C	1					ATG4D	1
FKBP1A-SDCBP2	1					ATP1B2	1
GBAP1	1					ATP5B	1
GRTP1-AS1	1					ATP5G2	1
GS1-393G12.12	1					ATP5I	1
GUSBP5	1					AVIL	1
HCG15	1					AVPR2	1
HCG16	1					B2M	1
HNF1A-AS1	1					B3GNT7	1
HOXA11-AS1	1					B4GALNT3	1
HOXB13-AS1	1					BAI1	1
HTR7P1	1					BAI2	1
KB-1460A1.5	1					BASP1	1
KB-1991G8.1	1					BCL2A1	1
LA16c-390E6.4	1					BCL2L12	1
LA16c-444G9.5	1					BEX2	1
LINC00162	1					BHLHE40	1
LINC00202	1					BIK	1
LINC00323	1					BIN1	1
LINC00341	1					BIN2	1
LINC00443	1					BMPR1B	1
LINC00472	1					BNC1	1
LINC00491	1					BNIP3	1
LRRC37BP1	1					BOC	1
MCM3AP-AS1	1					BOP1	1
MED14-AS1	1					BSG	1
MED4-AS1	1					BTBD19	1
MEIS3P2	1					BTG3	1
MIR143HG	1					BTNL9	1
MIR4519	1					BZRAP1	1
MXRA5P1	1					C10orf107	1
MYLK-AS1	1					C10orf116	1
NR2E3	1					C11orf1	1
PABPC4L	1					C11orf2	1
PINK1-AS1	1					C11orf70	1
PMCHL2	1					C11orf96	1
PMS2P4	1					C12orf75	1
POLR2J4	1					C13orf30	1
PRORSD1P	1					C17orf61	1
PYY2	1					C18orf56	1
RP1-102E24.8	1					C19orf43	1
RP1-10C16.2	1					C19orf48	1
RP1-118J21.25	1					C19orf51	1
RP1-122K4.2	1					C19orf66	1
RP1-122P22.2	1					C19orf79	1
RP1-151F17.1	1					C1QBP	1
RP1-163G9.1	1					C1QTNF3	1
RP1-170O19.2	1					C1QTNF6	1
RP1-170O19.6	1					C1R	1
RP1-261D10.2	1					C1RL	1
RP1-278O22.1	1					C1orf106	1
RP1-288H2.1	1					C1orf133	1
RP1-309F20.2	1					C1orf63	1
RP1-310O13.12	1					C1orf85	1
RP1-315G1.3	1					C2	1
RP1-35C21.2	1					C21orf63	1
RP11-1008C21.1	1					C2orf54	1
RP11-101P17.7	1					C2orf89	1
RP11-10O17.2	1					C3AR1	1
RP11-1149O23.2	1					C4A	1
RP11-1149O23.3	1					C4orf48	1
RP11-1166P10.1	1					C5AR1	1
RP11-118B22.2	1					C5orf4	1
RP11-119B16.2	1					C5orf46	1
RP11-125B21.2	1					C6orf108	1
RP11-1334A24.6	1					C6orf127	1
RP11-134N1.2	1					C6orf186	1
RP11-136I14.5	1					C6orf48	1
RP11-13P5.2	1					C7orf13	1
RP11-145F16.2	1					C8orf33	1
RP11-148K1.12	1					C8orf82	1
RP11-152P17.2	1					C9orf116	1
RP11-154D6.1	1					C9orf117	1
RP11-163N6.2	1					C9orf135	1
RP11-164P12.4	1					C9orf152	1
RP11-167N4.2	1					C9orf9	1
RP11-181C21.4	1					CA9	1
RP11-181G12.2	1					CABLES1	1
RP11-185P18.1	1					CACNA2D2	1
RP11-190J1.3	1					CADM1	1
RP11-191N8.2	1					CADM3	1
RP11-197K6.1	1					CALD1	1
RP11-1E22.1	1					CALHM2	1
RP11-204J18.3	1					CALML5	1
RP11-204M4.2	1					CAMSAP3	1
RP11-206L10.11	1					CAPNS1	1
RP11-20I20.4	1					CAV2	1
RP11-212I21.2	1					CBLC	1
RP11-215P8.4	1					CBX2	1
RP11-216F19.1	1					CC2D1A	1
RP11-21N7.2	1					CCBP2	1
RP11-231P20.2	1					CCDC113	1
RP11-244H3.1	1					CCDC124	1
RP11-247A12.2	1					CCDC130	1
RP11-251A15.4	1					CCDC22	1
RP11-256I9.1	1					CCDC40	1
RP11-262H14.3	1					CCDC74A	1
RP11-264I13.2	1					CCDC74B	1
RP11-274B18.2	1					CCDC78	1
RP11-274H2.5	1					CCL11	1
RP11-284N8.3	1					CCL13	1
RP11-288L9.1	1					CCL18	1
RP11-288L9.4	1					CCL21	1
RP11-293A21.1	1					CCL4	1
RP11-298I3.1	1					CCL5	1
RP11-299H22.3	1					CCL8	1
RP11-299L17.3	1					CCNA2	1
RP11-2E17.1	1					CCNB1IP1	1
RP11-2H8.2	1					CCNG1	1
RP11-302K17.7	1					CCR1	1
RP11-304N14.2	1					CD109	1
RP11-308B16.1	1					CD1A	1
RP11-308D16.4	1					CD200	1
RP11-312O7.2	1					CD22	1
RP11-314C16.1	1					CD248	1
RP11-314O13.1	1					CD37	1
RP11-31F15.1	1					CD4	1
RP11-320G24.1	1					CD44	1
RP11-322M19.2	1					CD47	1
RP11-323C15.2	1					CD59	1
RP11-323F5.2	1					CD79A	1
RP11-327L3.1	1					CD81	1
RP11-330M2.7	1					CD82	1
RP11-337A23.6	1					CD86	1
RP11-350N15.4	1					CD9	1
RP11-357H14.11	1					CDC34	1
RP11-357H14.16	1					CDC42EP4	1
RP11-357H14.20	1					CDCA4	1
RP11-361F15.2	1					CDCA7L	1
RP11-378J18.3	1					CDCA8	1
RP11-380I10.4	1					CDH16	1
RP11-382A18.1	1					CDH24	1
RP11-384K6.6	1					CDHR1	1
RP11-392P7.8	1					CDHR3	1
RP11-398J10.1	1					CDK16	1
RP11-399D6.2	1					CDKN1A	1
RP11-400N13.2	1					CDKN1C	1
RP11-400N13.3	1					CDR2L	1
RP11-401P9.4	1					CEACAM1	1
RP11-405L18.1	1					CEACAM6	1
RP11-410N8.3	1					CENPM	1
RP11-412D9.4	1					CERS4	1
RP11-417E7.1	1					CETN2	1
RP11-417E7.2	1					CFB	1
RP11-421L21.3	1					CFD	1
RP11-423H2.3	1					CFL1	1
RP11-423O2.5	1					CFTR	1
RP11-426L16.8	1					CHCHD10	1
RP11-429J17.2	1					CHCHD8	1
RP11-429J17.7	1					CHGA	1
RP11-430C7.5	1					CHL1	1
RP11-430H10.1	1					CHRDL1	1
RP11-432J24.2	1					CHST15	1
RP11-432J24.5	1					CIB2	1
RP11-435O5.2	1					CILP	1
RP11-439E19.3	1					CILP2	1
RP11-444D3.1	1					CITED4	1
RP11-445H22.3	1					CKAP4	1
RP11-448G15.1	1					CLDN19	1
RP11-44F14.2	1					CLDN4	1
RP11-44F21.5	1					CLDN5	1
RP11-452L6.7	1					CLEC11A	1
RP11-453F18__B.1	1					CLEC3B	1
RP11-456H18.2	1					CLIC3	1
RP11-46C24.8	1					CLK1	1
RP11-477I4.3	1					CMPK2	1
RP11-480G7.1	1					CNFN	1
RP11-480I12.5	1					CNTFR	1
RP11-488C13.5	1					CNTN1	1
RP11-495O11.1	1					COL10A1	1
RP11-499F3.2	1					COL11A1	1
RP11-49C24.1	1					COL12A1	1
RP11-4F5.2	1					COL14A1	1
RP11-500G22.2	1					COL16A1	1
RP11-504P24.4	1					COL18A1	1
RP11-50C13.1	1					COL5A2	1
RP11-510D19.1	1					COL5A3	1
RP11-510M2.5	1					COL7A1	1
RP11-526J3.3	1					COL8A1	1
RP11-529E10.6	1					COL9A3	1
RP11-529K1.2	1					COLEC11	1
RP11-536O18.1	1					COLEC12	1
RP11-539E17.4	1					COMMD6	1
RP11-545I5.3	1					COMP	1
RP11-548O1.3	1					COMT	1
RP11-552D4.1	1					COMTD1	1
RP11-552M11.8	1					COPE	1
RP11-556E13.1	1					COPZ2	1
RP11-564D11.3	1					CORO1A	1
RP11-565H13.2	1					CORO2B	1
RP11-572M18.1	1					COX6C	1
RP11-576D8.2	1					COX7B2	1
RP11-576D8.4	1					COX7C	1
RP11-579D7.4	1					COX8A	1
RP11-57A19.2	1					COX8C	1
RP11-585P4.5	1					CPLX2	1
RP11-600F24.7	1					CPM	1
RP11-608O21.1	1					CPNE1	1
RP11-612B6.2	1					CPSF1	1
RP11-613M10.6	1					CRIP2	1
RP11-617F23.1	1					CRISPLD2	1
RP11-619A14.3	1					CSAD	1
RP11-624L4.1	1					CSDC2	1
RP11-627G23.1	1					CSRNP1	1
RP11-65J3.2	1					CST3	1
RP11-661D19.3	1					CST5	1
RP11-66B24.4	1					CST6	1
RP11-66N24.3	1					CSTA	1
RP11-67B16.1	1					CT45A5	1
RP11-693N9.2	1					CTCFL	1
RP11-695J4.2	1					CTPS	1
RP11-69E11.4	1					CTSB	1
RP11-6E9.4	1					CTSD	1
RP11-701H24.2	1					CTSL2	1
RP11-702M1.1	1					CTSS	1
RP11-705C15.3	1					CTTNBP2	1
RP11-705O3.1	1					CUEDC1	1
RP11-706C16.7	1					CXCL12	1
RP11-709B3.2	1					CXCR4	1
RP11-713P17.5	1					CXXC5	1
RP11-715J22.6	1					CXorf69	1
RP11-71H17.7	1					CYBA	1
RP11-723O4.8	1					CYHR1	1
RP11-732M18.3	1					CYP11A1	1
RP11-733O18.1	1					CYP17A1	1
RP11-744N12.2	1					CYP2S1	1
RP11-745O10.2	1					CYTH4	1
RP11-758M4.4	1					CYTL1	1
RP11-75C9.1	1					D87017.1	1
RP11-77K12.4	1					DACH1	1
RP11-799O21.1	1					DACT2	1
RP11-7F17.7	1					DACT3	1
RP11-802E16.3	1					DARC	1
RP11-807H22.5	1					DCAF15	1
RP11-834C11.5	1					DCHS1	1
RP11-834C11.6	1					DCXR	1
RP11-834C11.8	1					DDIT4L	1
RP11-84A14.4	1					DDX39A	1
RP11-85K15.2	1					DDX39B	1
RP11-865I6.2	1					DDX58	1
RP11-90D4.2	1					DDX60	1
RP11-923I11.1	1					DEGS1	1
RP11-923I11.5	1					DEPDC1	1
RP11-930P14.2	1					DERA	1
RP11-939C17.2	1					DGKG	1
RP11-93K22.11	1					DHRS2	1
RP11-93K22.13	1					DHX58	1
RP11-962G15.1	1					DIRAS3	1
RP11-967K21.1	1					DKK3	1
RP11-981G7.4	1					DLGAP1	1
RP11-98L5.2	1					DMBT1	1
RP11-999E24.3	1					DNAJA4	1
RP11-9E13.2	1					DNAJC12	1
RP11-9M16.2	1					DNM1	1
RP13-131K19.2	1					DPP7	1
RP13-49I15.5	1					DPT	1
RP13-507I23.1	1					DPYSL3	1
RP13-530H6.2	1					DPYSL5	1
RP13-942N8.1	1					DRD4	1
RP3-327A19.5	1					DSC2	1
RP3-340B19.3	1					DTX3L	1
RP3-406A7.7	1					DUSP5	1
RP3-410C9.1	1					DUSP6	1
RP3-437C15.1	1					DYDC2	1
RP3-460G2.2	1					EARS2	1
RP3-467N11.1	1					EBPL	1
RP3-522D1.1	1					ECM1	1
RP4-537K17.2	1					ECM2	1
RP4-584D14.7	1					ECSIT	1
RP4-594I10.2	1					ECT2	1
RP4-599G15.7	1					EDF1	1
RP4-610C12.3	1					EDIL3	1
RP4-613B23.1	1					EDN1	1
RP4-639F20.1	1					EDN3	1
RP4-665J23.1	1					EDNRA	1
RP4-693M11.3	1					EEF1A1	1
RP4-755D9.1	1					EEF1A2	1
RP4-758J18.7	1					EFCAB4A	1
RP4-794H19.1	1					EFEMP1	1
RP4-798A10.7	1					EFEMP2	1
RP5-1007M22.2	1					EFNB2	1
RP5-1042I8.7	1					EFS	1
RP5-1061H20.4	1					EGLN3	1
RP5-1068E13.3	1					EGR2	1
RP5-1112D6.4	1					EGR3	1
RP5-1180C10.2	1					EIF2AK2	1
RP5-858B6.3	1					EIF3E	1
RP5-864K19.4	1					EIF3L	1
RP5-885L7.11	1					ELF3	1
RP5-914P20.5	1					EMID2	1
RP5-981L23.1	1					EMP1	1
RP5-997D24.5	1					EMP3	1
RPL13P5	1					ENGASE	1
SIRPAP1	1					ENO2	1
SRD5A2	1					ENTPD3	1
SSPO	1					EPB41L2	1
ST3GAL6-AS1	1					EPHA1	1
ST7-AS1	1					EPHB6	1
TIPARP-AS1	1					EPHX3	1
TLR8-AS1	1					EPSTI1	1
TM4SF1-AS1	1					EPYC	1
TMEM9B-AS1	1					ERBB2	1
TRAF3IP2-AS1	1					ERBB3	1
TSSC2	1					ESR1	1
TTC3P1	1					ETHE1	1
WNT5A-AS1	1					ETV5	1
XXbac-B135H6.15	1					ETV7	1
ZNF192P1	1					EVI2B	1
ZNF815	1					EVPL	1
ZNF876P	1					EYA4	1
						F13A1	1
						F8A1	1
						FADS1	1
						FAM101A	1
						FAM110B	1
						FAM110C	1
						FAM125A	1
						FAM127A	1
						FAM134B	1
						FAM150B	1
						FAM155B	1
						FAM171A2	1
						FAM181B	1
						FAM20C	1
						FAM3B	1
						FAM57A	1
						FAM89B	1
						FANK1	1
						FAP	1
						FASN	1
						FAT2	1
						FAU	1
						FBN1	1
						FBN3	1
						FBXL16	1
						FBXL6	1
						FBXO21	1
						FBXO27	1
						FBXO6	1
						FCGBP	1
						FCGR2B	1
						FCHO1	1
						FERMT3	1
						FGD1	1
						FGF17	1
						FGFR1	1
						FGFRL1	1
						FGL2	1
						FGR	1
						FKBP10	1
						FKBP2	1
						FKBP4	1
						FKBP8	1
						FLNA	1
						FLNC	1
						FMO2	1
						FMOD	1
						FN3K	1
						FOLR2	1
						FOXA2	1
						FOXL2	1
						FOXP4	1
						FPR3	1
						FRZB	1
						FSTL1	1
						FSTL3	1
						FUT2	1
						FUT8	1
						FXYD6	1
						FYB	1
						FZD2	1
						G0S2	1
						GAB2	1
						GABBR1	1
						GABRE	1
						GADD45A	1
						GADD45B	1
						GADD45GIP1	1
						GAL	1
						GAL3ST4	1
						GAS2L1	1
						GATA4	1
						GATA5	1
						GATM	1
						GBP3	1
						GBP5	1
						GDF15	1
						GDPD5	1
						GFOD1	1
						GFRA3	1
						GIMAP4	1
						GJA4	1
						GJB2	1
						GJB3	1
						GLB1L2	1
						GLI4	1
						GLT8D2	1
						GLTSCR2	1
						GLYATL2	1
						GNA15	1
						GNG11	1
						GNLY	1
						GOLGA8A	1
						GOLGA8B	1
						GPKOW	1
						GPNMB	1
						GPR153	1
						GPR162	1
						GPR172A	1
						GPR27	1
						GPR34	1
						GPR64	1
						GPRC5B	1
						GPX1	1
						GPX7	1
						GRAMD2	1
						GREM1	1
						GRIK3	1
						GRN	1
						GSN	1
						GSTM4	1
						GSTP1	1
						GTSF1	1
						GYPC	1
						GZMB	1
						H1F0	1
						H2AFY2	1
						HAGHL	1
						HAVCR2	1
						HCAR1	1
						HCFC1R1	1
						HCLS1	1
						HEATR7A	1
						HEBP1	1
						HERC5	1
						HERC6	1
						HIGD2A	1
						HINT1	1
						HIST1H1D	1
						HIST1H2BG	1
						HIST1H3D	1
						HIST1H4C	1
						HIST1H4D	1
						HIST1H4E	1
						HIST2H2AC	1
						HIST2H2BE	1
						HIST3H2A	1
						HLA-A	1
						HLA-DQA2	1
						HLA-F	1
						HMGA2	1
						HMGB3	1
						HMGN3	1
						HMOX1	1
						HOXA10	1
						HOXB5	1
						HOXB7	1
						HOXC10	1
						HOXC5	1
						HPD	1
						HRASLS2	1
						HRCT1	1
						HSD17B14	1
						HSF1	1
						HSPG2	1
						HTRA3	1
						ID4	1
						IFI16	1
						IFI30	1
						IFI35	1
						IFI44	1
						IFIH1	1
						IFIT5	1
						IGF2-AS	1
						IGFBP7	1
						IGFL2	1
						IGHA2	1
						IGHG2	1
						IGHG4	1
						IGHM	1
						IGHV1-18	1
						IGHV1-2	1
						IGHV1-24	1
						IGHV1-3	1
						IGHV1-46	1
						IGHV1-69	1
						IGHV1-8	1
						IGHV2-26	1
						IGHV2-5	1
						IGHV2-70	1
						IGHV3-11	1
						IGHV3-13	1
						IGHV3-15	1
						IGHV3-20	1
						IGHV3-21	1
						IGHV3-23	1
						IGHV3-30	1
						IGHV3-33	1
						IGHV3-43	1
						IGHV3-48	1
						IGHV3-49	1
						IGHV3-53	1
						IGHV3-64	1
						IGHV3-66	1
						IGHV3-7	1
						IGHV3-72	1
						IGHV3-73	1
						IGHV3-74	1
						IGHV3-9	1
						IGHV4-31	1
						IGHV4-34	1
						IGHV4-39	1
						IGHV4-4	1
						IGHV4-59	1
						IGHV4-61	1
						IGHV5-51	1
						IGHV6-1	1
						IGJ	1
						IGKV1-12	1
						IGKV1-16	1
						IGKV1-17	1
						IGKV1-27	1
						IGKV1-5	1
						IGKV1-6	1
						IGKV1-8	1
						IGKV1-9	1
						IGKV1D-12	1
						IGKV1D-33	1
						IGKV1D-8	1
						IGKV2-24	1
						IGKV2-28	1
						IGKV2-30	1
						IGKV2D-29	1
						IGKV3-11	1
						IGKV3-15	1
						IGKV3-20	1
						IGKV3D-11	1
						IGKV3D-15	1
						IGKV3D-20	1
						IGKV5-2	1
						IGLC1	1
						IGLL5	1
						IGLON5	1
						IGLV1-36	1
						IGLV1-40	1
						IGLV1-44	1
						IGLV1-47	1
						IGLV1-51	1
						IGLV2-11	1
						IGLV2-14	1
						IGLV2-18	1
						IGLV2-23	1
						IGLV2-8	1
						IGLV3-1	1
						IGLV3-10	1
						IGLV3-19	1
						IGLV3-21	1
						IGLV3-25	1
						IGLV3-27	1
						IGLV3-9	1
						IGLV4-69	1
						IGLV5-45	1
						IGLV6-57	1
						IGLV7-43	1
						IGLV7-46	1
						IGLV8-61	1
						IGLV9-49	1
						IGSF23	1
						IGSF6	1
						IGSF9	1
						IKBKE	1
						IL10RA	1
						IL27RA	1
						IL2RG	1
						IL33	1
						IL6	1
						IL6R	1
						IL7R	1
						INA	1
						INHA	1
						INHBA	1
						INPP5D	1
						INSIG1	1
						IRF5	1
						IRF8	1
						IRF9	1
						IRS2	1
						ISG20	1
						ISM1	1
						ISOC2	1
						ITGA11	1
						ITGA3	1
						ITGA6	1
						ITGA7	1
						ITGA9	1
						ITGAL	1
						ITGAV	1
						ITGAX	1
						ITGBL1	1
						ITM2A	1
						ITM2B	1
						ITPA	1
						JUP	1
						KAL1	1
						KCNC3	1
						KCNH2	1
						KCNIP1	1
						KCNN4	1
						KCTD14	1
						KDELR1	1
						KIAA1199	1
						KIF18B	1
						KIF20A	1
						KIF26B	1
						KIF9	1
						KLF2	1
						KLF4	1
						KLF5	1
						KLHDC8A	1
						KLK14	1
						KLRG2	1
						KRT17	1
						KRT80	1
						L3MBTL1	1
						LACTB2	1
						LAD1	1
						LAG3	1
						LAMA1	1
						LAMB1	1
						LAMB2	1
						LAMB3	1
						LAMP5	1
						LAP3	1
						LAT2	1
						LCN1	1
						LCP2	1
						LDLR	1
						LDLRAD1	1
						LDOC1	1
						LEF1	1
						LEPREL1	1
						LEPREL2	1
						LGALS3	1
						LGR4	1
						LHFPL2	1
						LINGO1	1
						LITAF	1
						LIX1	1
						LMO3	1
						LMOD1	1
						LOX	1
						LOXL1	1
						LOXL2	1
						LPAR5	1
						LPCAT4	1
						LPHN1	1
						LRFN1	1
						LRP3	1
						LRP4	1
						LRRC15	1
						LRRC17	1
						LRRC23	1
						LRRC25	1
						LRRC6	1
						LRRN1	1
						LSM4	1
						LSP1	1
						LSR	1
						LST1	1
						LTB	1
						LTF	1
						LY86	1
						LYNX1	1
						LYPLA2	1
						MAD2L1	1
						MAGEA11	1
						MAGEA4	1
						MAGEC2	1
						MAMSTR	1
						MANEAL	1
						MAOA	1
						MAOB	1
						MAP1LC3A	1
						MAP3K12	1
						MAP4K1	1
						MAP6	1
						MAP7D2	1
						MAPK8IP1	1
						43161	1
						MARCKSL1	1
						MARCO	1
						MATN2	1
						MBD6	1
						MBP	1
						MEIS3	1
						MELK	1
						METTL7B	1
						MEX3A	1
						MEX3D	1
						MFI2	1
						MGAT3	1
						MKI67	1
						MLF1	1
						MLLT6	1
						MMP1	1
						MMP13	1
						MMP14	1
						MMP15	1
						MMP9	1
						MMRN2	1
						MND1	1
						MNDA	1
						MORN2	1
						MOXD1	1
						MPEG1	1
						MPZL2	1
						MRPL13	1
						MRPL34	1
						MRPL4	1
						MRPL45	1
						MRPS12	1
						MRPS15	1
						MS4A4A	1
						MS4A7	1
						MSC	1
						MSR1	1
						MUC15	1
						MUC4	1
						MYB	1
						MYH11	1
						MYH9	1
						MYL6	1
						MYL9	1
						MYLPF	1
						MYO10	1
						MYO15B	1
						MYO1F	1
						NBL1	1
						NCALD	1
						NCKAP1L	1
						NDP	1
						NDRG2	1
						NDUFA7	1
						NEFH	1
						NENF	1
						NFIL3	1
						NFIX	1
						NFKB2	1
						NFKBIZ	1
						NGFR	1
						NID1	1
						NIPSNAP1	1
						NKAIN4	1
						NKG7	1
						NKTR	1
						NLRC5	1
						NMB	1
						NME3	1
						NME4	1
						NME5	1
						NMI	1
						NOP10	1
						NOTCH3	1
						NOX4	1
						NPM1	1
						NPTXR	1
						NR2F1	1
						NR5A1	1
						NRM	1
						NRXN2	1
						NSA2	1
						NT5C3	1
						NTF3	1
						NTM	1
						NTS	1
						NUAK2	1
						NXN	1
						NXNL2	1
						OAS3	1
						OASL	1
						OBP2B	1
						OCIAD2	1
						OGDHL	1
						OGN	1
						OLFML2A	1
						OLFML2B	1
						OLFML3	1
						OMD	1
						ORMDL3	1
						OSCP1	1
						OSTC	1
						OTUD5	1
						OVGP1	1
						OXCT1	1
						OXGR1	1
						P4HB	1
						PABPC1L	1
						PACSIN1	1
						PAFAH1B3	1
						PAGE2B	1
						PALLD	1
						PAN2	1
						PANX2	1
						PAQR4	1
						PARP10	1
						PARP12	1
						PARP14	1
						PARP2	1
						PARP9	1
						PAX2	1
						PCDH19	1
						PCDHB5	1
						PCSK6	1
						PDCD5	1
						PDCL2	1
						PDGFRA	1
						PDGFRB	1
						PDK4	1
						PDLIM3	1
						PDLIM4	1
						PDPN	1
						PEBP1	1
						PEPD	1
						PERP	1
						PFDN4	1
						PGAP3	1
						PGLS	1
						PGM2L1	1
						PGM5	1
						PHB2	1
						PHGDH	1
						PHOSPHO1	1
						PHOX2A	1
						PHYH	1
						PHYHD1	1
						PIGR	1
						PIK3R2	1
						PILRB	1
						PIPOX	1
						PITPNC1	1
						PITX1	1
						PKHD1L1	1
						PKN1	1
						PLA2G2A	1
						PLA2G6	1
						PLAUR	1
						PLCD3	1
						PLEK	1
						PLEKHG2	1
						PLEKHG6	1
						PLIN2	1
						PLOD2	1
						PLTP	1
						PLVAP	1
						PLXNA3	1
						PLXNA4	1
						PLXNB1	1
						PNISR	1
						PODNL1	1
						PODXL	1
						PODXL2	1
						PPAP2B	1
						PPAP2C	1
						PPAPDC1A	1
						PPFIBP1	1
						PPIB	1
						PPIC	1
						PPP1R14B	1
						PPP1R15A	1
						PPP1R16A	1
						PPP2R2B	1
						PPP2R2C	1
						PQBP1	1
						PRELP	1
						PRICKLE4	1
						PRIMA1	1
						PRKAR1B	1
						PRKCSH	1
						PRMT5	1
						PROK1	1
						PROM1	1
						PRRT1	1
						PRRT2	1
						PRRX1	1
						PSENEN	1
						PSMB8	1
						PSMB9	1
						PSMD3	1
						PSMD8	1
						PTGER1	1
						PTGER2	1
						PTGIS	1
						PTK2	1
						PTK6	1
						PTPRC	1
						PTPRU	1
						PUF60	1
						PVALB	1
						PVRL4	1
						PXDC1	1
						PXMP2	1
						QPCT	1
						QTRT1	1
						RAB31	1
						RAB36	1
						RAB3D	1
						RAB6B	1
						RABL5	1
						RAC3	1
						RAD23A	1
						RAI2	1
						RAMP1	1
						RAP1GAP	1
						RASD1	1
						RASL11A	1
						RASL11B	1
						RASSF5	1
						RBM24	1
						RBM38	1
						RBP1	1
						RBPMS	1
						RCC1	1
						RCN3	1
						RCOR2	1
						RDH10	1
						REEP6	1
						RFXANK	1
						RGL2	1
						RGS16	1
						RGS2	1
						RHOB	1
						RHOT2	1
						RHPN1	1
						RIBC1	1
						RIBC2	1
						RING1	1
						RMI2	1
						RNASEH2A	1
						RNF144B	1
						RNF207	1
						RNF213	1
						RNF39	1
						RNF5	1
						ROMO1	1
						RORC	1
						RP11-1280I22.1.1	1
						RP11-305M3.3.1	1
						RP11-445F12.2.1	1
						RP4-697K14.7.1	1
						RP5-1187M17.10.1	1
						RPL12	1
						RPL17	1
						RPL23A	1
						RPL24	1
						RPL27A	1
						RPL39	1
						RPL5	1
						RPL9	1
						RPS27	1
						RPS27A	1
						RPS9	1
						RSAD2	1
						RSPO3	1
						RSPO4	1
						RTN4R	1
						RUNDC3A	1
						S100A7	1
						S100B	1
						SAMD10	1
						SAMD11	1
						SAMD9	1
						SAMD9L	1
						SAMHD1	1
						SAMSN1	1
						SARS2	1
						SASH3	1
						SCEL	1
						SCG2	1
						SCGB1A1	1
						SCGB1C1	1
						SCGB1D1	1
						SCGB2A2	1
						SCNN1D	1
						SCPEP1	1
						SCRIB	1
						SCUBE3	1
						SDC1	1
						SDC2	1
						SDC3	1
						SDPR	1
						SDS	1
						SELENBP1	1
						SELPLG	1
						SEMA3B	1
						SEMA3F	1
						SEMA5B	1
						SEPW1	1
						SERINC2	1
						SERPINA3	1
						SERPINB1	1
						SERPINB2	1
						SERPINE2	1
						SERTM1	1
						SFRP2	1
						SFRP5	1
						SFTA2	1
						SGCE	1
						SGK1	1
						SGPP2	1
						SH3BP4	1
						SHANK1	1
						SHARPIN	1
						SIGLEC1	1
						SIGLEC10	1
						SIK1	1
						SIRPA	1
						SIVA1	1
						SIX1	1
						SKAP1	1
						SLA	1
						SLAIN1	1
						SLC10A3	1
						SLC15A3	1
						SLC1A5	1
						SLC22A17	1
						SLC22A23	1
						SLC25A29	1
						SLC2A3	1
						SLC2A4RG	1
						SLC35A2	1
						SLC38A2	1
						SLC39A14	1
						SLC39A8	1
						SLC3A1	1
						SLC44A2	1
						SLC44A4	1
						SLC45A4	1
						SLC6A13	1
						SLC6A8	1
						SLC7A2	1
						SLC7A5	1
						SLC7A7	1
						SLCO2B1	1
						SLCO3A1	1
						SLMO2	1
						SMAD6	1
						SMAGP	1
						SMARCA2	1
						SMC4	1
						SMS	1
						SNAI2	1
[truncated: 173 more rows]

## Sheet: distribution_UCEC
lncRNAs	module_num		miRNAs	module_num		mRNAs	module_num
RP11-433O3.1	27		hsa-mir-141	17		AP1M2	7
AC105399.2	26		hsa-mir-200b	16		ESD	7
MT1P3	20		hsa-mir-3607	15		CYBA	6
RP11-53M11.2	19		hsa-mir-10a	11		ACTR2	5
TCEB2P2	19		hsa-mir-200a	11		ARSA	5
MYL6P1	18		hsa-mir-183	10		EBP	5
RP11-2F9.3	18		hsa-mir-126	8		GHDC	5
PPP1R11P1	17		hsa-let-7b	7		BAIAP2L1.1	4
RP11-162O12.2	17		hsa-let-7i	7		DSG2	4
TLE1P1	17		hsa-mir-191	7		EIF2D	4
FAM86DP	16		hsa-mir-362	7		ESR1	4
HMGB1P5	16		hsa-mir-34a	6		EYA2	4
KRT8P3	16		hsa-mir-93	6		FAM167B	4
RP11-17A4.1	16		hsa-mir-15b	5		FOXA2	4
RP11-587D21.1	16		hsa-mir-205	5		GSTT1	4
SDHDP1	16		hsa-mir-29a	5		HINT3	4
SUB1P1	16		hsa-mir-32	5		HMOX2	4
ANP32BP1	14		hsa-mir-365	5		IFITM3	4
N4BP2L2-IT1	14		hsa-mir-145	4		AMT	3
RANP1	14		hsa-mir-182	4		AQP3	3
RP1-96H9.5	14		hsa-mir-18a	4		ARNT2	3
RP11-532F12.5	14		hsa-mir-195	4		ASAP3	3
RP13-507I23.2	14		hsa-mir-429	4		ATG12	3
SKP1P1	14		hsa-mir-449b	4		BBC3	3
ADH5P4	13		hsa-mir-589	4		BCLAF1	3
RP11-289I10.2	13		hsa-mir-590	4		BSPRY	3
RP3-437C15.1	13		hsa-mir-628	4		C16orf62	3
TP53TG1	13		hsa-mir-143	3		C19orf10	3
AC093484.6	12		hsa-mir-196b	3		C1orf123	3
ATP5G1P5	12		hsa-mir-199a	3		C21orf2	3
CHCHD2P6	12		hsa-mir-19b	3		C2orf88	3
PTP4A1P7	12		hsa-mir-200c	3		C4orf48	3
RP11-205M3.2	12		hsa-mir-203	3		C8orf73	3
RP5-1053E7.1	12		hsa-mir-20a	3		CBLC	3
YWHAZP3	12		hsa-mir-210	3		CCAR1	3
AC097523.2	11		hsa-mir-2355	3		CCDC64B	3
CFL1P3	11		hsa-mir-299	3		CD9	3
EIF3FP3	11		hsa-mir-301b	3		CDH1	3
RP11-69L16.4	11		hsa-mir-30c	3		CDV3	3
RP11-791G16.2	11		hsa-mir-328	3		CHST12	3
SNHG5	11		hsa-mir-375	3		COPE	3
GS1-257G1.1	10		hsa-mir-449a	3		CRB3	3
HCP5	10		hsa-mir-744	3		CSNK1A1	3
MAL2	10		hsa-let-7f	2		DHRS7B	3
RP11-139H15.1	10		hsa-mir-1247	2		DNAJA3	3
RP11-466P24.2	10		hsa-mir-1307	2		DNAJC15	3
RP11-56B16.3	10		hsa-mir-140	2		DNAJC4	3
RP4-758J18.2	10		hsa-mir-142	2		EIF4E2	3
RTN3P1	10		hsa-mir-146b	2		EPCAM	3
SNRPEP4	10		hsa-mir-148a	2		EXOC4	3
TUBBP1	10		hsa-mir-150	2		FAM171A1	3
AP000358.3	9		hsa-mir-29b	2		FBF1	3
CSNK1A1P1	9		hsa-mir-29c	2		FBXW4	3
CTC-205M6.2	9		hsa-mir-3127	2		FKBP1C	3
LINC00094	9		hsa-mir-3170	2		GFER	3
RP11-152C15.1	9		hsa-mir-340	2		GPSM2	3
RP11-181C21.4	9		hsa-mir-3613	2		GPX7	3
RP11-286H14.4	9		hsa-mir-381	2		HAT1	3
RP11-423H2.1	9		hsa-mir-423	2		HLA-F	3
RP11-620J15.3	9		hsa-mir-502	2		HOXB3	3
RP11-642N14.1	9		hsa-mir-561	2		HSPB1	3
SNHG12	9		hsa-mir-874	2		IFI27L1	3
XIST	9		hsa-mir-939	2		ITGB3BP	3
AC002519.6	8		hsa-mir-99a	2		ITPR3	3
AC007283.5	8		hsa-mir-99b	2		KIAA1324	3
AC068491.1	8		hsa-let-7c	1		KIF5B	3
AC073321.4	8		hsa-let-7g	1		KLC3	3
BNIP3P1	8		hsa-mir-1	1		LANCL1	3
BTF3P10	8		hsa-mir-103	1		LRRC61	3
C14orf167	8		hsa-mir-106b	1		ABCG1	2
C17orf76-AS1	8		hsa-mir-10b	1		ABHD14B	2
HNRNPA3P5	8		hsa-mir-1224	1		ABI3	2
MYL8P	8		hsa-mir-1229	1		ACAA2	2
RP11-472B18.2	8		hsa-mir-1249	1		ACAP1	2
RP11-513I15.6	8		hsa-mir-1251	1		ACSL5	2
RSL24D1P11	8		hsa-mir-1256	1		ADRA2C	2
SCAMP1	8		hsa-mir-1258	1		AES	2
SNHG3	8		hsa-mir-1262	1		AIMP1	2
TTC3P1	8		hsa-mir-1269	1		AKR7A2	2
U47924.27	8		hsa-mir-1271	1		ALKBH3	2
AC090377.2	7		hsa-mir-1274b	1		ANG	2
AC096574.4	7		hsa-mir-1292	1		ANKRD65	2
BTF3L4P1	7		hsa-mir-1296	1		ANTXR1	2
CTD-2031P19.4	7		hsa-mir-1301	1		ANXA2	2
LINC00263	7		hsa-mir-130b	1		AP3S1	2
LOC678655.1	7		hsa-mir-132	1		AP4B1	2
MAFIPL.1	7		hsa-mir-135b	1		APOL1	2
MALAT1	7		hsa-mir-136	1		APPBP2	2
RAC1P2	7		hsa-mir-139	1		AQP5	2
RP11-112J1.1	7		hsa-mir-148b	1		ARFRP1	2
RP11-297L17.6	7		hsa-mir-149	1		ARMCX3	2
RP11-322M19.1	7		hsa-mir-155	1		ARRDC1	2
RP11-323F5.2	7		hsa-mir-16	1		ATP5A1	2
RP11-395B7.7	7		hsa-mir-17	1		ATP5D	2
RP11-443N24.1	7		hsa-mir-181a	1		B4GALNT3	2
RP11-480I12.3	7		hsa-mir-185	1		B9D1	2
RP11-519G16.5	7		hsa-mir-187	1		BCL2L15	2
RP11-941F15.1	7		hsa-mir-188	1		BEX4	2
RP6-109B7.3	7		hsa-mir-190	1		BMPR2	2
SNHG13	7		hsa-mir-1908	1		BRI3	2
TP73-AS1	7		hsa-mir-193a	1		BUD31	2
AC005255.1	6		hsa-mir-1976	1		BZW1	2
AC022098.2	6		hsa-mir-21	1		C10orf107	2
AC090602.1	6		hsa-mir-2115	1		C12orf23	2
AC109333.10	6		hsa-mir-22	1		C14orf159	2
C11orf95	6		hsa-mir-222	1		C16orf5	2
CBX1P1	6		hsa-mir-224	1		C17orf28	2
CDC20P1	6		hsa-mir-26a	1		C1GALT1C1	2
CRNDE	6		hsa-mir-296	1		C1orf130	2
CTC-428G20.3	6		hsa-mir-301a	1		C1orf133	2
CTC-497E21.4	6		hsa-mir-30a	1		C1orf38	2
CTD-2576F9.2	6		hsa-mir-30b	1		C1orf63	2
CTD-3035D6.1	6		hsa-mir-30e	1		C22orf32	2
CWC15	6		hsa-mir-3187	1		C3orf78	2
DGUOK-AS1	6		hsa-mir-3198	1		C6orf115	2
ISCA1P1	6		hsa-mir-3199	1		C7orf59	2
KRT18P32	6		hsa-mir-3200	1		C8orf55	2
MCF2L-AS1	6		hsa-mir-320a	1		C9orf152	2
MORF4	6		hsa-mir-324	1		C9orf24	2
OR7E14P	6		hsa-mir-326	1		C9orf69	2
OSTCP1	6		hsa-mir-331	1		CADPS2	2
RCN1P2	6		hsa-mir-34b	1		CAPRIN1	2
RP11-1148L6.5	6		hsa-mir-34c	1		CBR1	2
RP11-124N14.3	6		hsa-mir-3614	1		CBS	2
RP11-12M9.3	6		hsa-mir-3619	1		CCBL2	2
RP11-252A24.7	6		hsa-mir-3647	1		CCDC114	2
RP11-27I1.2	6		hsa-mir-3653	1		CCDC14	2
RP11-349A22.5	6		hsa-mir-3677	1		CCDC78	2
RP11-378A13.1	6		hsa-mir-3690	1		CCDC8	2
RP11-421L21.3	6		hsa-mir-374a	1		CCL20	2
RP11-453E17.1	6		hsa-mir-376b	1		CCNT2	2
RP11-469H8.6	6		hsa-mir-378	1		CCT8	2
RP11-64K12.2	6		hsa-mir-378c	1		CD151	2
RP11-718G2.4	6		hsa-mir-379	1		CD37	2
RP11-748H22.1	6		hsa-mir-382	1		CD4	2
RP11-9E13.2	6		hsa-mir-3909	1		CD48	2
SEC22B	6		hsa-mir-3912	1		CD53	2
SRSF8	6		hsa-mir-3913	1		CDC42	2
ST13P19	6		hsa-mir-3917	1		CDC5L	2
TOMM22P5	6		hsa-mir-3920	1		CDCA8	2
AC002055.4	5		hsa-mir-3926	1		CDK1	2
AC007383.4	5		hsa-mir-411	1		CDYL	2
AC016734.2	5		hsa-mir-421	1		CEACAM1	2
AC026271.5	5		hsa-mir-425	1		CERK	2
AC074183.4	5		hsa-mir-4326	1		CERS4	2
AC092661.2	5		hsa-mir-449c	1		CHAF1A	2
AC098614.2	5		hsa-mir-454	1		CHMP1A	2
AC118653.1	5		hsa-mir-455	1		CHST10	2
CATSPER2P1	5		hsa-mir-489	1		CISH	2
CTA-211A9.5	5		hsa-mir-490	1		CITED4	2
CTB-167B5.1	5		hsa-mir-491	1		CKB	2
CTD-2336O2.1	5		hsa-mir-497	1		CLCN7	2
CTD-2555O16.2	5		hsa-mir-500a	1		CLINT1	2
EIF2S2P3	5		hsa-mir-501	1		CLU	2
EIF4A1P2	5		hsa-mir-532	1		CMTM7	2
GCOM2	5		hsa-mir-548d	1		CNOT8	2
GOT2P3	5		hsa-mir-548o	1		COMMD8	2
LINC00476	5		hsa-mir-570	1		CORO1A	2
MEMO1P1	5		hsa-mir-581	1		COX4I1	2
PIN1P1	5		hsa-mir-584	1		CPPED1	2
PPP1R9B	5		hsa-mir-600	1		CRAT	2
PSME2P2	5		hsa-mir-624	1		CSTF2	2
RP11-123J14.2	5		hsa-mir-636	1		CSTF2T	2
RP11-156E6.1	5		hsa-mir-642a	1		CTBP2	2
RP11-156N15.1	5		hsa-mir-664	1		CTNNBIP1	2
RP11-164P12.4	5		hsa-mir-665	1		CTSF	2
RP11-18F14.2	5		hsa-mir-760	1		CUL4B	2
RP11-215A21.2	5		hsa-mir-92b	1		CWC27	2
RP11-328M4.2	5		hsa-mir-935	1		CXCL17	2
RP11-330L19.5	5		hsa-mir-940	1		CXorf36	2
RP11-357H14.7	5		hsa-mir-95	1		DAB2IP	2
RP11-422J8.1	5		hsa-mir-96	1		DACT2	2
RP11-497D6.2	5					DENR	2
RP11-667M19.2	5					DIDO1	2
RP11-863K10.4	5					DIMT1	2
RP4-785G19.5	5					DLGAP5	2
RP5-1033H22.2	5					DLX5	2
RP5-1125A11.1	5					DLX6	2
SNHG7	5					DNAJB12	2
SRP72P2	5					DNMBP	2
UBXN8	5					DPP7	2
XXbac-BPG246D15.8	5					DR1	2
ZNF542	5					DUS1L	2
AC007638.2	4					DUSP16	2
AC016629.2	4					DYNLRB1	2
AC018804.7	4					EBPL	2
AC020915.4	4					EEF2	2
AC069513.3	4					EFCAB4A	2
AC073333.8	4					EGLN3	2
AC073869.20	4					EHF	2
AC074391.1	4					EIF2AK2	2
AC084018.1	4					EIF2S1	2
AC090421.1	4					EIF4G2	2
AC092296.1	4					EIF5B	2
AC093838.4	4					EML1	2
ATF4P4	4					EML3	2
CITF22-92A6.1	4					ENTPD2	2
COX10-AS1	4					EPHB4	2
CROCCP2	4					EPOR	2
CRYBB2P1	4					ERCC5	2
CTB-31O20.2	4					ESPL1	2
CTC-359D24.3	4					ESRP1	2
CTD-2003C8.1	4					ETFA	2
CTD-2037K23.2	4					ETHE1	2
CTD-2119F7.2	4					EXD3	2
CTD-2366F13.1	4					EXOSC3	2
CTD-2382E5.3	4					FAM116B	2
CTD-2571E19.1	4					FAM127B	2
DCP1A	4					FAM149A	2
EMX2OS	4					FAM166B	2
ENTPD3-AS1	4					FAM183A	2
FTLP3	4					FAM83D	2
GAS5	4					FAM83E	2
LINC00339	4					FAM92B	2
LINC00467	4					FANK1	2
MIR210HG	4					FBXL5	2
PCBP1-AS1	4					FBXO4	2
PINK1-AS1	4					FKBP3	2
POLDIP2	4					FLT3LG	2
PPP1R14BP3	4					FNBP1	2
PRIM2	4					FOXJ1	2
RECQL4	4					FOXM1	2
RP1-266L20.2	4					FOXO3	2
RP1-278C19.3	4					FOXS1	2
RP1-50O24.6	4					FRAS1	2
RP11-1008C21.2	4					FUT11	2
RP11-1017G21.4	4					FUT2	2
RP11-10L12.4	4					FUT6	2
RP11-111A22.1	4					GABARAP	2
RP11-119F7.5	4					GALE	2
RP11-143E21.7	4					GAS6	2
RP11-175O19.4	4					GAS7	2
RP11-226L15.5	4					GCN1L1	2
RP11-283I3.6	4					GHITM	2
RP11-304N14.2	4					GIMAP4	2
RP11-395P17.3	4					GLTPD1	2
RP11-43F13.1	4					GLUD2	2
RP11-450H5.2	4					GLYR1	2
RP11-530A18.1	4					GPCPD1	2
RP11-611E13.2	4					GRAP	2
RP11-666A20.1	4					GRB2	2
RP11-6E9.4	4					GRHL2	2
RP11-867G23.3	4					GRIK5	2
RP3-341D10.1	4					GTF2A1	2
RP3-508I15.19	4					GTF2A2	2
RP3-512B11.3	4					GTF2I	2
RP6-65G23.3	4					GTF3C6	2
SCARNA11.1	4					GZMM	2
SDAD1P1	4					H2AFJ	2
SNHG1	4					HADH	2
TIPARP-AS1	4					HES6	2
TUBBP5	4					HMGCL	2
U47924.19	4					HNMT	2
UCA1	4					HNRNPF	2
Z83851.1	4					HNRNPM	2
ZNF702P	4					HOMER3	2
ZNF767	4					HOXB6	2
AC003043.2	3					HOXB7	2
AC004540.4	3					HPCAL1	2
AC007405.6	3					HPS6	2
AC007620.3	3					HSBP1	2
AC008280.5	3					HSD17B4	2
AC027612.1	3					HSDL2	2
AC055839.2	3					ICA1	2
AC091304.3	3					ICAM2	2
AD000090.2	3					IFI27	2
AFG3L1P	3					IGF2BP2	2
AKIRIN2-AS1	3					IGHV3-33	2
AL844908.5	3					IMPACT	2
ANKRD19P	3					ISG20	2
AP001372.2	3					JAG2	2
AP002414.1	3					KCNAB2	2
CA5BP1	3					KCNK6	2
CASC2	3					KCTD15	2
CEP57L1P1	3					KDSR	2
COX11P1	3					KIF2A	2
CTA-363E6.6	3					KIF2C	2
CTD-2196E14.9	3					KLF5	2
CTD-3184A7.4	3					KRT18	2
FKBP1A-SDCBP2	3					LAD1	2
GS1-251I9.4	3					LAMC2	2
HMGA1P1	3					LDHB	2
LINC00152	3					LEF1	2
LINC00324	3					LENG8	2
LRRC37BP1	3					LENG9	2
MSL3P1	3					LGALS9	2
MTMR9LP	3					LIG1	2
NCF1B	3					LRRC26	2
OPLAH	3					LRRC42	2
PPP1R2P3	3					LRRC6	2
RP1-180E22.3	3					A1BG	1
RP1-222E13.10	3					ABCA2	1
RP11-1033A18.1	3					ABCA7	1
RP11-1112J20.2	3					ABCC10	1
RP11-121C2.2	3					ABCD4	1
RP11-134G8.8	3					ABCE1	1
RP11-164A7.1	3					ABCF1	1
RP11-215P8.3	3					ABHD14A	1
RP11-220I1.1	3					ABHD8	1
RP11-22C8.1	3					AC005035.1	1
RP11-265M18.2	3					AC006547.14.1	1
RP11-266K22.2	3					AC010336.1	1
RP11-296K13.1	3					AC012652.1.1	1
RP11-313D6.4	3					AC024575.1	1
RP11-326C3.2	3					AC069154.2.1	1
RP11-347C12.10	3					AC217773.1	1
RP11-357C3.3	3					ACACA	1
RP11-388M20.6	3					ACADVL	1
RP11-392P7.8	3					ACAP2	1
RP11-393B14.1	3					ACBD4	1
RP11-397E7.3	3					ACCS	1
RP11-418J17.1	3					ACN9	1
RP11-426A6.5	3					ACOT8	1
RP11-436I9.2	3					ACSL3	1
RP11-440L14.1	3					ACSS3	1
RP11-472B18.1	3					ACTR6	1
RP11-488L18.10	3					ACVR1	1
RP11-504G3.4	3					ACY3	1
RP11-534G20.3	3					ADAM8	1
RP11-541N10.3	3					ADAMTS1	1
RP11-543B16.2	3					ADAMTS4	1
RP11-545E17.3	3					ADAR	1
RP11-553L6.5	3					ADAT3	1
RP11-579D7.4	3					ADCK4	1
RP11-60I3.5	3					ADCY5	1
RP11-611L7.1	3					ADCY6	1
RP11-622K12.1	3					ADCYAP1R1	1
RP11-644F5.11	3					ADD2	1
RP11-753G20.1	3					ADI1	1
RP11-796I2.2	3					ADIPOR2	1
RP11-809O17.1	3					ADK	1
RP11-890B15.3	3					ADM2	1
RP11-89C21.2	3					ADO	1
RP13-188A5.1	3					ADORA1	1
RP13-582O9.5	3					ADRA2A	1
RP3-340N1.5	3					ADRBK1	1
RP3-449O17.1	3					AEBP1	1
RP3-508I15.18	3					AFF4	1
RP4-550H1.6	3					AFG3L2	1
RP4-555L14.5	3					AGAP6	1
RP5-1160K1.3	3					AGBL5	1
RPL23AP7	3					AGFG1	1
SNHG9	3					AGPAT2	1
SRGAP2P2	3					AGR2	1
TUG1	3					AHCYL1	1
XXbac-B476C20.9	3					AHR	1
ZEB1-AS1	3					AIF1	1
ZNF271	3					AIMP2	1
ZNF718	3					AKAP1	1
AC005154.5	2					AKAP12	1
AC005154.6	2					AKAP14	1
AC007238.1	2					AKAP8	1
AC007255.7	2					AKIRIN1	1
AC009336.24	2					ALDH18A1	1
AC009487.6	2					ALDH1B1	1
AC009506.1	2					ALDH2	1
AC011899.9	2					ALDH3B2	1
AC017076.4	2					ALDOC	1
AC018816.4	2					ALG14	1
AC021188.4	2					ALOX5	1
AC026471.6	2					ALPP	1
AC034243.1	2					AMDHD2	1
AC046143.5	2					ANAPC11	1
AC079807.2	2					ANAPC2	1
AC091729.9	2					ANKRD17	1
AC096772.6	2					ANKRD9	1
AC108488.4	2					ANKS3	1
AC126544.2	2					ANKZF1	1
ANKRD10-IT1	2					ANTXR2	1
ANP32AP1	2					ANXA1	1
AP000689.8	2					AP1AR	1
C12orf47	2					AP1B1	1
C9orf133	2					AP1G1	1
CTA-126B4.7	2					AP2B1	1
CTA-445C9.14	2					AP2S1	1
CTC-228N24.3	2					AP3D1	1
CTC-281B15.1	2					APBA3	1
CTC-378H22.1	2					APBB1	1
CTD-2012K14.1	2					APBB1IP	1
CTD-2196E14.4	2					APCDD1	1
CTD-2210P15.1	2					APEX1	1
CTD-2325P2.4	2					APLP2	1
CTD-3094K11.1	2					APOBEC3B	1
DBH-AS1	2					APOBEC4	1
DNAJC3-AS1	2					APOC1	1
ECEL1P2.1	2					APOE	1
EMG1	2					APP	1
EPB41L4A-AS1	2					APRT	1
FAM13A-AS1	2					AQP1	1
FAM86C2P	2					ARFIP1	1
FLVCR1-AS1	2					ARHGAP17	1
FTX	2					ARHGAP25	1
GUSBP5	2					ARHGAP26	1
HCG11	2					ARHGAP29	1
HSP90AA6P	2					ARHGAP30	1
IGBP1-AS2	2					ARHGAP35	1
JPX	2					ARHGAP9	1
KB-1208A12.3	2					ARHGDIB	1
KIAA0664L3	2					ARHGEF12	1
LA16c-313D11.9	2					ARHGEF16	1
LINC00115	2					ARID1B	1
LINC00240	2					ARL6IP5	1
MED4-AS1	2					ARMC3	1
MIR22HG	2					ARMCX1	1
MIR497HG	2					ARMCX2	1
NEAT1	2					ARPC1B	1
NKAPP1	2					ARRDC4	1
NSUN5P1	2					ARTN	1
NUDT16P.1	2					ASAH1	1
PLK1S1	2					ASAP1	1
PTENP1	2					ASAP2	1
RIMKLBP1	2					ASB6	1
RNF126P1	2					ASB8	1
RP1-12G14.7	2					ASH1L	1
RP1-214M20.2	2					ASNSD1	1
RP1-278O22.1	2					ATAD3A	1
RP1-283E3.3	2					ATAT1	1
RP1-283E3.8	2					ATF2	1
RP1-39G22.7	2					ATF7IP	1
RP1-50O24.8	2					ATOX1	1
RP1-65J11.1	2					ATP11A	1
RP1-80B9.2	2					ATP2C2	1
RP11-1006G14.4	2					ATP5F1	1
RP11-103G8.2	2					ATP5G1	1
RP11-10K16.1	2					ATP5G2	1
RP11-10N23.2	2					ATP5G3	1
RP11-10O17.2	2					ATP5H	1
RP11-112L6.4	2					ATP6V0E1	1
RP11-1149O23.3	2					ATP6V1F	1
RP11-122G18.5	2					ATP6V1G1	1
RP11-124N14.4	2					ATPIF1	1
RP11-126H7.3	2					AURKA	1
RP11-1348G14.4	2					AVEN	1
RP11-13K12.1	2					AXL	1
RP11-13L2.4	2					B3GNT3	1
RP11-149I23.3	2					B4GALT5	1
RP11-163O17.1	2					B9D2	1
RP11-16E12.2	2					BACE2	1
RP11-181G12.2	2					BAD	1
RP11-196G18.22	2					BAIAP2L2	1
RP11-216F19.1	2					BATF	1
RP11-21N7.2	2					BAX	1
RP11-229P13.20	2					BBS2	1
RP11-23J18.1	2					BCAP29	1
RP11-245J24.1	2					BCAR1	1
RP11-247L20.4	2					BCAS3	1
RP11-253E3.3	2					BCL11A	1
RP11-256L6.2	2					BCL2	1
RP11-264B17.2	2					BCR	1
RP11-265B8.4	2					BECN1	1
RP11-269F19.2	2					BGN	1
RP11-273B20.1	2					BIK	1
RP11-282O18.3	2					BLNK	1
RP11-288H12.3	2					BLOC1S1	1
RP11-297C4.4	2					BLVRB	1
RP11-298J20.4	2					BMPR1B	1
RP11-303E16.2	2					BOC	1
RP11-304L19.5	2					BOK	1
RP11-315I20.1	2					BOLA1	1
RP11-317N8.5	2					BRCC3	1
RP11-323C15.2	2					BRD3	1
RP11-329J18.2	2					BRD4	1
RP11-32B5.1	2					BRI3BP	1
RP11-330M2.7	2					BSDC1	1
RP11-339B21.9	2					BST2	1
RP11-33B1.1	2					BTN2A1	1
RP11-340F14.5	2					BUB1B	1
RP11-347C12.2	2					C10orf11	1
RP11-353B9.1	2					C10orf32	1
RP11-356K23.1	2					C10orf46	1
RP11-357H14.11	2					C10orf54	1
RP11-358M11.2	2					C10orf57	1
RP11-359B12.1	2					C10orf81	1
RP11-367H5.7	2					C11orf2	1
RP11-368P15.3	2					C11orf24	1
RP11-395B7.4	2					C11orf51	1
RP11-395G23.3	2					C11orf88	1
RP11-398F12.1	2					C12orf57	1
RP11-401P9.4	2					C12orf62	1
RP11-403I13.8	2					C13orf30	1
RP11-405L18.1	2					C14orf132	1
RP11-407N17.5	2					C14orf166	1
RP11-408H20.1	2					C14orf21	1
RP11-40F6.2	2					C14orf43	1
RP11-465B22.3	2					C15orf26	1
RP11-465L10.7	2					C16orf13	1
RP11-474D1.3	2					C16orf42	1
RP11-480I12.5	2					C16orf48	1
RP11-492E3.1	2					C16orf58	1
RP11-496I9.1	2					C17orf101	1
RP11-49C24.1	2					C17orf62	1
RP11-505K9.1	2					C17orf70	1
RP11-510D19.1	2					C17orf96	1
RP11-515G11.1	2					C17orf97	1
RP11-527D7.1	2					C18orf32	1
RP11-540A21.3	2					C19orf18	1
RP11-54C4.1	2					C19orf46	1
RP11-561C5.4	2					C19orf53	1
RP11-568K15.1	2					C19orf6	1
RP11-588K22.2	2					C19orf70	1
RP11-61A14.2	2					C19orf77	1
RP11-61A14.3	2					C19orf79	1
RP11-651P23.4	2					C1QBP	1
RP11-661A12.7	2					C1QL1	1
RP11-67B16.1	2					C1QTNF1	1
RP11-67L3.5	2					C1QTNF6	1
RP11-693N9.2	2					C1orf158	1
RP11-727F15.9	2					C1orf172	1
RP11-756P10.3	2					C1orf186	1
RP11-760H22.2	2					C1orf189	1
RP11-77K12.4	2					C1orf194	1
RP11-783K16.5	2					C1orf226	1
RP11-817O13.8	2					C1orf35	1
RP11-81G24.1	2					C1orf51	1
RP11-85F14.5	2					C1orf55	1
RP11-872D17.4	2					C1orf64	1
RP11-894P9.1	2					C1orf86	1
RP11-89K21.1	2					C1orf87	1
RP11-91P24.7	2					C1orf88	1
RP11-977G19.5	2					C20orf11	1
RP13-131K19.2	2					C20orf20	1
RP13-225O21.3	2					C20orf85	1
RP3-322G13.5	2					C22orf15	1
RP3-337H4.8	2					C2orf43	1
RP3-425P12.4	2					C2orf54	1
RP3-475N16.1	2					C2orf62	1
RP3-527F8.2	2					C2orf81	1
RP5-1057J7.6	2					C4orf43	1
RP5-1121A15.1	2					C4orf46	1
RP5-1129J21.3	2					C4orf52	1
RP5-1142A6.3	2					C5orf32	1
RP5-1198E17.1	2					C5orf49	1
RP5-890O3.9	2					C5orf51	1
RP5-894A10.2	2					C6	1
RP5-997D16.2	2					C6orf1	1
RPL32P3	2					C6orf118	1
SDHAP1	2					C7orf26	1
SDHAP3	2					C7orf42	1
SLC25A30-AS1	2					C7orf57	1
SLC25A5-AS1	2					C7orf70	1
SNHG11	2					C8orf33	1
SNHG6	2					C8orf42	1
SUCLA2-AS1	2					C8orf59	1
TRAPPC12-AS1	2					C8orf82	1
TSPY26P	2					C8orf84	1
TUBA4B	2					C9orf103	1
UPF3AP1	2					C9orf116	1
WBP11P1	2					C9orf140	1
XXbac-B135H6.15	2					C9orf167	1
ZNF833P	2					C9orf171	1
ZNRD1-AS1	2					C9orf23	1
ABHD11-AS1	1					C9orf30	1
AC000068.5	1					C9orf82	1
AC002401.1	1					CACNG4	1
AC002467.7	1					CAD	1
AC004066.3	1					CALCOCO1	1
AC004540.5	1					CALM2	1
AC004771.2	1					CALM3	1
AC004854.4	1					CAMK2N1	1
AC004951.6	1					CAMKK2	1
AC005037.3	1					CANX	1
AC005083.1	1					CAPN7	1
AC005224.2	1					CAPS	1
AC005281.1	1					CAPSL	1
AC005329.7	1					CAPZA1	1
AC005519.4	1					CARD16	1
AC005740.5	1					CASKIN2	1
AC005971.3	1					CASP3	1
AC006277.2	1					CASP7	1
AC006369.2	1					CAT	1
AC007255.8	1					CBLB	1
AC007383.3	1					CBLL1	1
AC007880.1	1					CBR4	1
AC007966.1	1					CBX3	1
AC007970.1	1					CCDC108	1
AC008753.6	1					CCDC11	1
AC009120.6	1					CCDC113	1
AC009133.14	1					CCDC125	1
AC009336.21	1					CCDC164	1
AC009948.5	1					CCDC19	1
AC009961.3	1					CCDC24	1
AC010136.2	1					CCDC28A	1
AC010975.1	1					CCDC37	1
AC010980.2	1					CCDC40	1
AC012065.7	1					CCDC41	1
AC012487.2	1					CCDC42B	1
AC012531.14	1					CCDC59	1
AC013264.2	1					CCDC6	1
AC015971.2	1					CCDC65	1
AC018737.1	1					CCDC74B	1
AC019117.1	1					CCDC85B	1
AC020907.6	1					CCDC9	1
AC022007.5	1					CCL19	1
AC024560.3	1					CCL5	1
AC026271.1	1					CCNA1	1
AC058791.1	1					CCNA2	1
AC068134.6	1					CCNB1	1
AC068499.6	1					CCNB2	1
AC068580.6	1					CCND1	1
AC068831.6	1					CCNF	1
AC073043.1	1					CCNG2	1
AC073046.25	1					CCNI	1
AC073130.3	1					CCNL1	1
AC073254.1	1					CCT2	1
AC073635.5	1					CCT4	1
AC074289.1	1					CCT6A	1
AC074389.9	1					CD14	1
AC079767.4	1					CD164	1
AC084117.3	1					CD2	1
AC090587.4	1					CD27	1
AC090774.1	1					CD44	1
AC091062.2	1					CD55	1
AC091153.4	1					CD6	1
AC092580.4	1					CD63	1
AC093110.3	1					CD68	1
AC093415.2	1					CD74	1
AC093627.10	1					CD8A	1
AC093642.5	1					CDC16	1
AC093673.5	1					CDC25B	1
AC093734.11	1					CDC27	1
AC093818.1	1					CDC42BPG	1
AC096579.7	1					CDC42EP1	1
AC097461.4	1					CDC42EP5	1
AC097467.2	1					CDC6	1
AC099522.1	1					CDCA4	1
AC100748.2	1					CDCA5	1
AC103965.1	1					CDCA7	1
AC104134.2	1					CDCA7L	1
AC104654.2	1					CDCP1	1
AC108463.1	1					CDH2	1
AC108488.3	1					CDH3	1
AC109826.2	1					CDHR3	1
AC124944.2	1					CDK10	1
AC129929.5	1					CDK18	1
AC133109.1	1					CDK4	1
AC136289.1	1					CDK5RAP2	1
AC138655.6	1					CDKN1A	1
AC139887.4	1					CDKN1B	1
AC141928.1	1					CEACAM21	1
AC147651.4	1					CENPB	1
AC195454.1	1					CERKL	1
AL022341.3	1					CFDP1	1
AL589743.1	1					CGN	1
AL592284.1	1					CHCHD1	1
AL928768.3	1					CHCHD2	1
ALDH3B1	1					CHCHD6	1
ALMS1P	1					CHD3	1
AMZ2P1	1					CHD6	1
ANKRD36B	1					CHD7	1
AP000251.2	1					CHERP	1
AP000442.1	1					CHFR	1
AP000525.8	1					CHI3L1	1
AP000593.5	1					CHIC2	1
AP000662.4	1					CHID1	1
AP000688.29	1					CHMP2A	1
AP000704.5	1					CHMP7	1
AP001046.5	1					CHPF2	1
AP001059.5	1					CHRDL1	1
AP001065.2	1					CHST3	1
AP001258.4	1					CHSY1	1
AP001347.6	1					CIR1	1
AP001469.5	1					CISD1	1
AP001469.9	1					CISD3	1
AP001631.9	1					CLCC1	1
AP003068.9	1					CLDN10	1
AP003774.6	1					CLDN16	1
AP006216.10	1					CLDN3	1
ARID4B-IT1	1					CLDN6	1
BMPR1APS2	1					CLDN7	1
BTN2A3P	1					CLDN9	1
C13orf44-AS1	1					CLEC11A	1
C14orf169	1					CLEC2B	1
C1QTNF9B-AS1	1					CLIP2	1
CASP8AP2	1					CLK3	1
CIDECP	1					CLSTN3	1
CTA-14H9.5	1					CLTA	1
CTA-221G9.11	1					CLUL1	1
CTA-250D10.15	1					CMTM8	1
CTA-250D10.23	1					CNDP2	1
CTA-29F11.1	1					CNIH	1
CTA-445C9.15	1					CNN2	1
CTA-984G1.5	1					CNOT1	1
CTB-114C7.3	1					CNPY2	1
CTB-118N6.3	1					CNRIP1	1
CTB-131B5.2	1					COASY	1
CTB-51J22.1	1					COL27A1	1
CTB-89H12.4	1					COPS2	1
CTC-329D1.2	1					COPS4	1
CTC-338M12.4	1					COQ5	1
CTC-358I24.1	1					COQ9	1
CTC-426B10.1	1					CORO1C	1
CTC-441N14.1	1					CORO7	1
CTC-441N14.4	1					COX5A	1
CTC-458I2.2	1					COX5B	1
CTC-471J1.2	1					COX6A1	1
CTC-497E21.3	1					COX6C	1
CTC-498J12.3	1					COX7A1	1
CTC-504A5.1	1					COX7B	1
CTC-537E7.2	1					COX8A	1
CTC-564N23.3	1					CPAMD8	1
CTC-573N18.1	1					CPM	1
CTD-2001E22.2	1					CPNE2	1
CTD-2012K14.7	1					CPSF4	1
CTD-2015H6.3	1					CR392000.1	1
CTD-2017C7.2	1					CRABP1	1
CTD-2083E4.7	1					CRABP2	1
CTD-2116N17.1	1					CREB3L1	1
CTD-2165H16.4	1					CREBBP	1
CTD-2199O4.3	1					CRIP2	1
CTD-2203K17.1	1					CRNKL1	1
CTD-2231H16.1	1					CSDE1	1
CTD-2240H23.2	1					CSF1R	1
CTD-2256P15.2	1					CSNK1E	1
CTD-2314I6.1	1					CST3	1
CTD-2323K18.1	1					CST6	1
CTD-2358C21.4	1					CSTB	1
CTD-2377D24.4	1					CTCFL	1
CTD-2377D24.6	1					CTNNA1	1
CTD-2516F10.2	1					CTNNB1	1
CTD-2524L6.3	1					CTSB	1
CTD-2536I1.1	1					CTSH	1
CTD-2541J13.1	1					CTXN1	1
CTD-2555C10.3	1					CUL2	1
CTD-2574D22.4	1					CWC22	1
CTD-2583P5.3	1					CXCL12	1
CTD-2589M5.4	1					CXCL13	1
CTD-2647L4.4	1					CXCL9	1
CTD-2651B20.3	1					CXXC1	1
CTD-2653M23.2	1					CXXC5	1
CTD-3065J16.9	1					CXorf26	1
CTD-3110H11.1	1					CYB561	1
CTD-3203P2.1	1					CYB561D2	1
DDX18P6	1					CYB5D2	1
DICER1-AS	1					CYP27A1	1
DLG3-AS1	1					CYP2D6	1
DLX6-AS1	1					CYP4B1	1
DNAJC27-AS1	1					CYP4F11	1
DSCR9	1					CYTH4	1
EAF1-AS1	1					CYTIP	1
EEF1DP3	1					DAAM1	1
ERVMER34-1	1					DACT3	1
FABP5P7	1					DARC	1
FAM181A-AS1	1					DARS2	1
FAM66B	1					DBI	1
FGF12-AS2	1					DBNDD1	1
FUNDC2P2	1					DCHS1	1
GBAP1	1					DCTN4	1
GS1-124K5.4	1					DCUN1D4	1
GS1-358P8.4	1					DCXR	1
GUSBP11	1					DDAH1	1
GVINP1	1					DDB2	1
H19	1					DDOST	1
HCG15	1					DDT	1
HCG18	1					DDX21	1
HERC2P2	1					DDX23	1
HLA-DRB6	1					DDX6	1
HLA-L	1					DECR2	1
HMGB1P24	1					DEGS2	1
HNF1A-AS1	1					DEPDC1B	1
HNRNPA3P3	1					DEPTOR	1
HNRNPKP3	1					DGAT1	1
HOXA11-AS1	1					DHCR24	1
HSD17B7P2	1					DHRS12	1
IGBP1P1	1					DHRS4L2	1
KB-1047C11.2	1					DHRS7	1
KCNMB2-IT1	1					DHX15	1
KRT19P2	1					DHX9	1
LA16c-429E7.1	1					DIEXF	1
LINC00087	1					DKK4	1
LINC00116	1					DLG4	1
LINC00312	1					DLGAP3	1
LINC00338	1					DNAI1	1
LINC00426	1					DNAI2	1
LINC00449	1					DNAJC14	1
LINC00493	1					DNAJC2	1
LL22NC03-2H8.4	1					DNAJC3	1
LL22NC03-80A10.6	1					DNALI1	1
MAST4-AS1	1					DNMT3A	1
MCCC1-AS1	1					DOK3	1
MEIS3P2	1					DOK5	1
MID1IP1-AS1	1					DOT1L	1
MIR155HG	1					DPH5	1
MIR4720	1					DPM1	1
MRVI1-AS1	1					DPM3	1
MT1P2.1	1					DPP9	1
MYLK-AS1	1					DPY30	1
NBPF8	1					DRAM1	1
NEURL3	1					DRG2	1
NSUN5P2	1					DSC2	1
OR2A20P	1					DSCC1	1
PAN3-AS1	1					DVL3	1
PART1	1					DYDC2	1
PI4KAP1	1					DYNC1H1	1
PIP5K1P1	1					DYNC1I2	1
PKD1P6	1					DYNC1LI1	1
PLEKHA8P1	1					DYNC1LI2	1
PPIAP21	1					DYNLL2	1
PRMT5-AS1	1					DYNLRB2	1
PSORS1C3	1					DYNLT1	1
RHOQP2	1					DYRK1A	1
RMRP	1					DYRK2	1
RN7SKP8	1					DZIP1L	1
RN7SL1	1					E2F1	1
RNF216P1	1					EAF1	1
RP1-102D24.5	1					EAF2	1
RP1-117O3.2	1					ECHDC1	1
RP1-122O8.7	1					ECHDC2	1
RP1-144F13.4	1					ECHS1	1
RP1-167A14.2	1					ECI1	1
RP1-223E5.4	1					ECSCR	1
RP1-228H13.5	1					EDC4	1
RP1-288H2.1	1					EDEM3	1
RP1-288H2.2	1					EDF1	1
RP1-317E23.3	1					EED	1
RP1-39G22.5	1					EEF1B2	1
RP1-66E7.1	1					EEF1E1	1
RP1-69D17.4	1					EEF2K	1
RP1-71L16.2	1					EFCAB10	1
RP1-90J20.7	1					EFHA1	1
RP11-1007O24.3	1					EFTUD1	1
RP11-101P17.11	1					EGFR	1
RP11-101P17.7	1					EGLN1	1
RP11-1029J19.4	1					EGR2	1
RP11-10A14.5	1					EHD4	1
RP11-10J21.4	1					EHMT1	1
RP11-10O17.1	1					EIF1AD	1
RP11-1149O23.2	1					EIF2S3	1
RP11-117B7.1	1					EIF2S3L.1	1
RP11-117D22.2	1					EIF3A	1
RP11-118B22.2	1					EIF3F	1
RP11-119B16.2	1					EIF3M	1
RP11-120D5.1	1					EIF4A1	1
RP11-120K9.2	1					EIF4B	1
RP11-1212A22.1	1					EIF4G1	1
RP11-122K13.12	1					EIF4H	1
RP11-122M14.1	1					ELF1	1
RP11-125B21.2	1					ELMO3	1
RP11-128M1.1	1					ELOF1	1
RP11-132A1.4	1					ELOVL5	1
RP11-1334A24.4	1					ELP3	1
RP11-1334A24.6	1					EMID1	1
RP11-133F8.2	1					EMILIN1	1
RP11-134G8.7	1					EML2	1
RP11-134K1.2	1					EMP1	1
RP11-1398P2.1	1					EMP3	1
RP11-139J15.2	1					EMX2	1
RP11-141O15.1	1					ENG	1
RP11-146F11.1	1					ENKUR	1
RP11-157I4.4	1					ENOPH1	1
RP11-157P1.4	1					ENOSF1	1
RP11-159F24.1	1					ENPP4	1
RP11-15E18.1	1					ENTPD3	1
RP11-161H23.9	1					ENTPD4	1
RP11-165J3.6	1					EPB41L2	1
RP11-168E14.1	1					EPB49	1
RP11-168K11.2	1					EPC2	1
RP11-169E6.1	1					EPDR1	1
RP11-16E18.3	1					EPHA1	1
RP11-16K12.1	1					EPHA4	1
RP11-175D17.3	1					EPS15	1
RP11-175P19.2	1					EPS8	1
RP11-178A10.1	1					EPS8L3	1
RP11-178D16.1	1					ERBB4	1
RP11-179H18.2	1					ERGIC1	1
RP11-184I16.2	1					ERLIN1	1
RP11-186F10.2	1					ERLIN2	1
RP11-18H7.1	1					ERMN	1
RP11-190J1.10	1					ERP29	1
RP11-191L9.4	1					ERP44	1
RP11-195E11.2	1					ESYT1	1
RP11-195E2.4	1					ETF1	1
RP11-195F19.9	1					ETS2	1
RP11-196G11.3	1					EVI2B	1
RP11-1B20.1	1					EVL	1
RP11-1C1.7	1					EXO1	1
RP11-1L12.3	1					EXOC1	1
RP11-203J24.9	1					EXOSC8	1
RP11-203M5.4	1					EXTL2	1
RP11-20I20.4	1					EZR	1
RP11-218E20.5	1					FA2H	1
RP11-218M22.1	1					FAAH	1
RP11-219B4.3	1					FABP6	1
RP11-219F10.1	1					FADS2	1
RP11-21L23.2	1					FAIM2	1
RP11-21L23.3	1					FAM101B	1
RP11-220I1.5	1					FAM104B	1
RP11-223A3.1	1					FAM110B	1
RP11-225L12.2	1					FAM110C	1
RP11-231E6.1	1					FAM114A1	1
RP11-244F12.3	1					FAM129B	1
RP11-244H3.1	1					FAM150B	1
RP11-247I13.7	1					FAM158A	1
RP11-248C1.2	1					FAM165B	1
RP11-251M1.1	1					FAM168B	1
RP11-253E3.1	1					FAM171A2	1
RP11-253M7.1	1					FAM176B	1
RP11-255H23.2	1					FAM181A	1
RP11-25K19.1	1					FAM19A5	1
RP11-264M12.2	1					FAM207A	1
RP11-265P11.2	1					FAM208B	1
RP11-266K4.9	1					FAM210B	1
RP11-267N12.3	1					FAM211B	1
RP11-26H16.1	1					FAM3A	1
RP11-275I14.4	1					FAM46B	1
RP11-277A4.4	1					FAM50B	1
RP11-27I1.4	1					FAM64A	1
RP11-283G6.3	1					FAM65A	1
RP11-284F21.7	1					FAM81B	1
RP11-284N8.3	1					FAM92A1	1
RP11-285G1.8	1					FAM98B	1
RP11-286N22.3	1					FANCD2	1
RP11-290D2.3	1					FANCG	1
RP11-290F5.1	1					FANCI	1
RP11-291B21.2	1					FARP1	1
RP11-292F22.6	1					FASTK	1
RP11-293M10.5	1					FAU	1
RP11-294O2.2	1					FBLN5	1
RP11-295G20.2	1					FBN2	1
RP11-295M3.1	1					FBP1	1
RP11-296I10.3	1					FBXL15	1
RP11-298I3.4	1					FBXL3	1
RP11-303E16.6	1					FBXL7	1
RP11-304L19.1	1					FBXO44	1
RP11-304L19.11	1					FBXW2	1
RP11-304L19.13	1					FBXW9	1
RP11-307C12.11	1					FEM1B	1
RP11-308D16.4	1					FERMT2	1
RP11-30K9.6	1					FERMT3	1
RP11-30P6.6	1					FES	1
RP11-311D14.2	1					FGD1	1
RP11-312B8.1	1					FGFR1	1
RP11-314C16.1	1					FGFR1OP2	1
RP11-316E14.6	1					FHAD1	1
RP11-316M1.11	1					FHL1	1
RP11-319E12.2	1					FIP1L1	1
RP11-319G6.1	1					FIS1	1
RP11-321N4.3	1					FKBP4	1
RP11-323J4.1	1					FMO2	1
RP11-324H6.6	1					FN3K	1
RP11-324O2.3	1					FOLR2	1
RP11-325F22.3	1					FOXC1	1
RP11-325F22.4	1					FOXN4	1
RP11-326C3.7	1					FSD1	1
RP11-327L3.1	1					FSTL1	1
RP11-327P2.5	1					FUT3	1
RP11-334A14.2	1					FXR2	1
RP11-340E6.1	1					FXYD3	1
RP11-342D11.2	1					FXYD6	1
RP11-342M1.3	1					G3BP2	1
RP11-345M22.2	1					GAA	1
RP11-346L13.3	1					GABARAPL2	1
RP11-350J20.5	1					GADD45B	1
RP11-356I2.1	1					GADD45GIP1	1
RP11-360F5.3	1					GALK1	1
RP11-368I7.2	1					GALNT10	1
RP11-368L12.1	1					GALNT12	1
RP11-37E23.5	1					GALNT3	1
RP11-382A20.5	1					GALNTL1	1
RP11-384K6.6	1					GALNTL4	1
RP11-385J1.2	1					GAMT	1
RP11-38P22.2	1					GART	1
RP11-390P2.4	1					GAS1	1
RP11-392A22.2	1					GATAD2B	1
RP11-395I6.3	1					GATC.1	1
RP11-396C23.2	1					GCHFR	1
RP11-399H11.2	1					GGCT	1
RP11-401P9.6	1					GGT5	1
RP11-408B11.2	1					GGT6	1
RP11-410L14.2	1					GIMAP5	1
RP11-412D9.4	1					GINS1	1
RP11-413E6.8	1					GINS4	1
RP11-413H22.2	1					GJA1	1
RP11-415J8.5	1					GLDC	1
RP11-416K24.2	1					GLIS2	1
RP11-421F16.3	1					GLO1	1
RP11-426A6.8	1					GLTSCR2	1
RP11-426C22.5	1					GMFB	1
RP11-429D19.1	1					GNA11	1
RP11-429G19.2	1					GNA13	1
RP11-429J17.6	1					GNAI3	1
RP11-430H10.1	1					GNB2L1	1
RP11-432J24.6	1					GNG2	1
RP11-435O5.2	1					GNL3L	1
RP11-436A20.4	1					GNS	1
RP11-441O15.3	1					GOLGA4	1
RP11-443B7.1	1					GOLGA8A	1
RP11-445L6.3	1					GOLT1B	1
RP11-445O16.3	1					GPBP1L1	1
RP11-446J8.1	1					GPER	1
RP11-448G15.3	1					GPKOW	1
RP11-44N21.1	1					GPN2	1
RP11-452H21.1	1					GPNMB	1
RP11-452L6.5	1					GPR137	1
RP11-455F5.5	1					GPR35	1
RP11-457M11.2	1					GPRC5C	1
RP11-45M22.1	1					GPS2	1
RP11-45P15.4	1					GPX4	1
RP11-465N4.4	1					GRIA2	1
RP11-467L20.9	1					GRIN2D	1
RP11-468E2.9	1					GRIPAP1	1
RP11-469J4.3	1					GSDMB	1
RP11-469M7.1	1					GSTA1	1
RP11-46H11.12	1					GSTA3	1
RP11-473C18.3	1					GSTK1	1
RP11-473I1.5	1					GSTM4	1
RP11-474I16.8	1					GSTO1	1
RP11-475N22.4	1					GSTO2	1
RP11-480I12.10	1					GTDC1	1
RP11-482D24.2	1					GTF2F1	1
RP11-483P21.2	1					GTF3A	1
RP11-488L18.8	1					GTSE1	1
RP11-492I21.1	1					GYPC	1
RP11-493L12.2	1					GZMA	1
RP11-493L12.5	1					GZMB	1
RP11-493P1.2	1					GZMK	1
RP11-498D10.5	1					H2AFX	1
RP11-499E18.1	1					H2AFY2	1
RP11-49I11.1	1					H2AFZ	1
RP11-4F5.2	1					H3F3A	1
RP11-500G10.1	1					HAAO	1
RP11-502I4.1	1					HAPLN3	1
RP11-503C24.6	1					HBP1	1
RP11-503N18.2	1					HCCS	1
RP11-503N18.4	1					HCFC1R1	1
RP11-504P24.4	1					HDAC6	1
RP11-509A17.3	1					HDHD3	1
RP11-50C13.1	1					HEATR1	1
RP11-510J16.3	1					HECA	1
RP11-510N19.5	1					HENMT1	1
RP11-517P14.2	1					HERC5	1
RP11-521B24.3	1					HERPUD1	1
RP11-521C20.4	1					HES4	1
RP11-524O1.4	1					HEXIM2	1
RP11-526J3.3	1					HHLA3	1
RP11-529E10.6	1					HIAT1	1
RP11-539G18.2	1					HIF1A	1
RP11-539L10.3	1					HIF3A	1
RP11-540D14.6	1					HIGD2A	1
RP11-546K22.1	1					HIP1	1
RP11-548B3.3	1					HIST1H2AC	1
RP11-54O7.3	1					HIST1H2AE	1
RP11-551L14.4	1					HIST1H4E	1
RP11-551L14.5	1					HKDC1	1
RP11-558N14.1	1					HLA-A	1
RP11-562A8.4	1					HLA-B	1
RP11-564D11.3	1					HLA-DQB1	1
RP11-567I13.1	1					HLA-DRA	1
RP11-56B16.5	1					HLA-DRB1	1
RP11-571M6.8	1					HLA-E	1
RP11-572M18.1	1					HMGB1	1
RP11-578F21.12	1					HMGCS1	1
RP11-57A19.2	1					HMGN2	1
RP11-57H14.4	1					HMGN3	1
RP11-58K22.5	1					HMGXB3	1
RP11-5N23.2	1					HMOX1	1
RP11-600F24.7	1					HNRNPA0	1
RP11-603J24.5	1					HNRNPA1	1
RP11-608O21.1	1					HNRNPAB	1
RP11-60L3.1	1					HNRNPK	1
RP11-60L3.2	1					HNRNPR	1
RP11-610P16.1	1					HNRPLL	1
RP11-612B6.2	1					HOMER2	1
RP11-617F23.1	1					HOXA10	1
RP11-61N20.3	1					HOXA9	1
RP11-622O11.2	1					HOXB4	1
RP11-624M8.1	1					HOXB5	1
RP11-626G11.1	1					HOXB9	1
RP11-627G23.1	1					HPS1	1
RP11-631N16.2	1					HS2ST1	1
RP11-632F7.3	1					HSBP1L1	1
RP11-63N8.3	1					HSD3B7	1
RP11-63P12.6	1					HSH2D	1
RP11-64D22.2	1					HSPA14	1
RP11-64K12.8	1					HSPB11	1
RP11-650L12.2	1					HSPE1	1
RP11-658F2.8	1					HTRA1	1
RP11-65I12.1	1					HUNK	1
RP11-65J21.1	1					HYAL2	1
RP11-661D19.3	1					HYOU1	1
RP11-662B19.2	1					IAH1	1
RP11-664D1.1	1					IARS	1
RP11-67A1.1	1					IARS2	1
RP11-680F8.1	1					ICAM3	1
RP11-680G24.5	1					ID1	1
RP11-687F6.1	1					ID3	1
RP11-697E2.4	1					IDE	1
RP11-697M17.1	1					IER3IP1	1
RP11-705C15.4	1					IFI27L2	1
RP11-705O3.1	1					IFI30	1
RP11-706O15.3	1					IFIH1	1
RP11-707G14.1	1					IFITM1	1
RP11-708J19.1	1					IFITM2	1
RP11-713P17.3	1					IFT122	1
RP11-713P17.5	1					IFT140	1
RP11-71H17.7	1					IFT27	1
RP11-723O4.9	1					IFT46	1
RP11-732M18.3	1					IGF1R	1
RP11-739P1.2	1					IGF2	1
RP11-742B18.1	1					IGFBP4	1
RP11-744N12.2	1					IGFBP7	1
RP11-747H7.3	1					IGFBPL1	1
RP11-74N20.1	1					IGHG1	1
RP11-752G15.6	1					IGHG3	1
RP11-758P17.2	1					IGHV3-13	1
RP11-75C9.1	1					IGHV3-15	1
RP11-761E20.1	1					IGHV3-21	1
RP11-767N6.7	1					IGHV3-23	1
RP11-76P2.3	1					IGHV3-43	1
RP11-774O3.3	1					IGHV3-7	1
RP11-776H12.1	1					IGHV3-74	1
RP11-77H9.8	1					IGHV4-34	1
RP11-788M5.3	1					IGHV4-4	1
RP11-7K24.3	1					IGKV1-16	1
RP11-800A3.4	1					IGKV1-5	1
RP11-809C18.1	1					IGKV1-6	1
RP11-809H16.4	1					IGKV1D-12	1
RP11-817O13.6	1					IGKV2-30	1
RP11-819C21.1	1					IGKV2D-29	1
RP11-823P9.1	1					IGKV3-11	1
RP11-834C11.4	1					IGKV3-15	1
RP11-83N9.5	1					IGKV6-21	1
RP11-843P14.1	1					IGLC1	1
RP11-84A14.4	1					IGLC2	1
RP11-867G2.2	1					IGLC3	1
RP11-877E17.2	1					IGLL5	1
RP11-87C12.5	1					IGLV1-40	1
RP11-893F2.9	1					IGLV1-44	1
RP11-932O9.7	1					IGLV1-47	1
RP11-939C17.2	1					IGLV2-14	1
RP11-958N24.1	1					IGLV2-23	1
RP11-95O2.1	1					IGLV2-8	1
RP11-96H19.1	1					IGLV3-10	1
RP11-96K19.4	1					IGLV3-21	1
RP11-977B10.2	1					IGLV4-69	1
RP11-98D18.9	1					IGLV7-43	1
RP11-98I9.4	1					IGLV9-49	1
RP13-259F12.2	1					IHH	1
RP13-25N22.1	1					IL10RA	1
RP13-514E23.1	1					IL18BP	1
RP13-726E6.2	1					IL20RA	1
RP13-766D20.2	1					IL6ST	1
RP13-942N8.1	1					ILDR1	1
RP3-323P24.3	1					ILF3	1
RP3-327A19.5	1					IMMP1L	1
RP3-329E20.2	1					INCENP	1
RP3-339A18.6	1					INO80B	1
RP3-341D10.4	1					INO80E	1
RP3-368B9.2	1					INPP5D	1
RP3-370M22.8	1					INTS1	1
RP3-404F18.5	1					IP6K2	1
RP3-405J24.1	1					IPO8	1
RP3-406A7.7	1					IQCD	1
RP3-416H24.1	1					IQCK	1
RP3-439F8.1	1					IQGAP1	1
RP3-443C4.2	1					IRF2BP2	1
RP3-454G6.2	1					IRF6	1
RP3-486L4.3	1					ISG20L2	1
RP3-508I15.10	1					ISOC1	1
RP3-508I15.14	1					IST1	1
RP3-508I15.9	1					ITCH	1
RP3-510D11.1	1					ITGA11	1
RP3-510D11.2	1					ITGA5	1
RP3-522D1.1	1					ITGAX	1
RP3-523K23.2	1					ITGB1	1
RP4-533D7.5	1					ITGB7	1
RP4-569M23.2	1					ITPK1	1
RP4-584D14.7	1					IWS1	1
RP4-594I10.2	1					JDP2	1
RP4-610C12.3	1					JKAMP	1
RP4-612B15.3	1					JOSD1	1
RP4-625H18.2	1					JOSD2	1
RP4-639F20.1	1					JSRP1	1
RP4-666F24.3	1					JUP	1
RP4-676L2.1	1					KAT5	1
RP4-694A7.2	1					KBTBD6	1
RP4-694A7.4	1					KCNC3	1
RP4-717I23.3	1					KCNE1	1
RP4-718D20.3	1					KCNQ1	1
RP4-726N20.2	1					KCTD1	1
RP4-751H13.6	1					KCTD12	1
RP4-758J18.10	1					KCTD14	1
RP4-773N10.4	1					KCTD20	1
RP4-792G4.2	1					KDELC2	1
RP4-813D12.3	1					KDM1A	1
RP4-816N1.6	1					KDM2A	1
RP4-816N1.7	1					KDM3B	1
RP5-1002M8.4	1					KHDRBS3	1
RP5-1014C4.3	1					KIAA0141	1
RP5-1021I20.1	1					KIAA1279	1
RP5-1021I20.5	1					KIAA1737	1
RP5-1024C24.1	1					KIAA1797	1
RP5-1042K10.10	1					KIDINS220	1
RP5-1073O3.5	1					KIF11	1
RP5-1085F17.3	1					KIF12	1
RP5-1091N2.9	1					KIF19	1
RP5-1092A11.5	1					KIF1A	1
RP5-1099D15.1	1					KIF20A	1
RP5-1103G7.4	1					KIF23	1
RP5-1112D6.4	1					KIFC1	1
RP5-1142A6.9	1					KLHDC7A	1
RP5-1180C10.2	1					KLHL24	1
RP5-1184F4.5	1					KLHL9	1
RP5-1185I7.1	1					KLK11	1
RP5-1186N24.3	1					KLK5	1
RP5-821D11.7	1					KLK8	1
RP5-842K24.2	1					KPNA2	1
RP5-884G6.2	1					KPTN	1
RP5-894A10.5	1					KRCC1	1
RP5-914P20.5	1					KRT19	1
RP5-916L7.1	1					KRT7	1
RP5-991G20.1	1					KRT8	1
RP5-991G20.4	1					KRTCAP2	1
RP5-994D16.9	1					KRTCAP3	1
RP6-109B7.4	1					KTN1	1
RP9P	1					L1CAM	1
RPL13P5	1					LAGE3	1
RPS12P23	1					LAMA5	1
SCARNA13	1					LAMTOR3	1
SCARNA5	1					LARGE	1
SCARNA9	1					LAS1L	1
SEPT7P2	1					LBH	1
SIAH2-AS1	1					LCK	1
SLC38A3	1					LCMT1	1
SLC9A7P1	1					LCN2	1
SNHG10	1					LCP2	1
SNORD3A	1					LDB1	1
SNX18P3	1					LDHA	1
SOS1-IT1	1					LDLRAD3	1
SRD5A2	1					LDLRAP1	1
SRGAP3-AS2	1					LDOC1L	1
SRGAP3-AS4	1					LEPREL4	1
SZT2-AS1	1					LEPROTL1	1
TCAM1.1	1					LGALS2	1
THSD1P1	1					LGR5	1
TMEM120A	1					LHFP	1
TMEM191A	1					LIMD2	1
TMEM198B	1					LIMS2	1
UOX	1					LINGO1	1
VPS11	1					LIPA	1
WASH3P	1					LLGL2	1
WASIR2	1					LMBR1L	1
WT1-AS	1					LMCD1	1
XXbac-BPG249D20.9	1					LMO1	1
XXyac-R12DG2.2	1					LONP1	1
XXyac-YX65C7_A.2	1					LOXL1	1
YTHDF3	1					LPCAT1	1
ZBTB20-AS1	1					LRFN4	1
ZDHHC8P1	1					LRG1	1
ZNF295-AS1	1					LRP10	1
ZNF518A	1					LRRC18	1
ZNF638-IT1	1					LRRC45	1
ZNF761	1					LRRC46	1
						LRRC48	1
						LRRC8D	1
						LRRN1	1
						LRRN4CL	1
						LSMD1	1
						LSR	1
						LST1	1
						LTB	1
						LTBP1	1
						LTBR	1
						LXN	1
						LY6G6C	1
						LYPD6B	1
						LYPLA1	1
						LYPLAL1	1
						LYRM1	1
						M6PR	1
						MACROD1	1
						MACROD2	1
						MAD2L1	1
						MAF	1
						MAGED1	1
						MAGEH1	1
						MAGIX	1
						MAGT1	1
						MAL	1
						MAML1	1
						MAMSTR	1
						MAN1A1	1
						MAN2B1	1
						MAP1LC3A	1
						MAP2K4	1
						MAPK3	1
						MAPKAP1	1
						MAPKAPK5	1
						43161	1
						43161	1
						43168	1
						MARCKS	1
						MARCKSL1	1
						MAT2B	1
						MAVS	1
						MAZ	1
						MBP	1
						MCAT	1
						MCC	1
						MCM2	1
						MCM3	1
						MCM5	1
						MCM6	1
						MCMBP	1
						MDH2	1
						MECR	1
						MED11	1
						MED13L	1
						MED14	1
						MED25	1
						MED4	1
						MEIS1	1
						MEPCE	1
						MESDC1	1
						MESDC2	1
						METTL1	1
						MFAP1	1
						MFAP2	1
						MFAP4	1
						MFAP5	1
						MFN2	1
						MFSD6L	1
						MGAT4A	1
						MGST2	1
						MICAL2	1
						MICB	1
						MIIP	1
						MINOS1	1
						MINPP1	1
						MIPEP	1
						MIS12	1
						MKI67IP	1
						MKRN1	1
						MKRN2-AS1	1
						MLEC	1
						MLF1	1
						MLH1	1
						MLKL	1
						MLLT11	1
						MLLT6	1
						MLPH	1
						MMADHC	1
						MMGT1	1
						MMP14	1
						MMP2	1
						MMRN2	1
						MMS19	1
						MNX1	1
						MOCS2	1
						MON1B	1
						MORN5	1
						MOSPD3	1
						MOXD1	1
						MPDU1	1
						MPEG1	1
						MPND	1
						MPST	1
						MPV17	1
						MPV17L2	1
						MPZL2	1
						MRC2	1
						MRGPRF	1
						MRP63	1
						MRPL13	1
						MRPL19	1
						MRPL2	1
						MRPL23	1
						MRPL35	1
						MRPL36	1
						MRPL39	1
						MRPL41	1
						MRPL50	1
						MRPL52	1
						MRPL54	1
						MRPS31	1
						MRPS34	1
						MRPS35	1
						MRPS36	1
						MRRF	1
						MS4A6A	1
						MSC	1
						MSRA	1
						MSRB3	1
						MST1R	1
						MSX1	1
						MT1E	1
						MT2A	1
						MTCH2	1
						MTDH	1
						MTIF3	1
						MTMR14	1
						MTMR2	1
						MTUS1	1
						MUC1	1
						MUC5B	1
						MUL1	1
						MUS81	1
						MVD	1
						MVP	1
						MX2	1
						MXD4	1
						MXI1	1
						MXRA5	1
						MXRA7	1
						MYADM	1
						MYBPC2	1
						MYC	1
						MYEOV2	1
						MYH14	1
						MYH7B	1
						MYH9	1
						MYO1F	1
						MYO5B	1
						MYOF	1
						MZF1	1
						MZT1	1
						MZT2B	1
						NAA10	1
						NAA15	1
						NAA40	1
						NAGA	1
						NAGK	1
						NAGLU	1
						NAMPTL	1
						NANS	1
						NAPRT1	1
						NARFL	1
						NARS	1
						NASP	1
						NBL1	1
						NBN	1
						NCAPG2	1
						NCAPH	1
						NCF4	1
						NCK1	1
						NCK2	1
						NCKAP1	1
						NCL	1
						NCOA6	1
						NDN	1
						NDRG1	1
						NDRG4	1
						NDST1	1
						NDUFA10	1
						NDUFA11	1
						NDUFA13	1
						NDUFA2	1
						NDUFA3	1
						NDUFA5	1
						NDUFA6	1
						NDUFAF1	1
						NDUFAF3	1
						NDUFB1	1
						NDUFB7	1
						NDUFS2	1
						NDUFS4	1
						NDUFS5	1
						NDUFS7	1
						NDUFS8	1
						NDUFV1	1
						NEIL1	1
						NEIL2	1
						NEK11	1
						NENF	1
						NEO1	1
						NF2	1
						NFIA	1
						NFIC	1
						NGRN	1
						NINJ1	1
						NIPA2	1
						NISCH	1
						NKAIN4	1
						NKD1	1
						NKG7	1
						NLGN4X	1
						NLRX1	1
						NME3	1
						NME4	1
						NNMT	1
						NNT	1
						NOB1	1
						NOL3	1
						NOL7	1
						NOLC1	1
						NONO	1
						NOP14	1
						NOP56	1
						NOSIP	1
						NOTCH2	1
						NOTUM	1
						NOXA1	1
						NPEPPS	1
						NPM1	1
						NPW	1
						NQO2	1
						NR1H2	1
						NR2C2AP	1
						NR2F2	1
						NRAS	1
						NRCAM	1
						NRM	1
						NSF	1
						NSMCE1	1
						NSUN5	1
						NT5DC2	1
						NT5E	1
						NUBP2	1
						NUDC	1
						NUDT14	1
						NUDT2	1
						NUDT21	1
						NUDT22	1
						NUDT8	1
						NUMB	1
						NUP107	1
						NUP153	1
						NUP160	1
						NUP210	1
						NVL	1
						NXNL2	1
						OAS1	1
						OAZ1	1
						ODF3B	1
						OFD1	1
						OGDH	1
						OGDHL	1
						OGN	1
						OLFM2	1
						OLFML3	1
						OMA1	1
						OPTN	1
						ORC4	1
						ORMDL2	1
						OS9	1
						OSBPL5	1
						OSR2	1
						OSTC	1
						OSTF1	1
						OVGP1	1
						OXA1L	1
						P2RX4	1
						P2RY11	1
						P4HA2	1
						PACRG	1
						PACSIN3	1
						PAIP2	1
						PALMD	1
						PANX1	1
						PAPD4	1
						PAQR6	1
						PARD6A	1
						PARK7	1
						PARP1	1
						PARP12	1
						PARP4	1
						PARVA	1
						PAWR	1
						PAX8	1
						PBLD	1
						PBRM1	1
						PCK1	1
						PCM1	1
						PCNP	1
						PCNXL3	1
						PCP2	1
						PCSK1N	1
						PCYT2	1
						PDCD1	1
						PDCD10	1
						PDCD2	1
						PDCL	1
						PDE9A	1
						PDIA3	1
						PDIA6	1
						PDK2	1
						PDLIM1	1
						PDLIM4	1
						PDXDC1	1
						PDXK	1
						PEBP1	1
						PEMT	1
						PERP	1
						PEX11G	1
						PEX6	1
						PFN2	1
						PGAM1	1
						PGAM5	1
						PGCP.1	1
						PGK1	1
						PGLS	1
						PGR	1
						PHC2	1
						PHF10	1
						PHF11	1
						PHF6	1
						PHGDH	1
						PHKG2	1
						PHPT1	1
						PHYHD1	1
						PHYHIPL	1
						PI4K2B	1
						PIAS2	1
						PIAS3	1
						PIEZO1	1
						PIF1	1
						PIGR	1
						PIGS	1
						PIGY	1
						PIGZ	1
						PIK3CB	1
						PIK3R4	1
						PINK1	1
						PIP4K2C	1
						PJA1	1
						PKHD1L1	1
						PKMYT1	1
						PKN2	1
						PKP3	1
						PLA2G6	1
						PLBD2	1
						PLCB2	1
						PLDN	1
						PLEK	1
						PLEK2	1
						PLEKHB1	1
						PLEKHG6	1
						PLEKHH3	1
						PLEKHO2	1
						PLK4	1
						PLOD2	1
						PLOD3	1
						PLP2	1
						PLS3	1
						PLXDC2	1
						PLXNA1	1
						PLXNB1	1
						PMVK	1
						PNISR	1
						PNOC	1
						PNPLA4	1
						POC1A	1
						POC1B	1
						POLE4	1
						POLR1D	1
						POLR2B	1
						POLR2F	1
						POLR2I	1
						POLR3C	1
						POLR3K	1
						POLRMT	1
						POMP	1
						POMT1	1
						PORCN	1
						POSTN	1
						PPAP2C	1
						PPIC	1
						PPIG	1
						PPIL4	1
						PPIL6	1
						PPL	1
						PPM1H	1
						PPM1M	1
						PPP1CB	1
						PPP1CC	1
						PPP1R13L	1
						PPP1R15B	1
						PPP1R16A	1
						PPP1R18	1
						PPP1R1B	1
						PPP1R26	1
						PPP1R32	1
						PPP1R7	1
						PPP2R2C	1
						PPP3CA	1
						PPP3R1	1
						PPP4C	1
						PPP4R2	1
						PPP5C	1
						PPP6R2	1
						PPPDE2	1
						PPRC1	1
						PRAF2	1
						PRAME	1
						PRC1	1
						PRDX2	1
						PRELID1	1
						PREPL	1
						PRF1	1
						PRIM1	1
						PRKAA1	1
						PRKAR1A	1
						PRKCDBP	1
						PRKCQ	1
						PRKCSH	1
						PRKCZ	1
						PRKD2	1
						PRKD3	1
						PRMT1	1
						PRMT5	1
						PRMT6	1
						PRNP	1
						PRPS1	1
						PRR11	1
						PRR12	1
						PRR24	1
						PRRC1	1
						PRRC2B	1
						PRRG2	1
						PRRX2	1
						PRSS12	1
						PRSS23	1
						PRSS8	1
						PSAT1	1
						PSMA5	1
						PSMA7	1
						PSMB10	1
						PSMC6	1
						PSMD10	1
						PSMD13	1
						PSMD7	1
						PSME4	1
						PSPC1	1
						PTEN	1
						PTGES2	1
						PTGIS	1
						PTPLAD1	1
						PTPMT1	1
						PTPN11	1
						PTPN23	1
						PTPN3	1
						PTPN7	1
						PTPRCAP	1
						PTPRK	1
						PTPRM	1
						PTPRS	1
						PTPRU	1
						PTRF	1
						PTRH2	1
						PUSL1	1
						PVRL2	1
						PVRL3	1
						PVRL4	1
						PWWP2B	1
						PXMP2	1
						PYCARD	1
						PYCR1	1
						PYCRL	1
						QARS	1
						QPCT	1
						QRICH1	1
						R3HCC1	1
						R3HDM4	1
						RAB11A	1
						RAB11B	1
						RAB11FIP2	1
						RAB11FIP3	1
						RAB11FIP4	1
						RAB17	1
						RAB1A	1
						RAB20	1
						RAB24	1
						RAB25	1
						RAB34	1
						RAB36	1
						RAB3GAP1	1
						RAB6A	1
						RABAC1	1
						RABGGTB	1
						RAC1	1
						RAC2	1
						RACGAP1	1
						RAD51	1
						RAD51AP1	1
						RAD54L	1
						RAD9A	1
						RAI2	1
						RALBP1	1
						RALGAPB	1
						RAN	1
						RANBP3	1
						RANBP9	1
						RARA	1
						RASAL1	1
						RASD1	1
						RASGEF1A	1
						RASSF1	1
						RASSF2	1
						RASSF7	1
						RB1	1
						RBBP4	1
						RBL2	1
						RBM12	1
						RBM14	1
						RBM23	1
						RBM24	1
						RBM47	1
						RBM8A	1
						RBMXL1	1
						RCN2	1
						RDH11	1
						RECQL5	1
						REEP2	1
						REPS1	1
						RETSAT	1
						REXO4	1
						RFC5	1
						RG9MTD1	1
						RGL3	1
						RGS1	1
						RGS2	1
						RGS5	1
						RHBDD3	1
						RHBDL1	1
						RHOD	1
						RHOG	1
						RILPL2	1
						RIPK3	1
						RNASE6	1
						RNASEH2A	1
						RNASEH2B	1
						RNASET2	1
						RND3	1
						RNF113A	1
						RNF126	1
						RNF130	1
						RNF135	1
						RNF138	1
						RNF145	1
						RNF19B	1
						RNF207	1
						RNF212	1
						RNF216	1
						RNF40	1
						RNF44	1
						RNF7	1
						RNMT	1
						RNPEPL1	1
						RNPS1	1
						ROMO1	1
						ROPN1L	1
						RORC	1
						RP11-1280I22.1.1	1
						RP11-178D12.1.1	1
						RP11-268F1.2.1	1
						RP11-33N16.1.1	1
						RP11-503N18.3.1	1
						RP11-884K10.5.1	1
						RP3-402G11.5.1	1
						RP3-412A9.11.1	1
						RP3-486B10.1.1	1
						RP4-604K5.1.1	1
						RPE	1
						RPL11	1
						RPL13	1
						RPL13A	1
						RPL14	1
						RPL18	1
						RPL22	1
						RPL22L1	1
						RPL23A	1
						RPL24	1
						RPL26	1
						RPL26L1	1
						RPL27	1
						RPL27A	1
						RPL29	1
						RPL3	1
						RPL31	1
						RPL34	1
						RPL36	1
						RPL36AL	1
						RPL5	1
						RPL6	1
						RPL7A	1
						RPLP0	1
						RPLP1	1
						RPS11	1
						RPS13	1
						RPS14	1
						RPS15	1
						RPS19BP1	1
						RPS20	1
						RPS23	1
						RPS24	1
						RPS25	1
						RPS3	1
						RPS3A	1
						RPS4X	1
						RPS5	1
						RPS6	1
						RPS7	1
						RPS8	1
						RPS9	1
						RPSA	1
						RPSAP58	1
						RPTOR	1
						RPUSD1	1
						RRAD	1
						RRAGA	1
						RRAS	1
						RRNAD1	1
						RSL1D1	1
						RSL24D1	1
						RTCD1	1
						RTDR1	1
						RTN2	1
						RTN4	1
						RTN4R	1
						RTP4	1
						RUNX2	1
						RUVBL2	1
						S100A1	1
						S100A16	1
						SAC3D1	1
						SALL2	1
						SAMM50	1
						SAP130	1
						SAP18	1
						SAR1A	1
						SART3	1
						SASH3	1
						SAT1	1
						SAT2	1
						SCAF11	1
						SCARA3	1
						SCARF2	1
						SCD5	1
						SCGB1D2	1
						SCGB2A1	1
						SCNN1A	1
						SCNN1B	1
						SCNN1G	1
						SCP2	1
						SCRN2	1
						SCYL1	1
						SCYL2	1
						SDC3	1
						SDCBP	1
						SDHD	1
						SDSL	1
						SEC11A	1
						SEC23IP	1
						SEC24D	1
						SEC31A	1
						SEC61B	1
						SEC61G	1
						SELL	1
						SELPLG	1
						SELRC1	1
						SEMA3B	1
						SENP3	1
						SEPN1	1
						43344	1
						43354	1
						43345	1
						SEPW1	1
						SERF2	1
						SERINC2	1
						SERPINA1	1
						SERPINA4	1
						SERPINA6	1
						SERPINB6	1
						SERPING1	1
						SERTAD2	1
						SETD5	1
						SETD7	1
						SETMAR	1
						SEZ6L2	1
						SF3A1	1
						SF3B3	1
						SFPQ	1
						SFRP1	1
						SFRP4	1
						SFXN3	1
						SGSM3	1
						SH2B1	1
						SH2B2	1
						SH2D2A	1
						SH2D3C	1
						SH2D4A	1
						SH3BGR	1
						SH3BGRL	1
						SH3BGRL3	1
						SH3BP1	1
						SH3BP4	1
						SH3GL1	1
						SH3GLB1	1
						SHARPIN	1
						SIDT1	1
						SIKE1	1
						SIL1	1
						SIN3B	1
						SIRPG	1
						SIRT6	1
						SIX5	1
						SKA3	1
						SKAP1	1
						SKIL	1
						SLA	1
[truncated: 499 more rows]
