# Supplementary material for: CeModule: an integrative framework for discovering regulatory patterns from genomic data in cancer
Source: BMC Bioinformatics. 2019 Feb 7;20:67. doi: 10.1186/s12859-019-2654-3 (PMC6367773; doi:10.1186/s12859-019-2654-3)
Supplement: Supplementary file 3 — Table S3. Results of the enriched GO biological processes for the identified modules. (XLSX 620 kb) [file 12859_2019_2654_MOESM3_ESM.xlsx]

## Sheet: GO_OV
module	BP	Description	p-value	q-value	#-log10(qvalue)	OddsRatio	ExpCount	overlap	BP_genes	symbols
1	GO:0006412	translation	0.000410658	0.00661231	2.17965	7.2538	1.00249	6	519	GAPDH;RPL27;RPS3;EIF3G;RPL35;MRPS15
1	GO:0006413	translational initiation	0.000312739	0.00661231	2.17965	14.0617	0.330301	4	171	RPL27;RPS3;EIF3G;RPL35
2	GO:0001775	cell activation	0.00019932	0.0012072	2.91822	4.23359	3.07571	11	866	CORO1A;CSF1;GPR183;FCER1G;APOE;IL18;SRGN;CCL2;SPI1;TYROBP;CD74
2	GO:0001816	cytokine production	0.00061072	0.00225335	2.64717	4.73531	1.92143	8	541	FCER1G;IL18;SRGN;CCL2;CD14;LITAF;ISG15;CD74
2	GO:0001817	regulation of cytokine production	0.000287193	0.00151129	2.82065	5.33345	1.71543	8	483	FCER1G;IL18;SRGN;CCL2;CD14;LITAF;ISG15;CD74
2	GO:0002250	adaptive immune response	0.000273518	0.00148812	2.82736	7.46869	0.902112	6	254	FCER1G;IL18;C1QA;C1QB;C1QC;CD74
2	GO:0002252	immune effector process	9.14559e-14	5.87147e-12	11.2313	13.31	2.12387	19	598	IFI44L;GPR183;FCER1G;FCGR3A;GBP1;IFIT2;IFIT1;IFIT3;CXCL10;MX1;MX2;OAS1;CCL2;C1QA;C1QB;C1QC;TYROBP;ISG15;CD74
2	GO:0002274	myeloid leukocyte activation	0.000119329	0.000814988	3.08885	11.642	0.483021	5	136	CSF1;FCER1G;SPI1;TYROBP;CD74
2	GO:0002376	immune system process	1.29161e-14	1.03652e-12	11.9844	8.5568	7.9805	33	2247	IFI30;IFI44L;CORO1A;PLD4;CSF1;CYBB;GPR183;FCER1G;FCGR3A;IFI6;GBP1;IFIT2;IFIT1;IFIT3;IL18;CXCL10;MX1;MX2;OAS1;OLR1;TREM2;XAF1;RGS1;CCL2;SECTM1;SPI1;C1QA;C1QB;C1QC;TYROBP;CD14;ISG15;CD74
2	GO:0002449	lymphocyte mediated immunity	0.00084424	0.00246365	2.60842	7.47868	0.738738	5	208	FCER1G;C1QA;C1QB;C1QC;CD74
2	GO:0002460	adaptive immune response based on somatic recombination of immune receptors built from immunoglobulin superfamily domains	0.000116432	0.00081249	3.09018	8.799	0.770702	6	217	FCER1G;IL18;C1QA;C1QB;C1QC;CD74
2	GO:0002495	antigen processing and presentation of peptide antigen via MHC class II	0.000372525	0.00181182	2.74188	13.0435	0.340956	4	96	IFI30;FCER1G;TREM2;CD74
2	GO:0002504	antigen processing and presentation of peptide or polysaccharide antigen via MHC class II	0.000387526	0.00182935	2.7377	12.9024	0.344507	4	97	IFI30;FCER1G;TREM2;CD74
2	GO:0002521	leukocyte differentiation	0.000628101	0.00228035	2.642	5.36093	1.47037	7	414	CSF1;GPR183;TREM2;SPI1;C1QC;TYROBP;CD74
2	GO:0002682	regulation of immune system process	4.36618e-08	7.78635e-07	6.10867	6.08183	4.07016	18	1146	CORO1A;CSF1;GPR183;FCER1G;FCGR3A;IFIT1;IL18;CXCL10;TREM2;CCL2;SPI1;C1QA;C1QB;C1QC;TYROBP;CD14;ISG15;CD74
2	GO:0002684	positive regulation of immune system process	7.67251e-07	1.11949e-05	4.95098	6.58214	2.48614	13	700	CORO1A;GPR183;FCER1G;FCGR3A;IL18;CXCL10;TREM2;CCL2;C1QA;C1QB;C1QC;CD14;CD74
2	GO:0002696	positive regulation of leukocyte activation	0.000279347	0.0014945	2.8255	7.43822	0.905664	6	255	CORO1A;GPR183;FCER1G;IL18;CCL2;CD74
2	GO:0006897	endocytosis	8.2641e-05	0.000602904	3.21975	5.68041	1.84684	9	520	CORO1A;PLD4;FCER1G;FCGR3A;APOC1;APOE;OLR1;CCL2;CD14
2	GO:0006909	phagocytosis	6.27651e-05	0.00050369	3.29784	9.88986	0.689015	6	194	CORO1A;PLD4;FCER1G;FCGR3A;CCL2;CD14
2	GO:0006915	apoptotic process	0.000658	0.00228035	2.642	3.03444	6.03421	15	1699	CRYAB;FCER1G;IFI6;H1F0;IFIT2;IFIT3;APOE;MX1;XAF1;SRGN;CCL2;SPI1;CD14;LITAF;CD74
2	GO:0006950	response to stress	1.82768e-10	4.88905e-09	8.31078	5.67032	11.866	34	3341	IFI30;IFI44L;CORO1A;CRYAB;CSF1;CYBB;FCER1G;FCGR3A;ALOX5AP;IFI6;GBP1;IFIT2;IFIT1;IFIT3;APOE;IL18;CXCL10;MX1;MX2;OAS1;OLR1;TREM2;XAF1;SRGN;RNASE6;CCL2;C1QA;C1QB;C1QC;TYROBP;CD14;ISG15;CD74;REC8
2	GO:0006952	defense response	4.11863e-18	1.16845e-15	14.9324	12.2071	5.16406	31	1454	IFI30;IFI44L;CORO1A;CSF1;CYBB;FCER1G;FCGR3A;ALOX5AP;IFI6;GBP1;IFIT2;IFIT1;IFIT3;APOE;IL18;CXCL10;MX1;MX2;OAS1;OLR1;TREM2;XAF1;RNASE6;CCL2;C1QA;C1QB;C1QC;TYROBP;CD14;ISG15;CD74
2	GO:0006954	inflammatory response	2.66358e-05	0.000275809	3.55939	5.90693	2.01022	10	566	CSF1;CYBB;FCER1G;ALOX5AP;APOE;IL18;CXCL10;OLR1;CCL2;CD14
2	GO:0006955	immune response	7.28009e-18	1.16845e-15	14.9324	12.2691	4.8231	30	1358	IFI30;IFI44L;CORO1A;CSF1;CYBB;GPR183;FCER1G;FCGR3A;IFI6;GBP1;IFIT2;IFIT1;IFIT3;IL18;CXCL10;MX1;MX2;OAS1;TREM2;XAF1;RGS1;CCL2;SECTM1;C1QA;C1QB;C1QC;TYROBP;CD14;ISG15;CD74
2	GO:0006959	humoral immune response	3.00035e-05	0.000300973	3.52147	11.3544	0.603776	6	170	GPR183;TREM2;CCL2;C1QA;C1QB;C1QC
2	GO:0007154	cell communication	0.000604273	0.00225335	2.64717	2.45317	20.5177	33	5777	IFI30;CRABP1;CRYAB;CSF1;GPR183;FCER1G;FCGR3A;IFI6;GBP1;IFIT2;IFIT1;IFIT3;APOE;IL18;CXCL10;SCGB2A1;MX1;MX2;NRGN;OAS1;TREM2;XAF1;SRGN;RGS1;CCL2;SECTM1;C1QA;TYROBP;CD14;LITAF;CD53;ISG15;CD74
2	GO:0007165	signal transduction	0.000170466	0.00107293	2.96943	2.69317	18.4116	32	5184	IFI30;CRABP1;CRYAB;CSF1;GPR183;FCER1G;FCGR3A;IFI6;GBP1;IFIT2;IFIT1;IFIT3;APOE;IL18;CXCL10;SCGB2A1;MX1;MX2;NRGN;OAS1;TREM2;XAF1;SRGN;RGS1;CCL2;SECTM1;TYROBP;CD14;LITAF;CD53;ISG15;CD74
2	GO:0007166	cell surface receptor signaling pathway	0.000408013	0.00184468	2.73408	2.67383	11.5499	23	3252	IFI30;GPR183;FCER1G;FCGR3A;IFI6;GBP1;IFIT2;IFIT1;IFIT3;APOE;IL18;CXCL10;MX1;MX2;OAS1;TREM2;XAF1;RGS1;CCL2;TYROBP;CD14;ISG15;CD74
2	GO:0008219	cell death	0.000904046	0.00259106	2.58652	2.845	6.90791	16	1945	CRYAB;FCER1G;IFI6;H1F0;IFIT2;IFIT3;APOE;MX1;OLR1;XAF1;SRGN;CCL2;SPI1;CD14;LITAF;CD74
2	GO:0009605	response to external stimulus	1.1494e-08	2.30598e-07	6.63714	5.33978	6.8937	24	1941	IFI44L;SDS;CORO1A;CYBB;TYMP;FCER1G;ALOX5AP;GBP1;IFIT2;IFIT1;IFIT3;APOE;IL18;CXCL10;MX1;MX2;OAS1;TREM2;CCL2;TYROBP;CD14;LITAF;ISG15;CD74
2	GO:0009607	response to biotic stimulus	1.76447e-08	3.33174e-07	6.47733	7.81371	2.53586	15	714	IFI44L;FCER1G;GBP1;IFIT2;IFIT1;IFIT3;IL18;CXCL10;MX1;MX2;OAS1;CCL2;CD14;LITAF;ISG15
2	GO:0009615	response to virus	9.18992e-08	1.47498e-06	5.83121	11.4799	1.06904	10	301	IFI44L;GBP1;IFIT2;IFIT1;IFIT3;CXCL10;MX1;MX2;OAS1;ISG15
2	GO:0009617	response to bacterium	0.000576041	0.00225203	2.64743	5.44324	1.44906	7	408	FCER1G;IL18;CXCL10;CCL2;CD14;LITAF;ISG15
2	GO:0010033	response to organic substance	6.76242e-06	7.75263e-05	4.11055	3.72488	8.27883	22	2331	IFI30;SDS;CORO1A;CRYAB;IFI6;GBP1;IFIT2;IFIT1;IFIT3;APOE;IL18;CXCL10;MX1;MX2;OAS1;TREM2;XAF1;CCL2;CD14;LITAF;ISG15;CD74
2	GO:0012501	programmed cell death	0.000735128	0.00237627	2.6241	2.99857	6.09814	15	1717	CRYAB;FCER1G;IFI6;H1F0;IFIT2;IFIT3;APOE;MX1;XAF1;SRGN;CCL2;SPI1;CD14;LITAF;CD74
2	GO:0016053	organic acid biosynthetic process	0.000649703	0.00228035	2.642	6.30355	1.06194	6	299	SDS;ALOX5AP;APOC1;DEGS1;CBS;CD74
2	GO:0016064	immunoglobulin mediated immune response	7.13648e-05	0.000545431	3.26326	13.0465	0.433298	5	122	FCER1G;C1QA;C1QB;C1QC;CD74
2	GO:0016265	death	0.000924535	0.00260903	2.58352	2.8383	6.92211	16	1949	CRYAB;FCER1G;IFI6;H1F0;IFIT2;IFIT3;APOE;MX1;OLR1;XAF1;SRGN;CCL2;SPI1;CD14;LITAF;CD74
2	GO:0019079	viral genome replication	6.74533e-06	7.75263e-05	4.11055	21.8709	0.266372	5	75	IFIT1;MX1;OAS1;CCL2;ISG15
2	GO:0019221	cytokine-mediated signaling pathway	3.91014e-12	1.56894e-10	9.80439	14.9141	1.38158	15	389	IFI30;IFI6;GBP1;IFIT2;IFIT1;IFIT3;CXCL10;MX1;MX2;OAS1;TREM2;XAF1;CCL2;ISG15;CD74
2	GO:0019724	B cell mediated immunity	8.00937e-05	0.000597909	3.22336	12.7179	0.443953	5	125	FCER1G;C1QA;C1QB;C1QC;CD74
2	GO:0023052	signaling	0.000456602	0.00195426	2.70902	2.50587	20.2407	33	5699	IFI30;CRABP1;CRYAB;CSF1;GPR183;FCER1G;FCGR3A;IFI6;GBP1;IFIT2;IFIT1;IFIT3;APOE;IL18;CXCL10;SCGB2A1;MX1;MX2;NRGN;OAS1;TREM2;XAF1;SRGN;RGS1;CCL2;SECTM1;C1QA;TYROBP;CD14;LITAF;CD53;ISG15;CD74
2	GO:0030097	hemopoiesis	0.000527623	0.00214619	2.66833	4.36949	2.36893	9	667	PLD4;CSF1;GPR183;TREM2;SPI1;C1QC;TYROBP;ISG15;CD74
2	GO:0030595	leukocyte chemotaxis	0.000141401	0.000924791	3.03396	11.2104	0.500779	5	141	CORO1A;FCER1G;CXCL10;CCL2;CD74
2	GO:0032101	regulation of response to external stimulus	0.000971821	0.00271265	2.56661	4.39335	2.06349	8	581	FCER1G;ALOX5AP;IFIT1;APOE;IL18;CXCL10;CCL2;CD74
2	GO:0032103	positive regulation of response to external stimulus	4.81865e-05	0.000437713	3.35881	10.393	0.65705	6	185	FCER1G;ALOX5AP;IL18;CXCL10;CCL2;CD74
2	GO:0032844	regulation of homeostatic process	0.000797845	0.00237627	2.6241	6.05092	1.10455	6	311	FCER1G;IFI6;CXCL10;SPI1;ISG15;CD74
2	GO:0032879	regulation of localization	0.000589539	0.00225288	2.64726	2.97406	6.64509	16	1871	CORO1A;CRYAB;CSF1;CYBB;FCER1G;APOC1;APOE;IL18;CXCL10;MX2;TREM2;SRGN;CCL2;CD14;LITAF;CD74
2	GO:0032944	regulation of mononuclear cell proliferation	0.000355963	0.00175791	2.755	9.11158	0.610879	5	172	CORO1A;CSF1;GPR183;IL18;CD74
2	GO:0032946	positive regulation of mononuclear cell proliferation	5.16432e-05	0.00044804	3.34868	14.0111	0.404885	5	114	CORO1A;CSF1;GPR183;IL18;CD74
2	GO:0034097	response to cytokine	1.29616e-12	5.94384e-11	10.2259	12.1987	2.13453	18	601	IFI30;CORO1A;IFI6;GBP1;IFIT2;IFIT1;IFIT3;APOE;CXCL10;MX1;MX2;OAS1;TREM2;XAF1;CCL2;CD14;ISG15;CD74
2	GO:0034340	response to type I interferon	6.21942e-12	1.81494e-10	9.74114	43.9081	0.273475	9	77	IFI6;IFIT2;IFIT1;IFIT3;MX1;MX2;OAS1;XAF1;ISG15
2	GO:0034341	response to interferon-gamma	0.000812184	0.00239185	2.62127	10.5118	0.419092	4	118	IFI30;GBP1;OAS1;CCL2
2	GO:0035455	response to interferon-alpha	3.28725e-07	5.0248e-06	5.29888	92.7663	0.0603776	4	17	IFIT2;IFIT3;MX2;OAS1
2	GO:0042221	response to chemical	1.18844e-05	0.000127163	3.89564	3.28457	13.0025	28	3661	IFI30;SDS;CORO1A;CRYAB;CYBB;TYMP;FCER1G;ALOX5AP;IFI6;GBP1;IFIT2;IFIT1;IFIT3;APOE;IL18;CXCL10;MX1;MX2;OAS1;OLR1;TREM2;XAF1;CCL2;TYROBP;CD14;LITAF;ISG15;CD74
2	GO:0042592	homeostatic process	0.000534876	0.00214619	2.66833	3.35877	4.63842	13	1306	CORO1A;CSF1;FCER1G;IFI6;STEAP1;IFIT1;APOE;CXCL10;OAS1;CCL2;SPI1;ISG15;CD74
2	GO:0043207	response to external biotic stimulus	9.55409e-09	2.04458e-07	6.6894	8.20572	2.42221	15	682	IFI44L;FCER1G;GBP1;IFIT2;IFIT1;IFIT3;IL18;CXCL10;MX1;MX2;OAS1;CCL2;CD14;LITAF;ISG15
2	GO:0043901	negative regulation of multi-organism process	0.000582299	0.00225203	2.64743	11.5298	0.383575	4	108	IFIT1;MX1;OAS1;ISG15
2	GO:0044283	small molecule biosynthetic process	0.000998259	0.00276242	2.55871	4.93682	1.59113	7	448	SDS;ALOX5AP;APOC1;APOE;DEGS1;CBS;CD74
2	GO:0044700	single organism signaling	0.000456602	0.00195426	2.70902	2.50587	20.2407	33	5699	IFI30;CRABP1;CRYAB;CSF1;GPR183;FCER1G;FCGR3A;IFI6;GBP1;IFIT2;IFIT1;IFIT3;APOE;IL18;CXCL10;SCGB2A1;MX1;MX2;NRGN;OAS1;TREM2;XAF1;SRGN;RGS1;CCL2;SECTM1;C1QA;TYROBP;CD14;LITAF;CD53;ISG15;CD74
2	GO:0044763	single-organism cellular process	0.000299416	0.0015502	2.80961	4.11408	40.8827	52	11511	IFI30;BTG3;SDS;CORO1A;PLD4;CRABP1;CRYAB;CSF1;CYBB;GPR183;TYMP;FCER1G;FCGR3A;ALOX5AP;IFI6;GBP1;STEAP1;H1F0;APOC1;IDH2;IFIT2;IFIT1;IFIT3;APOE;IL18;CXCL10;SCGB2A1;MX1;MX2;NRGN;OAS1;OLR1;FXYD3;TREM2;XAF1;SRGN;RGS1;CCL2;SECTM1;SPI1;C1QA;C1QC;TYROBP;BARX2;DEGS1;CBS;CD14;LITAF;CD53;ISG15;CD74;REC8
2	GO:0045069	regulation of viral genome replication	4.90893e-05	0.000437713	3.35881	22.697	0.202443	4	57	IFIT1;MX1;OAS1;ISG15
2	GO:0045071	negative regulation of viral genome replication	1.18785e-05	0.000127163	3.89564	33.4507	0.142065	4	40	IFIT1;MX1;OAS1;ISG15
2	GO:0045087	innate immune response	3.35978e-15	3.59496e-13	12.4443	12.3731	3.02598	23	852	IFI30;CORO1A;CSF1;CYBB;FCER1G;FCGR3A;IFI6;GBP1;IFIT2;IFIT1;IFIT3;MX1;MX2;OAS1;TREM2;XAF1;CCL2;C1QA;C1QB;C1QC;TYROBP;CD14;ISG15
2	GO:0045321	leukocyte activation	0.000386339	0.00182935	2.7377	4.57202	2.26949	9	639	CORO1A;CSF1;GPR183;FCER1G;IL18;CCL2;SPI1;TYROBP;CD74
2	GO:0045637	regulation of myeloid cell differentiation	0.000220027	0.00130794	2.88341	10.1551	0.550502	5	155	CSF1;SPI1;C1QC;TYROBP;ISG15
2	GO:0046394	carboxylic acid biosynthetic process	0.000649703	0.00228035	2.642	6.30355	1.06194	6	299	SDS;ALOX5AP;APOC1;DEGS1;CBS;CD74
2	GO:0048002	antigen processing and presentation of peptide antigen	0.000534613	0.00214619	2.66833	8.30654	0.667705	5	188	IFI30;CYBB;FCER1G;TREM2;CD74
2	GO:0048525	negative regulation of viral process	0.000144049	0.000924791	3.03396	16.9237	0.266372	4	75	IFIT1;MX1;OAS1;ISG15
2	GO:0048534	hematopoietic or lymphoid organ development	0.000769401	0.00237627	2.6241	4.1331	2.49679	9	703	PLD4;CSF1;GPR183;TREM2;SPI1;C1QC;TYROBP;ISG15;CD74
2	GO:0048584	positive regulation of response to stimulus	4.3878e-05	0.00041426	3.38273	3.82081	5.32033	16	1498	CSF1;GPR183;FCER1G;FCGR3A;ALOX5AP;IL18;CXCL10;TREM2;CCL2;SECTM1;C1QA;C1QB;C1QC;CD14;LITAF;CD74
2	GO:0048872	homeostasis of number of cells	8.74786e-05	0.000624014	3.20481	9.28941	0.731634	6	206	CORO1A;CSF1;FCER1G;SPI1;ISG15;CD74
2	GO:0050671	positive regulation of lymphocyte proliferation	0.000690476	0.00228928	2.6403	10.9974	0.401333	4	113	CORO1A;GPR183;IL18;CD74
2	GO:0050865	regulation of cell activation	0.000601622	0.00225335	2.64717	5.40178	1.45972	7	411	CORO1A;GPR183;FCER1G;APOE;IL18;CCL2;CD74
2	GO:0050867	positive regulation of cell activation	0.00033633	0.00171368	2.76607	7.17465	0.937629	6	264	CORO1A;GPR183;FCER1G;IL18;CCL2;CD74
2	GO:0050896	response to stimulus	5.12033e-06	6.32164e-05	4.19917	3.7205	27.2125	44	7662	IFI30;IFI44L;SDS;CORO1A;CRABP1;CRYAB;CSF1;CYBB;GPR183;TYMP;FCER1G;FCGR3A;ALOX5AP;IFI6;GBP1;IFIT2;IFIT1;IFIT3;APOE;IL18;CXCL10;SCGB2A1;MX1;MX2;NRGN;OAS1;OLR1;TREM2;XAF1;SRGN;RGS1;RNASE6;CCL2;SECTM1;C1QA;C1QB;C1QC;TYROBP;CD14;LITAF;CD53;ISG15;CD74;REC8
2	GO:0050900	leukocyte migration	0.00066116	0.00228035	2.642	6.28171	1.06549	6	300	CORO1A;FCER1G;CXCL10;OLR1;CCL2;CD74
2	GO:0051607	defense response to virus	2.26746e-09	5.59887e-08	7.2519	17.3262	0.724531	10	204	IFI44L;GBP1;IFIT2;IFIT1;IFIT3;CXCL10;MX1;MX2;OAS1;ISG15
2	GO:0051704	multi-organism process	0.000641908	0.00228035	2.642	2.86793	7.39093	17	2081	IFI44L;CYBB;FCER1G;GBP1;IFIT2;IFIT1;IFIT3;IL18;CXCL10;MX1;MX2;OAS1;CCL2;CD14;LITAF;ISG15;REC8
2	GO:0051707	response to other organism	9.55409e-09	2.04458e-07	6.6894	8.20572	2.42221	15	682	IFI44L;FCER1G;GBP1;IFIT2;IFIT1;IFIT3;IL18;CXCL10;MX1;MX2;OAS1;CCL2;CD14;LITAF;ISG15
2	GO:0051716	cellular response to stimulus	0.000432783	0.00192949	2.71456	2.52522	22.0769	35	6216	IFI30;CORO1A;CRABP1;CRYAB;CSF1;GPR183;FCER1G;FCGR3A;ALOX5AP;IFI6;GBP1;IFIT2;IFIT1;IFIT3;APOE;IL18;CXCL10;SCGB2A1;MX1;MX2;NRGN;OAS1;TREM2;XAF1;SRGN;RGS1;CCL2;SECTM1;TYROBP;CD14;LITAF;CD53;ISG15;CD74;REC8
2	GO:0060326	cell chemotaxis	0.000691775	0.00228928	2.6403	7.8301	0.706773	5	199	CORO1A;FCER1G;CXCL10;CCL2;CD74
2	GO:0060337	type I interferon signaling pathway	5.50734e-12	1.76785e-10	9.75255	44.5662	0.269923	9	76	IFI6;IFIT2;IFIT1;IFIT3;MX1;MX2;OAS1;XAF1;ISG15
2	GO:0070663	regulation of leukocyte proliferation	0.000405985	0.00184468	2.73408	8.84392	0.628637	5	177	CORO1A;CSF1;GPR183;IL18;CD74
2	GO:0070665	positive regulation of leukocyte proliferation	5.84667e-05	0.000481226	3.31765	13.6332	0.41554	5	117	CORO1A;CSF1;GPR183;IL18;CD74
2	GO:0070887	cellular response to chemical stimulus	2.6933e-06	3.45819e-05	4.46115	3.97404	7.83488	22	2206	IFI30;CORO1A;FCER1G;ALOX5AP;IFI6;GBP1;IFIT2;IFIT1;IFIT3;APOE;IL18;CXCL10;MX1;MX2;OAS1;TREM2;XAF1;CCL2;CD14;LITAF;ISG15;CD74
2	GO:0071216	cellular response to biotic stimulus	0.000123515	0.000826008	3.08302	11.553	0.486572	5	137	IL18;CXCL10;CCL2;CD14;LITAF
2	GO:0071219	cellular response to molecule of bacterial origin	6.86248e-05	0.000537282	3.2698	13.1598	0.429746	5	121	IL18;CXCL10;CCL2;CD14;LITAF
2	GO:0071222	cellular response to lipopolysaccharide	5.38453e-05	0.000454851	3.34213	13.8829	0.408437	5	115	IL18;CXCL10;CCL2;CD14;LITAF
2	GO:0071310	cellular response to organic substance	1.21575e-06	1.69676e-05	4.77038	4.43604	6.2402	20	1757	IFI30;CORO1A;IFI6;GBP1;IFIT2;IFIT1;IFIT3;APOE;IL18;CXCL10;MX1;MX2;OAS1;TREM2;XAF1;CCL2;CD14;LITAF;ISG15;CD74
2	GO:0071345	cellular response to cytokine stimulus	1.00283e-12	5.36514e-11	10.2704	13.474	1.79712	17	506	IFI30;CORO1A;IFI6;GBP1;IFIT2;IFIT1;IFIT3;APOE;CXCL10;MX1;MX2;OAS1;TREM2;XAF1;CCL2;ISG15;CD74
2	GO:0071346	cellular response to interferon-gamma	0.000402955	0.00184468	2.73408	12.7644	0.348059	4	98	IFI30;GBP1;OAS1;CCL2
2	GO:0071357	cellular response to type I interferon	5.50734e-12	1.76785e-10	9.75255	44.5662	0.269923	9	76	IFI6;IFIT2;IFIT1;IFIT3;MX1;MX2;OAS1;XAF1;ISG15
2	GO:0071396	cellular response to lipid	0.000895599	0.00258997	2.5867	5.91252	1.12942	6	318	APOE;IL18;CXCL10;CCL2;CD14;LITAF
2	GO:0072330	monocarboxylic acid biosynthetic process	0.000676209	0.00228488	2.64114	7.87116	0.703221	5	198	SDS;ALOX5AP;APOC1;DEGS1;CD74
2	GO:0098542	defense response to other organism	7.67861e-08	1.29728e-06	5.88697	10.1526	1.34607	11	379	IFI44L;FCER1G;GBP1;IFIT2;IFIT1;IFIT3;CXCL10;MX1;MX2;OAS1;ISG15
3	GO:0006259	DNA metabolic process	0.00037411	0.00642222	2.19231	4.7671	2.31292	9	928	HIST1H1C;TK1;HIST1H2BC;ALYREF;RNASEH2A;ASF1B;CDT1;HIST3H2A;RMI2
3	GO:0006260	DNA replication	0.000928542	0.00665801	2.17666	7.45515	0.762664	5	306	TK1;ALYREF;RNASEH2A;CDT1;RMI2
3	GO:0006333	chromatin assembly or disassembly	0.00031764	0.00642222	2.19231	13.7856	0.328992	4	132	HIST1H1C;HIST1H2BC;ASF1B;HIST3H2A
3	GO:0006633	fatty acid biosynthetic process	0.000365903	0.00642222	2.19231	13.2632	0.341454	4	137	CD74;FASN;SCD;FADS2
3	GO:0006959	humoral immune response	0.000824865	0.00665801	2.17666	10.6044	0.423702	4	170	C1QA;C1QC;HLA-DRB5;HIST1H2BC
3	GO:0016064	immunoglobulin mediated immune response	0.000235076	0.00642222	2.19231	14.9633	0.304069	4	122	C1QA;C1QC;CD74;HLA-DRB5
3	GO:0019724	B cell mediated immunity	0.000257987	0.00642222	2.19231	14.5895	0.311546	4	125	C1QA;C1QC;CD74;HLA-DRB5
3	GO:0034728	nucleosome organization	0.000200203	0.00642222	2.19231	15.6303	0.291607	4	117	HIST1H1C;HIST1H2BC;ASF1B;HIST3H2A
3	GO:0071824	protein-DNA complex subunit organization	0.000515726	0.00665801	2.17666	12.0723	0.373855	4	150	HIST1H1C;HIST1H2BC;ASF1B;HIST3H2A
5	GO:0008544	epidermis development	1.86621e-05	0.000298593	3.52492	7.99084	1.15509	8	299	BNC1;CRABP2;KRT14;S100A7;TFAP2A;TFAP2C;BARX2;CALML5
5	GO:0010035	response to inorganic substance	8.92664e-05	0.00064921	3.18761	6.34074	1.44096	8	373	HP;KRT14;MT1G;S100A8;S100A9;SNCG;TFAP2A;NDRG1
5	GO:0010038	response to metal ion	0.000390378	0.00216028	2.66549	6.9418	0.961929	6	249	KRT14;MT1G;S100A8;S100A9;TFAP2A;NDRG1
5	GO:0010043	response to zinc ion	1.3506e-05	0.000293686	3.53212	32.359	0.1468	4	38	KRT14;MT1G;S100A8;S100A9
5	GO:0030595	leukocyte chemotaxis	0.000210983	0.00140656	2.85184	10.2238	0.544707	5	141	S100A7;S100A8;S100A9;SAA1;S100A14
5	GO:0042742	defense response to bacterium	7.1099e-05	0.000631991	3.19929	9.6252	0.703097	6	182	DMBT1;HP;S100A7;S100A8;S100A9;S100A14
5	GO:0043588	skin development	4.76214e-05	0.000476214	3.3222	6.9643	1.31734	8	341	BNC1;CRABP2;KRT14;S100A7;TFAP2A;TFAP2C;BARX2;CALML5
5	GO:0046916	cellular transition metal ion homeostasis	0.000474778	0.00235543	2.62793	12.1816	0.363138	4	94	ATP6V1B1;S100A8;S100A9;SLC39A4
5	GO:0071621	granulocyte chemotaxis	8.96185e-06	0.000293686	3.53212	20.5353	0.282011	5	73	S100A7;S100A8;S100A9;SAA1;S100A14
5	GO:0097529	myeloid leukocyte migration	8.08801e-05	0.000647041	3.18907	12.6611	0.444264	5	115	S100A7;S100A8;S100A9;SAA1;S100A14
5	GO:0097530	granulocyte migration	1.32104e-05	0.000293686	3.53212	18.8632	0.30519	5	79	S100A7;S100A8;S100A9;SAA1;S100A14
5	GO:0098542	defense response to other organism	0.000623458	0.00235543	2.62793	5.34237	1.46414	7	379	DMBT1;HP;S100A7;S100A8;S100A9;EXOSC4;S100A14
5	GO:1901700	response to oxygen-containing compound	0.000590615	0.00235543	2.62793	3.28997	4.65898	13	1206	ATP6V1B1;CYC1;HP;PLAT;PTK2;S100A7;S100A8;S100A9;SNCG;SST;PIK3R3;S100A14;MAPK15
5	GO:1990267	response to transition metal nanoparticle	0.000281882	0.00173466	2.76079	14.0663	0.31678	4	82	KRT14;MT1G;S100A8;S100A9
6	GO:0010466	negative regulation of peptidase activity	0.000360377	0.00288929	2.53921	9.19872	0.616861	5	225	IFI6;SLPI;WFDC2;SPINT2;PCSK1N
6	GO:0010951	negative regulation of endopeptidase activity	0.000305108	0.00288929	2.53921	9.55068	0.594928	5	217	IFI6;SLPI;WFDC2;SPINT2;PCSK1N
6	GO:0052547	regulation of peptidase activity	0.000458338	0.00288929	2.53921	6.86184	1.00343	6	366	CDKN2A;IFI6;SLPI;WFDC2;SPINT2;PCSK1N
6	GO:0052548	regulation of endopeptidase activity	0.000355977	0.00288929	2.53921	7.20976	0.95682	6	349	CDKN2A;IFI6;SLPI;WFDC2;SPINT2;PCSK1N
7	GO:0001501	skeletal system development	2.66781e-08	1.32057e-06	5.87924	14.0728	0.978005	10	436	FOXC1;FRZB;HOXA10;MDFI;MGP;SFRP1;DCHS1;DLK1;LRRC17;PKDCC
7	GO:0001503	ossification	3.37834e-09	7.77208e-07	6.10946	17.6765	0.787339	10	351	FBL;FOXC1;GPC3;ID1;ID3;IGFBP3;MGP;SFRP1;DCHS1;PKDCC
7	GO:0001558	regulation of cell growth	0.000654892	0.00198472	2.7023	8.14335	0.708829	5	316	CDKN2A;FRZB;IGFBP3;SFRP1;DACT3
7	GO:0001649	osteoblast differentiation	6.815e-05	0.000487644	3.3119	13.504	0.435167	5	194	FBL;ID1;ID3;IGFBP3;SFRP1
7	GO:0001655	urogenital system development	4.16289e-06	6.18189e-05	4.20888	12.8168	0.679669	7	303	FOXC1;GPC3;ID3;NID1;SFRP1;DCHS1;ALDH1A2
7	GO:0001657	ureteric bud development	6.62791e-05	0.000487644	3.3119	21.1689	0.219827	4	98	FOXC1;GPC3;SFRP1;DCHS1
7	GO:0001822	kidney development	1.19318e-06	2.53125e-05	4.59666	15.5996	0.563026	7	251	FOXC1;GPC3;ID3;NID1;SFRP1;DCHS1;ALDH1A2
7	GO:0001823	mesonephros development	8.04786e-05	0.000555864	3.25503	20.0934	0.231042	4	103	FOXC1;GPC3;SFRP1;DCHS1
7	GO:0003002	regionalization	9.53551e-05	0.000577969	3.2381	9.44639	0.758178	6	338	FOXC1;GPC3;HOXA10;MDFI;SFRP1;ALDH1A2
7	GO:0006022	aminoglycan metabolic process	0.000599678	0.00189473	2.72245	11.6493	0.390305	4	174	FOXC1;GPC3;SDC2;CHST2
7	GO:0006413	translational initiation	0.000561711	0.00181335	2.74152	11.8608	0.383575	4	171	RPL8;RPS11;RPS16;EIF3K
7	GO:0006605	protein targeting	0.00092871	0.00249774	2.60245	6.06732	1.1597	6	517	MDFI;RPL8;RPS11;RPS16;BAMBI;DACT3
7	GO:0006886	intracellular protein transport	4.37073e-05	0.000360586	3.44299	6.5451	1.76086	9	785	CDKN2A;MDFI;NGFR;RPL8;RPS11;RPS16;BAMBI;PKDCC;DACT3
7	GO:0007275	multicellular organismal development	5.23372e-09	7.77208e-07	6.10946	7.84157	9.99988	27	4458	CDKN2A;COX6B1;CRABP1;ELN;FOXC1;FRZB;GPC3;HOXA10;ID1;ID3;IGFBP3;MDFI;MGP;NGFR;NID1;CLDN11;SDC2;SFRP1;DCHS1;DLK1;ALDH1A2;CHST2;LRRC17;BAMBI;BEX1;PKDCC;DACT3
7	GO:0007389	pattern specification process	0.00036961	0.00135524	2.86798	7.28271	0.973519	6	434	FOXC1;GPC3;HOXA10;MDFI;SFRP1;ALDH1A2
7	GO:0007507	heart development	0.00036961	0.00135524	2.86798	7.28271	0.973519	6	434	FOXC1;GPC3;ID1;ID3;DCHS1;ALDH1A2
7	GO:0008104	protein localization	0.000495675	0.00163511	2.78645	3.82784	4.17671	12	1862	CDKN2A;ID1;MDFI;NGFR;RPL8;RPS11;RPS16;TMSB15A;BAMBI;PKDCC;OLFM2;DACT3
7	GO:0008285	negative regulation of cell proliferation	0.000291598	0.00113954	2.94327	6.37713	1.32569	7	591	CDKN2A;FRZB;GPC3;IGFBP3;RARRES1;SFRP1;ALDH1A2
7	GO:0009653	anatomical structure morphogenesis	1.38889e-05	0.000146044	3.83552	4.76732	5.19733	16	2317	ELN;FOXC1;FRZB;GPC3;HOXA10;ID1;ID3;MDFI;MGP;NGFR;SDC2;SFRP1;DCHS1;ALDH1A2;BAMBI;DACT3
7	GO:0009790	embryo development	5.56084e-06	7.50714e-05	4.12453	6.89929	2.17808	11	971	FOXC1;FRZB;GPC3;HOXA10;ID3;MDFI;SFRP1;DCHS1;DLK1;ALDH1A2;PKDCC
7	GO:0009887	organ morphogenesis	1.62752e-07	4.83374e-06	5.31572	9.11164	1.89545	12	845	ELN;FOXC1;FRZB;GPC3;ID1;ID3;MDFI;MGP;NGFR;SFRP1;DCHS1;ALDH1A2
7	GO:0009888	tissue development	1.47797e-07	4.83374e-06	5.31572	7.02076	3.71014	16	1654	ELN;FOXC1;FRZB;GPC3;ID1;ID3;IGFBP3;MGP;NGFR;SFRP1;DCHS1;ALDH1A2;LRRC17;BAMBI;PKDCC;DACT3
7	GO:0009952	anterior/posterior pattern specification	9.47318e-05	0.000577969	3.2381	12.5616	0.466571	5	208	FOXC1;GPC3;HOXA10;SFRP1;ALDH1A2
7	GO:0009968	negative regulation of signal transduction	0.000114402	0.000641081	3.19309	5.7322	1.99414	9	889	FRZB;GPC3;IGFBP3;MDFI;NGFR;SFRP1;DLK1;BAMBI;DACT3
7	GO:0010648	negative regulation of cell communication	0.000166567	0.000824509	3.0838	5.43712	2.09508	9	934	FRZB;GPC3;IGFBP3;MDFI;NGFR;SFRP1;DLK1;BAMBI;DACT3
7	GO:0010721	negative regulation of cell development	0.000263061	0.00106528	2.97254	14.5928	0.314038	4	140	FRZB;NGFR;SFRP1;DACT3
7	GO:0010769	regulation of cell morphogenesis involved in differentiation	0.000215688	0.000981878	3.00794	10.4673	0.556296	5	248	NGFR;SDC2;SFRP1;BAMBI;DACT3
7	GO:0010942	positive regulation of cell death	3.30684e-05	0.000288862	3.53931	9.18595	0.935385	7	417	CDKN2A;FRZB;ID3;IGFBP3;NGFR;SFRP1;ALDH1A2
7	GO:0014031	mesenchymal cell development	1.42602e-05	0.000146044	3.83552	18.9701	0.314038	5	140	FOXC1;SFRP1;ALDH1A2;BAMBI;DACT3
7	GO:0014033	neural crest cell differentiation	9.50628e-06	0.000107549	3.96839	35.6183	0.134588	4	60	FOXC1;FRZB;SFRP1;ALDH1A2
7	GO:0014706	striated muscle tissue development	0.000673839	0.00202152	2.69432	8.09028	0.713315	5	318	ELN;FOXC1;ID3;IGFBP3;ALDH1A2
7	GO:0015031	protein transport	0.000723426	0.00210963	2.67579	4.07508	3.12019	10	1391	CDKN2A;MDFI;NGFR;RPL8;RPS11;RPS16;BAMBI;PKDCC;OLFM2;DACT3
7	GO:0016055	Wnt signaling pathway	9.07906e-05	0.000573719	3.2413	9.53435	0.751449	6	335	FRZB;GPC3;MDFI;SFRP1;BAMBI;DACT3
7	GO:0016482	cytoplasmic transport	0.000500994	0.00163511	2.78645	5.11587	1.91788	8	855	CDKN2A;MDFI;RPL8;RPS11;RPS16;BAMBI;PKDCC;DACT3
7	GO:0022411	cellular component disassembly	0.000412304	0.00147535	2.8311	7.1286	0.993707	6	443	CDKN2A;ELN;NID1;RPL8;RPS11;RPS16
7	GO:0022603	regulation of anatomical structure morphogenesis	0.000163782	0.000824509	3.0838	6.09524	1.62627	8	725	FOXC1;GPC3;ID1;NGFR;SDC2;SFRP1;BAMBI;DACT3
7	GO:0023057	negative regulation of signaling	0.000163886	0.000824509	3.0838	5.44962	2.0906	9	932	FRZB;GPC3;IGFBP3;MDFI;NGFR;SFRP1;DLK1;BAMBI;DACT3
7	GO:0030111	regulation of Wnt signaling pathway	6.74063e-06	8.34153e-05	4.07875	15.4224	0.473301	6	211	FRZB;GPC3;MDFI;SFRP1;BAMBI;DACT3
7	GO:0030154	cell differentiation	6.55529e-07	1.62243e-05	4.78983	5.50216	7.33279	21	3269	CDKN2A;FBL;FOXC1;FRZB;GPC3;ID1;ID3;IGFBP3;MDFI;MGP;NGFR;SDC2;SFRP1;DCHS1;DLK1;ALDH1A2;LRRC17;BAMBI;BEX1;PKDCC;DACT3
7	GO:0030178	negative regulation of Wnt signaling pathway	7.90138e-06	9.38684e-05	4.02748	21.5424	0.278148	5	124	FRZB;GPC3;MDFI;SFRP1;DACT3
7	GO:0030203	glycosaminoglycan metabolic process	0.000490966	0.00163511	2.78645	12.3075	0.370117	4	165	FOXC1;GPC3;SDC2;CHST2
7	GO:0030278	regulation of ossification	3.84237e-05	0.000326052	3.48671	15.3042	0.385818	5	172	ID1;ID3;MGP;SFRP1;PKDCC
7	GO:0030308	negative regulation of cell growth	0.000342178	0.00130291	2.88509	13.5848	0.33647	4	150	CDKN2A;FRZB;SFRP1;DACT3
7	GO:0030323	respiratory tube development	0.000785516	0.00220093	2.65739	10.8128	0.419465	4	187	GPC3;ID1;ALDH1A2;PKDCC
7	GO:0030324	lung development	0.000724519	0.00210963	2.67579	11.0573	0.410493	4	183	GPC3;ID1;ALDH1A2;PKDCC
7	GO:0032501	multicellular organismal process	5.8382e-06	7.53889e-05	4.12269	5.15701	14.5848	28	6502	CDKN2A;COX6B1;CRABP1;ELN;FBL;FOXC1;FRZB;GPC3;HOXA10;ID1;ID3;IGFBP3;MDFI;MGP;NGFR;NID1;CLDN11;SDC2;SFRP1;DCHS1;DLK1;ALDH1A2;CHST2;LRRC17;BAMBI;BEX1;PKDCC;DACT3
7	GO:0032502	developmental process	2.39934e-08	1.32057e-06	5.87924	7.41866	11.5768	28	5161	CDKN2A;COX6B1;CRABP1;ELN;FBL;FOXC1;FRZB;GPC3;HOXA10;ID1;ID3;IGFBP3;MDFI;MGP;NGFR;NID1;CLDN11;SDC2;SFRP1;DCHS1;DLK1;ALDH1A2;CHST2;LRRC17;BAMBI;BEX1;PKDCC;DACT3
7	GO:0033157	regulation of intracellular protein transport	0.000118148	0.000649816	3.18721	11.9643	0.489002	5	218	CDKN2A;MDFI;BAMBI;PKDCC;DACT3
7	GO:0034613	cellular protein localization	0.00017855	0.00086732	3.06182	4.92932	2.62222	10	1169	CDKN2A;ID1;MDFI;NGFR;RPL8;RPS11;RPS16;BAMBI;PKDCC;DACT3
7	GO:0035295	tube development	0.000262798	0.00106528	2.97254	6.49243	1.30326	7	581	FOXC1;GPC3;ID1;SFRP1;DCHS1;ALDH1A2;PKDCC
7	GO:0040007	growth	0.000470529	0.0016006	2.79572	5.16738	1.89993	8	847	CDKN2A;FOXC1;FRZB;GPC3;IGFBP3;SFRP1;PKDCC;DACT3
7	GO:0040008	regulation of growth	0.000223954	0.000981878	3.00794	6.67312	1.26961	7	566	CDKN2A;FOXC1;FRZB;GPC3;IGFBP3;SFRP1;DACT3
7	GO:0043065	positive regulation of apoptotic process	1.98196e-05	0.000196214	3.70727	9.98404	0.863605	7	385	CDKN2A;FRZB;ID3;IGFBP3;NGFR;SFRP1;ALDH1A2
7	GO:0043068	positive regulation of programmed cell death	2.1893e-05	0.000203194	3.69209	9.82426	0.877064	7	391	CDKN2A;FRZB;ID3;IGFBP3;NGFR;SFRP1;ALDH1A2
7	GO:0044707	single-multicellular organism process	2.58718e-06	4.04417e-05	4.39317	5.46872	14.0801	28	6277	CDKN2A;COX6B1;CRABP1;ELN;FBL;FOXC1;FRZB;GPC3;HOXA10;ID1;ID3;IGFBP3;MDFI;MGP;NGFR;NID1;CLDN11;SDC2;SFRP1;DCHS1;DLK1;ALDH1A2;CHST2;LRRC17;BAMBI;BEX1;PKDCC;DACT3
7	GO:0044767	single-organism developmental process	1.87183e-08	1.32057e-06	5.87924	7.53041	11.4602	28	5109	CDKN2A;COX6B1;CRABP1;ELN;FBL;FOXC1;FRZB;GPC3;HOXA10;ID1;ID3;IGFBP3;MDFI;MGP;NGFR;NID1;CLDN11;SDC2;SFRP1;DCHS1;DLK1;ALDH1A2;CHST2;LRRC17;BAMBI;BEX1;PKDCC;DACT3
7	GO:0045595	regulation of cell differentiation	1.9118e-06	3.34003e-05	4.47625	6.61228	2.85775	13	1274	CDKN2A;FOXC1;FRZB;ID1;ID3;IGFBP3;NGFR;SDC2;SFRP1;LRRC17;BAMBI;PKDCC;DACT3
7	GO:0045596	negative regulation of cell differentiation	0.000158348	0.000824509	3.0838	7.07909	1.20007	7	535	FRZB;ID1;ID3;NGFR;SFRP1;LRRC17;DACT3
7	GO:0045926	negative regulation of growth	0.000101342	0.000589147	3.22978	12.3763	0.473301	5	211	CDKN2A;FRZB;GPC3;SFRP1;DACT3
7	GO:0046822	regulation of nucleocytoplasmic transport	0.000653095	0.00198472	2.7023	11.3786	0.399277	4	178	CDKN2A;MDFI;BAMBI;DACT3
7	GO:0048513	organ development	6.02959e-08	2.23848e-06	5.65005	6.50208	6.41087	21	2858	CDKN2A;COX6B1;ELN;FOXC1;FRZB;GPC3;HOXA10;ID1;ID3;IGFBP3;MDFI;MGP;NGFR;NID1;SFRP1;DCHS1;ALDH1A2;LRRC17;BAMBI;PKDCC;DACT3
7	GO:0048519	negative regulation of biological process	0.000352823	0.00132643	2.87731	3.36679	8.26594	18	3685	CDKN2A;FOXC1;FRZB;GPC3;ID1;ID3;IGFBP3;MDFI;NGFR;RARRES1;SFRP1;DLK1;ALDH1A2;LRRC17;TMSB15A;BAMBI;PKDCC;DACT3
7	GO:0048523	negative regulation of cellular process	0.00010315	0.000589147	3.22978	3.78858	7.5414	18	3362	CDKN2A;FOXC1;FRZB;GPC3;ID1;ID3;IGFBP3;MDFI;NGFR;RARRES1;SFRP1;DLK1;ALDH1A2;LRRC17;TMSB15A;BAMBI;PKDCC;DACT3
7	GO:0048565	digestive tract development	0.000181057	0.00086732	3.06182	16.1484	0.284878	4	127	SFRP1;DCHS1;ALDH1A2;PKDCC
7	GO:0048568	embryonic organ development	0.000269009	0.00106528	2.97254	7.7469	0.91744	6	409	FOXC1;FRZB;ID3;MDFI;ALDH1A2;PKDCC
7	GO:0048585	negative regulation of response to stimulus	0.000437545	0.00152939	2.81548	4.73087	2.38445	9	1063	FRZB;GPC3;IGFBP3;MDFI;NGFR;SFRP1;DLK1;BAMBI;DACT3
7	GO:0048598	embryonic morphogenesis	0.000212095	0.000981878	3.00794	6.73553	1.2584	7	561	FOXC1;FRZB;GPC3;HOXA10;MDFI;SFRP1;ALDH1A2
7	GO:0048729	tissue morphogenesis	0.000139241	0.000751901	3.12384	7.23484	1.1754	7	524	FOXC1;FRZB;GPC3;NGFR;SFRP1;DCHS1;ALDH1A2
7	GO:0048731	system development	1.27603e-08	1.26327e-06	5.8985	7.1458	8.72353	25	3889	CDKN2A;COX6B1;ELN;FOXC1;FRZB;GPC3;HOXA10;ID1;ID3;IGFBP3;MDFI;MGP;NGFR;NID1;CLDN11;SDC2;SFRP1;DCHS1;DLK1;ALDH1A2;LRRC17;BAMBI;BEX1;PKDCC;DACT3
7	GO:0048762	mesenchymal cell differentiation	1.04653e-06	2.39091e-05	4.62144	21.5864	0.343199	6	153	FOXC1;FRZB;SFRP1;ALDH1A2;BAMBI;DACT3
7	GO:0048771	tissue remodeling	0.000235456	0.00101349	2.99418	15.0388	0.305066	4	136	ELN;FOXC1;FRZB;SFRP1
7	GO:0048856	anatomical structure development	3.90449e-07	1.05421e-05	4.97707	5.74516	10.2376	25	4564	CDKN2A;COX6B1;ELN;FOXC1;FRZB;GPC3;HOXA10;ID1;ID3;IGFBP3;MDFI;MGP;NGFR;NID1;CLDN11;SDC2;SFRP1;DCHS1;DLK1;ALDH1A2;LRRC17;BAMBI;BEX1;PKDCC;DACT3
7	GO:0048863	stem cell differentiation	5.91393e-05	0.00046222	3.33515	10.3349	0.69537	6	310	FOXC1;FRZB;SFRP1;ALDH1A2;BAMBI;DACT3
7	GO:0048864	stem cell development	0.000223877	0.000981878	3.00794	10.3805	0.560783	5	250	FOXC1;SFRP1;ALDH1A2;BAMBI;DACT3
7	GO:0048869	cellular developmental process	1.84487e-06	3.34003e-05	4.47625	5.09991	7.78366	21	3470	CDKN2A;FBL;FOXC1;FRZB;GPC3;ID1;ID3;IGFBP3;MDFI;MGP;NGFR;SDC2;SFRP1;DCHS1;DLK1;ALDH1A2;LRRC17;BAMBI;BEX1;PKDCC;DACT3
7	GO:0050793	regulation of developmental process	2.26879e-06	3.7435e-05	4.42672	5.82911	3.95464	15	1763	CDKN2A;FOXC1;FRZB;GPC3;ID1;ID3;IGFBP3;MGP;NGFR;SDC2;SFRP1;LRRC17;BAMBI;PKDCC;DACT3
7	GO:0051093	negative regulation of developmental process	8.90171e-05	0.000573719	3.2413	6.68859	1.48944	8	664	FOXC1;FRZB;ID1;ID3;NGFR;SFRP1;LRRC17;DACT3
7	GO:0051128	regulation of cellular component organization	0.000151076	0.000801242	3.09624	4.41498	3.68098	12	1641	CDKN2A;ELN;FRZB;GPC3;IGFBP3;NGFR;SDC2;SFRP1;TMSB15A;BAMBI;PKDCC;DACT3
7	GO:0051239	regulation of multicellular organismal process	2.27472e-05	0.000204725	3.68883	4.71164	4.76217	15	2123	CDKN2A;FOXC1;FRZB;GPC3;ID1;ID3;IGFBP3;MGP;NGFR;SDC2;SFRP1;LRRC17;BAMBI;PKDCC;DACT3
7	GO:0055123	digestive system development	0.000255952	0.00106528	2.97254	14.7019	0.311795	4	139	SFRP1;DCHS1;ALDH1A2;PKDCC
7	GO:0060070	canonical Wnt signaling pathway	9.05129e-05	0.000573719	3.2413	12.6882	0.462085	5	206	FRZB;GPC3;SFRP1;BAMBI;DACT3
7	GO:0060284	regulation of cell development	9.77716e-06	0.000107549	3.96839	7.99376	1.45803	9	650	FOXC1;FRZB;ID3;IGFBP3;NGFR;SDC2;SFRP1;BAMBI;DACT3
7	GO:0060429	epithelium development	0.000327185	0.001262	2.89894	4.93583	2.29248	9	1022	FOXC1;FRZB;GPC3;ID1;ID3;NGFR;SFRP1;DCHS1;ALDH1A2
7	GO:0060485	mesenchyme development	5.1005e-06	7.21356e-05	4.14185	16.2236	0.450869	6	201	FOXC1;FRZB;SFRP1;ALDH1A2;BAMBI;DACT3
7	GO:0060537	muscle tissue development	0.000807223	0.00224061	2.64963	7.76123	0.742476	5	331	ELN;FOXC1;ID3;IGFBP3;ALDH1A2
7	GO:0060828	regulation of canonical Wnt signaling pathway	2.05576e-05	0.000196955	3.70563	17.5287	0.338713	5	151	FRZB;GPC3;SFRP1;BAMBI;DACT3
7	GO:0070727	cellular macromolecule localization	0.000184927	0.000871796	3.05959	4.90649	2.63344	10	1174	CDKN2A;ID1;MDFI;NGFR;RPL8;RPS11;RPS16;BAMBI;PKDCC;DACT3
7	GO:0072001	renal system development	1.75735e-06	3.34003e-05	4.47625	14.6822	0.596673	7	266	FOXC1;GPC3;ID3;NID1;SFRP1;DCHS1;ALDH1A2
7	GO:0072073	kidney epithelium development	0.000255952	0.00106528	2.97254	14.7019	0.311795	4	139	FOXC1;GPC3;SFRP1;DCHS1
7	GO:0072163	mesonephric epithelium development	6.89597e-05	0.000487644	3.3119	20.9447	0.22207	4	99	FOXC1;GPC3;SFRP1;DCHS1
7	GO:0072164	mesonephric tubule development	6.89597e-05	0.000487644	3.3119	20.9447	0.22207	4	99	FOXC1;GPC3;SFRP1;DCHS1
7	GO:0072358	cardiovascular system development	0.000474251	0.0016006	2.79572	5.16088	1.90217	8	848	FOXC1;FRZB;GPC3;ID1;ID3;SFRP1;DCHS1;ALDH1A2
7	GO:0072359	circulatory system development	0.000474251	0.0016006	2.79572	5.16088	1.90217	8	848	FOXC1;FRZB;GPC3;ID1;ID3;SFRP1;DCHS1;ALDH1A2
7	GO:0072594	establishment of protein localization to organelle	0.000576758	0.0018419	2.73473	6.67253	1.05876	6	472	MDFI;RPL8;RPS11;RPS16;BAMBI;DACT3
7	GO:0090090	negative regulation of canonical Wnt signaling pathway	4.95892e-05	0.000398054	3.40006	22.8822	0.204125	4	91	FRZB;GPC3;SFRP1;DACT3
7	GO:2000026	regulation of multicellular organismal development	5.84869e-08	2.23848e-06	5.65005	7.9771	2.98561	15	1331	CDKN2A;FOXC1;FRZB;GPC3;ID1;ID3;IGFBP3;MGP;NGFR;SDC2;SFRP1;LRRC17;BAMBI;PKDCC;DACT3
7	GO:2000027	regulation of organ morphogenesis	0.000387547	0.00140368	2.85273	13.1308	0.347685	4	155	FOXC1;GPC3;NGFR;SFRP1
8	GO:0002526	acute inflammatory response	0.000160987	0.00207495	2.68299	10.842	0.51349	5	123	DEFB1;HP;SAA1;C3;C4A
8	GO:0006952	defense response	0.000248163	0.00227332	2.64334	3.17303	6.07004	16	1454	CHI3L1;CLU;CTSB;DEFB1;HP;IGHA1;KCNN4;LCN2;MMP7;PTGS1;SAA1;C3;C4A;IFITM1;CHST1;CD74
8	GO:0006959	humoral immune response	7.56126e-05	0.00190307	2.72055	9.487	0.709702	6	170	CLU;DEFB1;IGHA1;MMP7;C3;C4A
8	GO:0008283	cell proliferation	0.000657077	0.0042345	2.3732	2.79734	7.30158	17	1749	CLU;DHCR24;MMP7;SERPINE2;FGFRL1;RAB25;PTGER2;PTGS1;RARRES1;RARRES3;SMARCA2;SMARCD3;SOX9;RASSF5;IFITM1;RUNX3;CD74
8	GO:0008285	negative regulation of cell proliferation	0.000158818	0.00207495	2.68299	4.65048	2.46726	10	591	DHCR24;SERPINE2;FGFRL1;RARRES1;RARRES3;SMARCA2;SOX9;RASSF5;IFITM1;RUNX3
8	GO:0010466	negative regulation of peptidase activity	4.22017e-06	0.00024477	3.61124	9.85082	0.939311	8	225	WFDC2;DHCR24;SERPINA5;SERPINE2;SLPI;SPINT1;C3;C4A
8	GO:0010951	negative regulation of endopeptidase activity	3.22786e-06	0.00024477	3.61124	10.2331	0.905913	8	217	WFDC2;DHCR24;SERPINA5;SERPINE2;SLPI;SPINT1;C3;C4A
8	GO:0016485	protein processing	0.000894265	0.00518674	2.28511	4.99174	1.55299	7	372	CLU;DHCR24;ANPEP;SERPINA5;SERPINE2;C3;C4A
8	GO:0030162	regulation of proteolysis	0.000230687	0.00227332	2.64334	4.865	2.09988	9	503	WFDC2;CLU;DHCR24;SERPINA5;SERPINE2;SLPI;SPINT1;C3;C4A
8	GO:0042127	regulation of cell proliferation	9.1078e-05	0.00190307	2.72055	3.49049	5.56907	16	1334	DHCR24;MMP7;SERPINE2;FGFRL1;RAB25;PTGER2;PTGS1;RARRES1;RARRES3;SMARCA2;SMARCD3;SOX9;RASSF5;IFITM1;RUNX3;CD74
8	GO:0051346	negative regulation of hydrolase activity	9.45869e-05	0.00190307	2.72055	6.25689	1.44863	8	347	WFDC2;DHCR24;SERPINA5;SERPINE2;SLPI;SPINT1;C3;C4A
8	GO:0052547	regulation of peptidase activity	0.000136702	0.00207495	2.68299	5.91762	1.52795	8	366	WFDC2;DHCR24;SERPINA5;SERPINE2;SLPI;SPINT1;C3;C4A
8	GO:0052548	regulation of endopeptidase activity	9.84347e-05	0.00190307	2.72055	6.21939	1.45698	8	349	WFDC2;DHCR24;SERPINA5;SERPINE2;SLPI;SPINT1;C3;C4A
10	GO:0001655	urogenital system development	0.000224461	0.000830127	3.08086	10.551	0.56639	5	303	AR;ITGB4;SOX4;TFAP2A;SULF1
10	GO:0002250	adaptive immune response	5.26518e-13	1.34555e-11	10.8711	37.5863	0.474796	11	254	C1R;C1S;CD74;HLA-B;HLA-DRB1;IGHG1;IGHG3;IGKC;IGLC2;IGLC3;IGKV4-1
10	GO:0002252	immune effector process	5.0281e-09	5.50696e-08	7.25909	15.2203	1.11783	11	598	C1R;C1S;CD74;HLA-B;HLA-DRB1;IGHG1;IGHG3;IGKC;IGLC2;IGLC3;IGKV4-1
10	GO:0002253	activation of immune response	1.33745e-10	2.19724e-09	8.65812	21.8766	0.792573	11	424	C1R;C1S;HLA-DPB1;HLA-DRA;HLA-DRB1;IGHG1;IGHG3;IGKC;IGLC2;IGLC3;IGKV4-1
10	GO:0002376	immune system process	6.4242e-09	6.71621e-08	7.17288	9.27995	4.20026	18	2247	C1R;C1S;CD74;GAPDH;HLA-B;HLA-DPB1;HLA-DRA;HLA-DRB1;HSPA1B;IGHA1;IGHG1;IGHG3;IGKC;IGLC2;IGLC3;SOX4;TAPBP;IGKV4-1
10	GO:0002429	immune response-activating cell surface receptor signaling pathway	2.40159e-10	3.68244e-09	8.43386	30.6361	0.429933	9	230	HLA-DPB1;HLA-DRA;HLA-DRB1;IGHG1;IGHG3;IGKC;IGLC2;IGLC3;IGKV4-1
10	GO:0002431	Fc receptor mediated stimulatory signaling pathway	1.9413e-08	1.53965e-07	6.81258	44.7472	0.177581	6	95	IGHG1;IGHG3;IGKC;IGLC2;IGLC3;IGKV4-1
10	GO:0002433	immune response-regulating cell surface receptor signaling pathway involved in phagocytosis	1.49656e-08	1.27485e-07	6.89454	46.8647	0.170104	6	91	IGHG1;IGHG3;IGKC;IGLC2;IGLC3;IGKV4-1
10	GO:0002443	leukocyte mediated immunity	6.79695e-13	1.5633e-11	10.806	36.6667	0.486012	11	260	C1R;C1S;CD74;HLA-B;HLA-DRB1;IGHG1;IGHG3;IGKC;IGLC2;IGLC3;IGKV4-1
10	GO:0002449	lymphocyte mediated immunity	5.85368e-14	2.69269e-12	11.5698	46.498	0.388809	11	208	C1R;C1S;CD74;HLA-B;HLA-DRB1;IGHG1;IGHG3;IGKC;IGLC2;IGLC3;IGKV4-1
10	GO:0002455	humoral immune response mediated by circulating immunoglobulin	2.94129e-15	6.76496e-13	12.1697	117.938	0.125241	9	67	C1R;C1S;HLA-DRB1;IGHG1;IGHG3;IGKC;IGLC2;IGLC3;IGKV4-1
10	GO:0002460	adaptive immune response based on somatic recombination of immune receptors built from immunoglobulin superfamily domains	9.34169e-14	3.58098e-12	11.446	44.4412	0.405633	11	217	C1R;C1S;CD74;HLA-B;HLA-DRB1;IGHG1;IGHG3;IGKC;IGLC2;IGLC3;IGKV4-1
10	GO:0002478	antigen processing and presentation of exogenous peptide antigen	6.21874e-07	4.2068e-06	5.37605	24.1692	0.317777	6	170	CD74;HLA-B;HLA-DPB1;HLA-DRA;HLA-DRB1;TAPBP
10	GO:0002495	antigen processing and presentation of peptide antigen via MHC class II	2.92404e-05	0.000131868	3.87986	26.6338	0.17945	4	96	CD74;HLA-DPB1;HLA-DRA;HLA-DRB1
10	GO:0002504	antigen processing and presentation of peptide or polysaccharide antigen via MHC class II	3.04585e-05	0.00013472	3.87057	26.3457	0.18132	4	97	CD74;HLA-DPB1;HLA-DRA;HLA-DRB1
10	GO:0002682	regulation of immune system process	4.0752e-09	4.68648e-08	7.32915	11.5072	2.14219	14	1146	C1R;C1S;CD74;HLA-B;HLA-DPB1;HLA-DRA;HLA-DRB1;HSPA1B;IGHG1;IGHG3;IGKC;IGLC2;IGLC3;IGKV4-1
10	GO:0002684	positive regulation of immune system process	1.11654e-10	1.97542e-09	8.70434	17.0662	1.30849	13	700	C1R;C1S;CD74;HLA-B;HLA-DPB1;HLA-DRA;HLA-DRB1;IGHG1;IGHG3;IGKC;IGLC2;IGLC3;IGKV4-1
10	GO:0002757	immune response-activating signal transduction	1.70922e-08	1.404e-07	6.85263	18.3804	0.699109	9	374	HLA-DPB1;HLA-DRA;HLA-DRB1;IGHG1;IGHG3;IGKC;IGLC2;IGLC3;IGKV4-1
10	GO:0002764	immune response-regulating signaling pathway	1.47867e-07	1.09708e-06	5.95976	14.1165	0.899121	9	481	HLA-DPB1;HLA-DRA;HLA-DRB1;IGHG1;IGHG3;IGKC;IGLC2;IGLC3;IGKV4-1
10	GO:0002768	immune response-regulating cell surface receptor signaling pathway	9.61917e-09	9.21837e-08	7.03535	19.7042	0.654246	9	350	HLA-DPB1;HLA-DRA;HLA-DRB1;IGHG1;IGHG3;IGKC;IGLC2;IGLC3;IGKV4-1
10	GO:0006897	endocytosis	0.000343903	0.00118162	2.92752	7.54134	0.972023	6	520	IGHG1;IGHG3;IGKC;IGLC2;IGLC3;IGKV4-1
10	GO:0006909	phagocytosis	1.34654e-06	7.55379e-06	5.12184	21.0519	0.362639	6	194	IGHG1;IGHG3;IGKC;IGLC2;IGLC3;IGKV4-1
10	GO:0006950	response to stress	5.32135e-07	3.70882e-06	5.43076	6.6018	6.24525	19	3341	C1R;C1S;CD74;GAPDH;HLA-B;HLA-DPB1;HLA-DRA;HLA-DRB1;HSPA1B;IGHA1;IGHG1;IGHG3;IGKC;IGLC2;IGLC3;ITGB4;MGST1;SOX4;IGKV4-1
10	GO:0006952	defense response	8.86272e-09	8.86272e-08	7.05243	10.132	2.71793	15	1454	C1R;C1S;CD74;GAPDH;HLA-B;HLA-DPB1;HLA-DRA;HLA-DRB1;IGHA1;IGHG1;IGHG3;IGKC;IGLC2;IGLC3;IGKV4-1
10	GO:0006955	immune response	2.94119e-10	4.22796e-09	8.37387	12.499	2.53848	16	1358	C1R;C1S;CD74;GAPDH;HLA-B;HLA-DPB1;HLA-DRA;HLA-DRB1;IGHA1;IGHG1;IGHG3;IGKC;IGLC2;IGLC3;TAPBP;IGKV4-1
10	GO:0006956	complement activation	3.68982e-13	1.06082e-11	10.9744	96.7212	0.127111	8	68	C1R;C1S;IGHG1;IGHG3;IGKC;IGLC2;IGLC3;IGKV4-1
10	GO:0006958	complement activation, classical pathway	3.24523e-14	1.86601e-12	11.7291	135.104	0.095333	8	51	C1R;C1S;IGHG1;IGHG3;IGKC;IGLC2;IGLC3;IGKV4-1
10	GO:0006959	humoral immune response	3.40974e-13	1.06082e-11	10.9744	49.5594	0.317777	10	170	C1R;C1S;HLA-DRB1;IGHA1;IGHG1;IGHG3;IGKC;IGLC2;IGLC3;IGKV4-1
10	GO:0007165	signal transduction	0.000467259	0.00149263	2.82605	3.62978	9.69032	19	5184	AR;CD74;HLA-B;HLA-DPB1;HLA-DRA;HLA-DRB1;HSPA1B;IGHG1;IGHG3;IGKC;IGLC2;IGLC3;ITGB4;JUP;PTN;SOX4;TFAP2A;SULF1;IGKV4-1
10	GO:0007166	cell surface receptor signaling pathway	3.41699e-07	2.45596e-06	5.60978	6.83109	6.07888	19	3252	AR;CD74;HLA-B;HLA-DPB1;HLA-DRA;HLA-DRB1;HSPA1B;IGHG1;IGHG3;IGKC;IGLC2;IGLC3;ITGB4;JUP;PTN;SOX4;TFAP2A;SULF1;IGKV4-1
10	GO:0008283	cell proliferation	0.000887987	0.00240279	2.61928	4.10581	3.26936	10	1749	AR;CD74;HLA-DPB1;HLA-DRB1;HSPA1B;JUP;PTN;SOX4;TFAP2A;SULF1
10	GO:0010033	response to organic substance	0.000130748	0.000509695	3.29269	4.51995	4.35728	13	2331	AR;CD74;GAPDH;HLA-B;HLA-DPB1;HLA-DRA;HLA-DRB1;HSPA1B;JUP;MGST1;SOX4;SLC34A2;SULF1
10	GO:0016064	immunoglobulin mediated immune response	1.17024e-14	1.15067e-12	11.939	71.0134	0.228052	10	122	C1R;C1S;CD74;HLA-DRB1;IGHG1;IGHG3;IGKC;IGLC2;IGLC3;IGKV4-1
10	GO:0016331	morphogenesis of embryonic epithelium	0.00016205	0.00061101	3.21395	16.8424	0.278522	4	149	JUP;SOX4;TFAP2A;SULF1
10	GO:0019221	cytokine-mediated signaling pathway	0.000704882	0.00202654	2.69325	8.14323	0.727148	5	389	CD74;HLA-B;HLA-DPB1;HLA-DRA;HLA-DRB1
10	GO:0019724	B cell mediated immunity	1.50087e-14	1.15067e-12	11.939	69.1478	0.233659	10	125	C1R;C1S;CD74;HLA-DRB1;IGHG1;IGHG3;IGKC;IGLC2;IGLC3;IGKV4-1
10	GO:0019882	antigen processing and presentation	3.61372e-06	1.76842e-05	4.75241	17.6283	0.429933	6	230	CD74;HLA-B;HLA-DPB1;HLA-DRA;HLA-DRB1;TAPBP
10	GO:0019884	antigen processing and presentation of exogenous antigen	6.66063e-07	4.37699e-06	5.35882	23.875	0.321515	6	172	CD74;HLA-B;HLA-DPB1;HLA-DRA;HLA-DRB1;TAPBP
10	GO:0019886	antigen processing and presentation of exogenous peptide antigen via MHC class II	2.58001e-05	0.000118681	3.92562	27.5367	0.173843	4	93	CD74;HLA-DPB1;HLA-DRA;HLA-DRB1
10	GO:0034097	response to cytokine	0.00074062	0.002103	2.67716	6.48067	1.12343	6	601	CD74;GAPDH;HLA-B;HLA-DPB1;HLA-DRA;HLA-DRB1
10	GO:0034341	response to interferon-gamma	2.42756e-06	1.32938e-05	4.87635	28.1522	0.220574	5	118	GAPDH;HLA-B;HLA-DPB1;HLA-DRA;HLA-DRB1
10	GO:0038093	Fc receptor signaling pathway	4.61794e-06	2.21276e-05	4.65507	16.8643	0.448626	6	240	IGHG1;IGHG3;IGKC;IGLC2;IGLC3;IGKV4-1
10	GO:0038094	Fc-gamma receptor signaling pathway	1.49656e-08	1.27485e-07	6.89454	46.8647	0.170104	6	91	IGHG1;IGHG3;IGKC;IGLC2;IGLC3;IGKV4-1
10	GO:0038095	Fc-epsilon receptor signaling pathway	0.00036295	0.00120983	2.91727	13.5376	0.343947	4	184	IGKC;IGLC2;IGLC3;IGKV4-1
10	GO:0038096	Fc-gamma receptor signaling pathway involved in phagocytosis	1.49656e-08	1.27485e-07	6.89454	46.8647	0.170104	6	91	IGHG1;IGHG3;IGKC;IGLC2;IGLC3;IGKV4-1
10	GO:0042110	T cell activation	0.000755303	0.00211257	2.67519	8.01487	0.738364	5	395	CD74;HLA-DPB1;HLA-DRA;HLA-DRB1;SOX4
10	GO:0042127	regulation of cell proliferation	9.73367e-05	0.000392762	3.40587	5.54947	2.49361	10	1334	AR;CD74;HLA-DPB1;HLA-DRB1;HSPA1B;JUP;PTN;SOX4;TFAP2A;SULF1
10	GO:0042592	homeostatic process	0.000452484	0.00146579	2.83393	4.86463	2.44127	9	1306	CD74;CP;HLA-DRB1;HSPA1B;IGHA1;IGHG3;IGKC;SOX4;SLC34A2
10	GO:0045087	innate immune response	1.25403e-09	1.52283e-08	7.81735	13.8358	1.59262	13	852	C1R;C1S;GAPDH;HLA-B;HLA-DPB1;HLA-DRA;HLA-DRB1;IGHG1;IGHG3;IGKC;IGLC2;IGLC3;IGKV4-1
10	GO:0048002	antigen processing and presentation of peptide antigen	1.12105e-06	6.7853e-06	5.16843	21.7541	0.351424	6	188	CD74;HLA-B;HLA-DPB1;HLA-DRA;HLA-DRB1;TAPBP
10	GO:0048518	positive regulation of biological process	6.99418e-07	4.4685e-06	5.34984	6.55764	7.89769	21	4225	AR;C1R;C1S;CD74;HLA-B;HLA-DPB1;HLA-DRA;HLA-DRB1;HSPA1B;IGHA1;IGHG1;IGHG3;IGKC;IGLC2;IGLC3;JUP;PTN;SOX4;TFAP2A;SULF1;IGKV4-1
10	GO:0048583	regulation of response to stimulus	1.04784e-07	8.03344e-07	6.0951	7.4682	5.66017	19	3028	AR;C1R;C1S;CD74;HLA-B;HLA-DPB1;HLA-DRA;HLA-DRB1;HSPA1B;IGHG1;IGHG3;IGKC;IGLC2;IGLC3;JUP;SOX4;TFAP2A;SULF1;IGKV4-1
10	GO:0048584	positive regulation of response to stimulus	1.25799e-09	1.52283e-08	7.81735	11.2103	2.80017	16	1498	C1R;C1S;CD74;HLA-B;HLA-DPB1;HLA-DRA;HLA-DRB1;IGHG1;IGHG3;IGKC;IGLC2;IGLC3;JUP;SOX4;SULF1;IGKV4-1
10	GO:0050776	regulation of immune response	4.05211e-10	5.48226e-09	8.26104	15.2691	1.45243	13	777	C1R;C1S;CD74;HLA-B;HLA-DPB1;HLA-DRA;HLA-DRB1;IGHG1;IGHG3;IGKC;IGLC2;IGLC3;IGKV4-1
10	GO:0050778	positive regulation of immune response	1.91595e-12	4.00608e-11	10.3973	24.0828	0.945853	13	506	C1R;C1S;CD74;HLA-B;HLA-DPB1;HLA-DRA;HLA-DRB1;IGHG1;IGHG3;IGKC;IGLC2;IGLC3;IGKV4-1
10	GO:0050870	positive regulation of T cell activation	0.00037049	0.00121732	2.91459	13.462	0.345816	4	185	CD74;HLA-DPB1;HLA-DRA;HLA-DRB1
10	GO:0050896	response to stimulus	1.34205e-06	7.55379e-06	5.12184	9.88291	14.3224	27	7662	AR;C1R;C1S;CD74;COL9A2;GAPDH;HLA-B;HLA-DPB1;HLA-DRA;HLA-DRB1;HSPA1B;IGHA1;IGHG1;IGHG3;IGKC;IGLC2;IGLC3;ITGB4;JUP;MGST1;PTN;SOX4;TAPBP;TFAP2A;SLC34A2;SULF1;IGKV4-1
10	GO:0051251	positive regulation of lymphocyte activation	0.000924938	0.00244524	2.61168	10.4688	0.441149	4	236	CD74;HLA-DPB1;HLA-DRA;HLA-DRB1
10	GO:0051716	cellular response to stimulus	0.00051084	0.00156658	2.80505	3.70019	11.6194	21	6216	AR;CD74;GAPDH;HLA-B;HLA-DPB1;HLA-DRA;HLA-DRB1;HSPA1B;IGHG1;IGHG3;IGKC;IGLC2;IGLC3;ITGB4;JUP;MGST1;PTN;SOX4;TFAP2A;SULF1;IGKV4-1
10	GO:0060333	interferon-gamma-mediated signaling pathway	1.09939e-05	5.16042e-05	4.28731	34.5569	0.140196	4	75	HLA-B;HLA-DPB1;HLA-DRA;HLA-DRB1
10	GO:0070887	cellular response to chemical stimulus	0.000344236	0.00118162	2.92752	4.20085	4.12362	12	2206	AR;CD74;GAPDH;HLA-B;HLA-DPB1;HLA-DRA;HLA-DRB1;JUP;MGST1;SOX4;TFAP2A;SULF1
10	GO:0071310	cellular response to organic substance	0.000920452	0.00244524	2.61168	4.08472	3.28432	10	1757	AR;CD74;GAPDH;HLA-B;HLA-DPB1;HLA-DRA;HLA-DRB1;JUP;SOX4;SULF1
10	GO:0071345	cellular response to cytokine stimulus	0.000297079	0.00106763	2.97158	7.7595	0.945853	6	506	CD74;GAPDH;HLA-B;HLA-DPB1;HLA-DRA;HLA-DRB1
10	GO:0071346	cellular response to interferon-gamma	9.67088e-07	6.01163e-06	5.22101	34.2495	0.183189	5	98	GAPDH;HLA-B;HLA-DPB1;HLA-DRA;HLA-DRB1
10	GO:0072376	protein activation cascade	3.43594e-12	6.58556e-11	10.1814	71.5511	0.166366	8	89	C1R;C1S;IGHG1;IGHG3;IGKC;IGLC2;IGLC3;IGKV4-1
11	GO:0000184	nuclear-transcribed mRNA catabolic process, nonsense-mediated decay	1.93137e-55	3.75238e-54	53.4257	518.774	0.286747	29	118	RPL10A;RPL3;RPL4;RPL11;RPL18A;RPL19;RPL26;RPL27;RPL28;RPL29;RPL31;RPL35A;RPLP0;RPLP1;RPS4X;RPS5;RPS8;RPS11;RPS12;RPS15;RPS16;RPS18;RPS19;RPS21;RPS27A;RPS29;RPL35;RPL13A;RPL36
11	GO:0000956	nuclear-transcribed mRNA catabolic process	3.04227e-49	2.75833e-48	47.5594	296.642	0.447131	29	184	RPL10A;RPL3;RPL4;RPL11;RPL18A;RPL19;RPL26;RPL27;RPL28;RPL29;RPL31;RPL35A;RPLP0;RPLP1;RPS4X;RPS5;RPS8;RPS11;RPS12;RPS15;RPS16;RPS18;RPS19;RPS21;RPS27A;RPS29;RPL35;RPL13A;RPL36
11	GO:0006139	nucleobase-containing compound metabolic process	4.84455e-14	9.02547e-14	13.0445	31.021	14.6241	37	6018	C1QBP;EEF2;HOXC4;NDUFS5;RPL10A;YBX1;RGS10;RPL3;RPL4;RPL11;RPL18A;RPL19;RPL26;RPL27;RPL28;RPL29;RPL31;RPL35A;RPLP0;RPLP1;RPS4X;RPS5;RPS8;RPS11;RPS12;RPS15;RPS16;RPS18;RPS19;RPS21;RPS27A;RPS29;PABPC4;RPL35;RPL13A;RPL36;TRIT1
11	GO:0006364	rRNA processing	3.91169e-10	5.72032e-10	9.24258	36.6313	0.291607	8	120	RPL11;RPL26;RPL35A;RPS8;RPS15;RPS16;RPS19;RPS21
11	GO:0006396	RNA processing	5.88463e-08	7.84617e-08	7.10534	9.86796	1.7059	12	702	C1QBP;YBX1;RPL11;RPL26;RPL35A;RPS8;RPS15;RPS16;RPS19;RPS21;PABPC4;TRIT1
11	GO:0006401	RNA catabolic process	7.52175e-49	6.39349e-48	47.1943	268.946	0.549193	30	226	RPL10A;RPL3;RPL4;RPL11;RPL18A;RPL19;RPL26;RPL27;RPL28;RPL29;RPL31;RPL35A;RPLP0;RPLP1;RPS4X;RPS5;RPS8;RPS11;RPS12;RPS15;RPS16;RPS18;RPS19;RPS21;RPS27A;RPS29;PABPC4;RPL35;RPL13A;RPL36
11	GO:0006402	mRNA catabolic process	2.19294e-48	1.75435e-47	46.7559	275.118	0.476291	29	196	RPL10A;RPL3;RPL4;RPL11;RPL18A;RPL19;RPL26;RPL27;RPL28;RPL29;RPL31;RPL35A;RPLP0;RPLP1;RPS4X;RPS5;RPS8;RPS11;RPS12;RPS15;RPS16;RPS18;RPS19;RPS21;RPS27A;RPS29;RPL35;RPL13A;RPL36
11	GO:0006412	translation	3.64053e-46	2.47556e-45	44.6063	217.67	1.2612	34	519	C1QBP;EEF1B2;EEF2;RPL10A;RPL3;RPL4;RPL11;RPL18A;RPL19;RPL26;RPL27;RPL28;RPL29;RPL31;RPL35A;RPLP0;RPLP1;RPS4X;RPS5;RPS8;RPS11;RPS12;RPS15;RPS16;RPS18;RPS19;RPS21;RPS27A;RPS29;PABPC4;RPL35;RPL13A;RPL36;EIF3L
11	GO:0006413	translational initiation	9.04704e-53	1.36711e-51	50.8642	375.154	0.41554	30	171	RPL10A;RPL3;RPL4;RPL11;RPL18A;RPL19;RPL26;RPL27;RPL28;RPL29;RPL31;RPL35A;RPLP0;RPLP1;RPS4X;RPS5;RPS8;RPS11;RPS12;RPS15;RPS16;RPS18;RPS19;RPS21;RPS27A;RPS29;RPL35;RPL13A;RPL36;EIF3L
11	GO:0006414	translational elongation	2.52951e-60	3.44013e-58	57.4634	670.459	0.298897	31	123	EEF1B2;EEF2;RPL10A;RPL3;RPL4;RPL11;RPL18A;RPL19;RPL26;RPL27;RPL28;RPL29;RPL31;RPL35A;RPLP0;RPLP1;RPS4X;RPS5;RPS8;RPS11;RPS12;RPS15;RPS16;RPS18;RPS19;RPS21;RPS27A;RPS29;RPL35;RPL13A;RPL36
11	GO:0006415	translational termination	1.30971e-58	8.90603e-57	56.0503	700.57	0.230856	29	95	RPL10A;RPL3;RPL4;RPL11;RPL18A;RPL19;RPL26;RPL27;RPL28;RPL29;RPL31;RPL35A;RPLP0;RPLP1;RPS4X;RPS5;RPS8;RPS11;RPS12;RPS15;RPS16;RPS18;RPS19;RPS21;RPS27A;RPS29;RPL35;RPL13A;RPL36
11	GO:0006417	regulation of translation	3.71065e-05	4.67267e-05	4.33043	11.1889	0.636675	6	262	C1QBP;EEF2;RPS4X;RPS5;RPL13A;EIF3L
11	GO:0006605	protein targeting	1.17542e-35	5.51231e-35	34.2587	92.2414	1.25634	29	517	RPL10A;RPL3;RPL4;RPL11;RPL18A;RPL19;RPL26;RPL27;RPL28;RPL29;RPL31;RPL35A;RPLP0;RPLP1;RPS4X;RPS5;RPS8;RPS11;RPS12;RPS15;RPS16;RPS18;RPS19;RPS21;RPS27A;RPS29;RPL35;RPL13A;RPL36
11	GO:0006612	protein targeting to membrane	5.25204e-50	5.95232e-49	48.2253	317.3	0.42283	29	174	RPL10A;RPL3;RPL4;RPL11;RPL18A;RPL19;RPL26;RPL27;RPL28;RPL29;RPL31;RPL35A;RPLP0;RPLP1;RPS4X;RPS5;RPS8;RPS11;RPS12;RPS15;RPS16;RPS18;RPS19;RPS21;RPS27A;RPS29;RPL35;RPL13A;RPL36
11	GO:0006613	cotranslational protein targeting to membrane	1.38058e-56	4.69397e-55	54.3285	577.462	0.264876	29	109	RPL10A;RPL3;RPL4;RPL11;RPL18A;RPL19;RPL26;RPL27;RPL28;RPL29;RPL31;RPL35A;RPLP0;RPLP1;RPS4X;RPS5;RPS8;RPS11;RPS12;RPS15;RPS16;RPS18;RPS19;RPS21;RPS27A;RPS29;RPL35;RPL13A;RPL36
11	GO:0006614	SRP-dependent cotranslational protein targeting to membrane	7.42087e-57	3.36413e-55	54.4731	592.344	0.260016	29	107	RPL10A;RPL3;RPL4;RPL11;RPL18A;RPL19;RPL26;RPL27;RPL28;RPL29;RPL31;RPL35A;RPLP0;RPLP1;RPS4X;RPS5;RPS8;RPS11;RPS12;RPS15;RPS16;RPS18;RPS19;RPS21;RPS27A;RPS29;RPL35;RPL13A;RPL36
11	GO:0006725	cellular aromatic compound metabolic process	1.38885e-13	2.30345e-13	12.6376	29.582	15.0591	37	6197	C1QBP;EEF2;HOXC4;NDUFS5;RPL10A;YBX1;RGS10;RPL3;RPL4;RPL11;RPL18A;RPL19;RPL26;RPL27;RPL28;RPL29;RPL31;RPL35A;RPLP0;RPLP1;RPS4X;RPS5;RPS8;RPS11;RPS12;RPS15;RPS16;RPS18;RPS19;RPS21;RPS27A;RPS29;PABPC4;RPL35;RPL13A;RPL36;TRIT1
11	GO:0006807	nitrogen compound metabolic process	3.47387e-12	5.43042e-12	11.2652	25.4248	16.4758	37	6780	C1QBP;EEF2;HOXC4;NDUFS5;RPL10A;YBX1;RGS10;RPL3;RPL4;RPL11;RPL18A;RPL19;RPL26;RPL27;RPL28;RPL29;RPL31;RPL35A;RPLP0;RPLP1;RPS4X;RPS5;RPS8;RPS11;RPS12;RPS15;RPS16;RPS18;RPS19;RPS21;RPS27A;RPS29;PABPC4;RPL35;RPL13A;RPL36;TRIT1
11	GO:0006810	transport	1.81932e-10	2.71898e-10	9.56559	8.60942	9.87333	29	4063	RPL10A;RPL3;RPL4;RPL11;RPL18A;RPL19;RPL26;RPL27;RPL28;RPL29;RPL31;RPL35A;RPLP0;RPLP1;RPS4X;RPS5;RPS8;RPS11;RPS12;RPS15;RPS16;RPS18;RPS19;RPS21;RPS27A;RPS29;RPL35;RPL13A;RPL36
11	GO:0006886	intracellular protein transport	2.38417e-30	8.76342e-30	29.0573	58.514	1.9076	29	785	RPL10A;RPL3;RPL4;RPL11;RPL18A;RPL19;RPL26;RPL27;RPL28;RPL29;RPL31;RPL35A;RPLP0;RPLP1;RPS4X;RPS5;RPS8;RPS11;RPS12;RPS15;RPS16;RPS18;RPS19;RPS21;RPS27A;RPS29;RPL35;RPL13A;RPL36
11	GO:0008104	protein localization	1.20685e-19	2.98422e-19	18.5252	22.4295	4.52477	29	1862	RPL10A;RPL3;RPL4;RPL11;RPL18A;RPL19;RPL26;RPL27;RPL28;RPL29;RPL31;RPL35A;RPLP0;RPLP1;RPS4X;RPS5;RPS8;RPS11;RPS12;RPS15;RPS16;RPS18;RPS19;RPS21;RPS27A;RPS29;RPL35;RPL13A;RPL36
11	GO:0008152	metabolic process	6.34787e-07	8.30106e-07	6.08087	Inf	27.0636	39	11137	C1QBP;EEF1B2;EEF2;HOXC4;NDUFS5;RPL10A;YBX1;RGS10;RPL3;RPL4;RPL11;RPL18A;RPL19;RPL26;RPL27;RPL28;RPL29;RPL31;RPL35A;RPLP0;RPLP1;RPS4X;RPS5;RPS8;RPS11;RPS12;RPS15;RPS16;RPS18;RPS19;RPS21;RPS27A;RPS29;PABPC4;RPL35;RPL13A;RPL36;EIF3L;TRIT1
11	GO:0009056	catabolic process	1.93299e-18	4.53253e-18	17.3437	21.8982	6.79687	32	2797	EEF2;RPL10A;RGS10;RPL3;RPL4;RPL11;RPL18A;RPL19;RPL26;RPL27;RPL28;RPL29;RPL31;RPL35A;RPLP0;RPLP1;RPS4X;RPS5;RPS8;RPS11;RPS12;RPS15;RPS16;RPS18;RPS19;RPS21;RPS27A;RPS29;PABPC4;RPL35;RPL13A;RPL36
11	GO:0009057	macromolecule catabolic process	2.2025e-28	7.4885e-28	27.1256	49.1413	2.54427	30	1047	RPL10A;RPL3;RPL4;RPL11;RPL18A;RPL19;RPL26;RPL27;RPL28;RPL29;RPL31;RPL35A;RPLP0;RPLP1;RPS4X;RPS5;RPS8;RPS11;RPS12;RPS15;RPS16;RPS18;RPS19;RPS21;RPS27A;RPS29;PABPC4;RPL35;RPL13A;RPL36
11	GO:0009058	biosynthetic process	7.66688e-14	1.31987e-13	12.8795	22.6349	13.567	36	5583	C1QBP;EEF1B2;EEF2;HOXC4;RPL10A;YBX1;RPL3;RPL4;RPL11;RPL18A;RPL19;RPL26;RPL27;RPL28;RPL29;RPL31;RPL35A;RPLP0;RPLP1;RPS4X;RPS5;RPS8;RPS11;RPS12;RPS15;RPS16;RPS18;RPS19;RPS21;RPS27A;RPS29;PABPC4;RPL35;RPL13A;RPL36;EIF3L
11	GO:0009059	macromolecule biosynthetic process	7.51006e-17	1.59589e-16	15.797	30.3265	11.1175	36	4575	C1QBP;EEF1B2;EEF2;HOXC4;RPL10A;YBX1;RPL3;RPL4;RPL11;RPL18A;RPL19;RPL26;RPL27;RPL28;RPL29;RPL31;RPL35A;RPLP0;RPLP1;RPS4X;RPS5;RPS8;RPS11;RPS12;RPS15;RPS16;RPS18;RPS19;RPS21;RPS27A;RPS29;PABPC4;RPL35;RPL13A;RPL36;EIF3L
11	GO:0010467	gene expression	2.23943e-17	4.9123e-17	16.3087	42.8346	11.8247	37	4866	C1QBP;EEF1B2;EEF2;HOXC4;RPL10A;YBX1;RPL3;RPL4;RPL11;RPL18A;RPL19;RPL26;RPL27;RPL28;RPL29;RPL31;RPL35A;RPLP0;RPLP1;RPS4X;RPS5;RPS8;RPS11;RPS12;RPS15;RPS16;RPS18;RPS19;RPS21;RPS27A;RPS29;PABPC4;RPL35;RPL13A;RPL36;EIF3L;TRIT1
11	GO:0010608	posttranscriptional regulation of gene expression	9.06706e-05	0.00011313	3.94642	7.70475	1.0911	7	449	C1QBP;EEF2;YBX1;RPS4X;RPS5;RPL13A;EIF3L
11	GO:0015031	protein transport	3.25657e-23	8.6842e-23	22.0613	31.1888	3.38021	29	1391	RPL10A;RPL3;RPL4;RPL11;RPL18A;RPL19;RPL26;RPL27;RPL28;RPL29;RPL31;RPL35A;RPLP0;RPLP1;RPS4X;RPS5;RPS8;RPS11;RPS12;RPS15;RPS16;RPS18;RPS19;RPS21;RPS27A;RPS29;RPL35;RPL13A;RPL36
11	GO:0016032	viral process	1.46896e-33	6.65928e-33	32.1766	75.8457	1.71076	30	704	C1QBP;RPL10A;RPL3;RPL4;RPL11;RPL18A;RPL19;RPL26;RPL27;RPL28;RPL29;RPL31;RPL35A;RPLP0;RPLP1;RPS4X;RPS5;RPS8;RPS11;RPS12;RPS15;RPS16;RPS18;RPS19;RPS21;RPS27A;RPS29;RPL35;RPL13A;RPL36
11	GO:0016043	cellular component organization	4.59503e-11	7.10141e-11	10.1487	10.3986	11.9583	32	4921	C1QBP;NDUFS5;RPL10A;RPL3;RPL4;RPL11;RPL18A;RPL19;RPL26;RPL27;RPL28;RPL29;RPL31;RPL35A;RPLP0;RPLP1;RPS4X;RPS5;RPS8;RPS11;RPS12;RPS15;RPS16;RPS18;RPS19;RPS21;RPS27A;RPS29;RPL35;RPL13A;RPL36;EIF3L
11	GO:0016070	RNA metabolic process	1.51069e-15	3.06648e-15	14.5134	19.5412	10.1261	34	4167	C1QBP;HOXC4;RPL10A;YBX1;RPL3;RPL4;RPL11;RPL18A;RPL19;RPL26;RPL27;RPL28;RPL29;RPL31;RPL35A;RPLP0;RPLP1;RPS4X;RPS5;RPS8;RPS11;RPS12;RPS15;RPS16;RPS18;RPS19;RPS21;RPS27A;RPS29;PABPC4;RPL35;RPL13A;RPL36;TRIT1
11	GO:0016071	mRNA metabolic process	8.11181e-37	3.94002e-36	35.4045	98.4992	1.54795	31	637	C1QBP;RPL10A;YBX1;RPL3;RPL4;RPL11;RPL18A;RPL19;RPL26;RPL27;RPL28;RPL29;RPL31;RPL35A;RPLP0;RPLP1;RPS4X;RPS5;RPS8;RPS11;RPS12;RPS15;RPS16;RPS18;RPS19;RPS21;RPS27A;RPS29;RPL35;RPL13A;RPL36
11	GO:0016072	rRNA metabolic process	5.78645e-10	8.37188e-10	9.07718	34.7556	0.306187	8	126	RPL11;RPL26;RPL35A;RPS8;RPS15;RPS16;RPS19;RPS21
11	GO:0016482	cytoplasmic transport	2.83598e-29	9.88957e-29	28.0048	53.3094	2.0777	29	855	RPL10A;RPL3;RPL4;RPL11;RPL18A;RPL19;RPL26;RPL27;RPL28;RPL29;RPL31;RPL35A;RPLP0;RPLP1;RPS4X;RPS5;RPS8;RPS11;RPS12;RPS15;RPS16;RPS18;RPS19;RPS21;RPS27A;RPS29;RPL35;RPL13A;RPL36
11	GO:0018130	heterocycle biosynthetic process	4.76041e-14	8.99189e-14	13.0461	14.3452	9.47966	32	3901	C1QBP;HOXC4;RPL10A;YBX1;RPL3;RPL4;RPL11;RPL18A;RPL19;RPL26;RPL27;RPL28;RPL29;RPL31;RPL35A;RPLP0;RPLP1;RPS4X;RPS5;RPS8;RPS11;RPS12;RPS15;RPS16;RPS18;RPS19;RPS21;RPS27A;RPS29;RPL35;RPL13A;RPL36
11	GO:0019058	viral life cycle	4.51053e-42	2.78833e-41	40.5547	159.439	0.765468	29	315	RPL10A;RPL3;RPL4;RPL11;RPL18A;RPL19;RPL26;RPL27;RPL28;RPL29;RPL31;RPL35A;RPLP0;RPLP1;RPS4X;RPS5;RPS8;RPS11;RPS12;RPS15;RPS16;RPS18;RPS19;RPS21;RPS27A;RPS29;RPL35;RPL13A;RPL36
11	GO:0019080	viral gene expression	2.52128e-50	3.11722e-49	48.5062	326.384	0.41311	29	170	RPL10A;RPL3;RPL4;RPL11;RPL18A;RPL19;RPL26;RPL27;RPL28;RPL29;RPL31;RPL35A;RPLP0;RPLP1;RPS4X;RPS5;RPS8;RPS11;RPS12;RPS15;RPS16;RPS18;RPS19;RPS21;RPS27A;RPS29;RPL35;RPL13A;RPL36
11	GO:0019083	viral transcription	3.69235e-51	5.02159e-50	49.2992	351.52	0.388809	29	160	RPL10A;RPL3;RPL4;RPL11;RPL18A;RPL19;RPL26;RPL27;RPL28;RPL29;RPL31;RPL35A;RPLP0;RPLP1;RPS4X;RPS5;RPS8;RPS11;RPS12;RPS15;RPS16;RPS18;RPS19;RPS21;RPS27A;RPS29;RPL35;RPL13A;RPL36
11	GO:0019438	aromatic compound biosynthetic process	4.94672e-14	9.09127e-14	13.0414	14.3208	9.49181	32	3906	C1QBP;HOXC4;RPL10A;YBX1;RPL3;RPL4;RPL11;RPL18A;RPL19;RPL26;RPL27;RPL28;RPL29;RPL31;RPL35A;RPLP0;RPLP1;RPS4X;RPS5;RPS8;RPS11;RPS12;RPS15;RPS16;RPS18;RPS19;RPS21;RPS27A;RPS29;RPL35;RPL13A;RPL36
11	GO:0019439	aromatic compound catabolic process	1.34289e-27	4.15076e-27	26.3819	47.9688	3.46283	32	1425	EEF2;RPL10A;RGS10;RPL3;RPL4;RPL11;RPL18A;RPL19;RPL26;RPL27;RPL28;RPL29;RPL31;RPL35A;RPLP0;RPLP1;RPS4X;RPS5;RPS8;RPS11;RPS12;RPS15;RPS16;RPS18;RPS19;RPS21;RPS27A;RPS29;PABPC4;RPL35;RPL13A;RPL36
11	GO:0019538	protein metabolic process	6.7898e-14	1.22244e-13	12.9128	16.5924	11.3921	34	4688	C1QBP;EEF1B2;EEF2;RPL10A;RPL3;RPL4;RPL11;RPL18A;RPL19;RPL26;RPL27;RPL28;RPL29;RPL31;RPL35A;RPLP0;RPLP1;RPS4X;RPS5;RPS8;RPS11;RPS12;RPS15;RPS16;RPS18;RPS19;RPS21;RPS27A;RPS29;PABPC4;RPL35;RPL13A;RPL36;EIF3L
11	GO:0022411	cellular component disassembly	1.21693e-37	6.36546e-37	36.1962	109.247	1.07652	29	443	RPL10A;RPL3;RPL4;RPL11;RPL18A;RPL19;RPL26;RPL27;RPL28;RPL29;RPL31;RPL35A;RPLP0;RPLP1;RPS4X;RPS5;RPS8;RPS11;RPS12;RPS15;RPS16;RPS18;RPS19;RPS21;RPS27A;RPS29;RPL35;RPL13A;RPL36
11	GO:0022613	ribonucleoprotein complex biogenesis	6.83129e-14	1.22244e-13	12.9128	29.0387	0.690136	13	284	C1QBP;RPL11;RPL26;RPL35A;RPLP0;RPS8;RPS15;RPS16;RPS18;RPS19;RPS21;RPL13A;EIF3L
11	GO:0022618	ribonucleoprotein complex assembly	0.000322376	0.000394983	3.40342	13.7472	0.330488	4	136	C1QBP;RPS19;RPL13A;EIF3L
11	GO:0032774	RNA biosynthetic process	1.89365e-15	3.78729e-15	14.4217	16.5022	8.51735	32	3505	C1QBP;HOXC4;RPL10A;YBX1;RPL3;RPL4;RPL11;RPL18A;RPL19;RPL26;RPL27;RPL28;RPL29;RPL31;RPL35A;RPLP0;RPLP1;RPS4X;RPS5;RPS8;RPS11;RPS12;RPS15;RPS16;RPS18;RPS19;RPS21;RPS27A;RPS29;RPL35;RPL13A;RPL36
11	GO:0032984	macromolecular complex disassembly	2.51235e-47	1.79831e-46	45.7451	250.81	0.515172	29	212	RPL10A;RPL3;RPL4;RPL11;RPL18A;RPL19;RPL26;RPL27;RPL28;RPL29;RPL31;RPL35A;RPLP0;RPLP1;RPS4X;RPS5;RPS8;RPS11;RPS12;RPS15;RPS16;RPS18;RPS19;RPS21;RPS27A;RPS29;RPL35;RPL13A;RPL36
11	GO:0033036	macromolecule localization	8.6515e-18	1.96101e-17	16.7075	18.7755	5.27566	29	2171	RPL10A;RPL3;RPL4;RPL11;RPL18A;RPL19;RPL26;RPL27;RPL28;RPL29;RPL31;RPL35A;RPLP0;RPLP1;RPS4X;RPS5;RPS8;RPS11;RPS12;RPS15;RPS16;RPS18;RPS19;RPS21;RPS27A;RPS29;RPL35;RPL13A;RPL36
11	GO:0033365	protein localization to organelle	2.95705e-33	1.25675e-32	31.9008	75.1319	1.51636	29	624	RPL10A;RPL3;RPL4;RPL11;RPL18A;RPL19;RPL26;RPL27;RPL28;RPL29;RPL31;RPL35A;RPLP0;RPLP1;RPS4X;RPS5;RPS8;RPS11;RPS12;RPS15;RPS16;RPS18;RPS19;RPS21;RPS27A;RPS29;RPL35;RPL13A;RPL36
11	GO:0034470	ncRNA processing	4.13526e-09	5.73873e-09	8.24118	20.7658	0.575924	9	237	RPL11;RPL26;RPL35A;RPS8;RPS15;RPS16;RPS19;RPS21;TRIT1
11	GO:0034613	cellular protein localization	2.29798e-25	6.64947e-25	24.1772	37.8272	2.84074	29	1169	RPL10A;RPL3;RPL4;RPL11;RPL18A;RPL19;RPL26;RPL27;RPL28;RPL29;RPL31;RPL35A;RPLP0;RPLP1;RPS4X;RPS5;RPS8;RPS11;RPS12;RPS15;RPS16;RPS18;RPS19;RPS21;RPS27A;RPS29;RPL35;RPL13A;RPL36
11	GO:0034641	cellular nitrogen compound metabolic process	4.51339e-13	7.22143e-13	12.1414	28.0188	15.5621	37	6404	C1QBP;EEF2;HOXC4;NDUFS5;RPL10A;YBX1;RGS10;RPL3;RPL4;RPL11;RPL18A;RPL19;RPL26;RPL27;RPL28;RPL29;RPL31;RPL35A;RPLP0;RPLP1;RPS4X;RPS5;RPS8;RPS11;RPS12;RPS15;RPS16;RPS18;RPS19;RPS21;RPS27A;RPS29;PABPC4;RPL35;RPL13A;RPL36;TRIT1
11	GO:0034645	cellular macromolecule biosynthetic process	2.5496e-17	5.5039e-17	16.2593	31.6636	10.7797	36	4436	C1QBP;EEF1B2;EEF2;HOXC4;RPL10A;YBX1;RPL3;RPL4;RPL11;RPL18A;RPL19;RPL26;RPL27;RPL28;RPL29;RPL31;RPL35A;RPLP0;RPLP1;RPS4X;RPS5;RPS8;RPS11;RPS12;RPS15;RPS16;RPS18;RPS19;RPS21;RPS27A;RPS29;PABPC4;RPL35;RPL13A;RPL36;EIF3L
11	GO:0034654	nucleobase-containing compound biosynthetic process	2.831e-14	5.50023e-14	13.2596	14.6786	9.31684	32	3834	C1QBP;HOXC4;RPL10A;YBX1;RPL3;RPL4;RPL11;RPL18A;RPL19;RPL26;RPL27;RPL28;RPL29;RPL31;RPL35A;RPLP0;RPLP1;RPS4X;RPS5;RPS8;RPS11;RPS12;RPS15;RPS16;RPS18;RPS19;RPS21;RPS27A;RPS29;RPL35;RPL13A;RPL36
11	GO:0034655	nucleobase-containing compound catabolic process	4.63591e-28	1.53777e-27	26.8131	49.8034	3.34862	32	1378	EEF2;RPL10A;RGS10;RPL3;RPL4;RPL11;RPL18A;RPL19;RPL26;RPL27;RPL28;RPL29;RPL31;RPL35A;RPLP0;RPLP1;RPS4X;RPS5;RPS8;RPS11;RPS12;RPS15;RPS16;RPS18;RPS19;RPS21;RPS27A;RPS29;PABPC4;RPL35;RPL13A;RPL36
11	GO:0034660	ncRNA metabolic process	7.25438e-08	9.5786e-08	7.0187	14.6626	0.801919	9	330	RPL11;RPL26;RPL35A;RPS8;RPS15;RPS16;RPS19;RPS21;TRIT1
11	GO:0042254	ribosome biogenesis	1.88134e-13	3.08267e-13	12.5111	38.9174	0.41554	11	171	C1QBP;RPL11;RPL26;RPL35A;RPLP0;RPS8;RPS15;RPS16;RPS18;RPS19;RPS21
11	GO:0042274	ribosomal small subunit biogenesis	2.11644e-09	3.02985e-09	8.51858	130.654	0.0558913	5	23	RPS8;RPS15;RPS16;RPS19;RPS21
11	GO:0043170	macromolecule metabolic process	2.97823e-09	4.21915e-09	8.37478	17.7661	19.9362	37	8204	C1QBP;EEF1B2;EEF2;HOXC4;RPL10A;YBX1;RPL3;RPL4;RPL11;RPL18A;RPL19;RPL26;RPL27;RPL28;RPL29;RPL31;RPL35A;RPLP0;RPLP1;RPS4X;RPS5;RPS8;RPS11;RPS12;RPS15;RPS16;RPS18;RPS19;RPS21;RPS27A;RPS29;PABPC4;RPL35;RPL13A;RPL36;EIF3L;TRIT1
11	GO:0043241	protein complex disassembly	5.60769e-48	4.23692e-47	46.3729	265.476	0.490872	29	202	RPL10A;RPL3;RPL4;RPL11;RPL18A;RPL19;RPL26;RPL27;RPL28;RPL29;RPL31;RPL35A;RPLP0;RPLP1;RPS4X;RPS5;RPS8;RPS11;RPS12;RPS15;RPS16;RPS18;RPS19;RPS21;RPS27A;RPS29;RPL35;RPL13A;RPL36
11	GO:0043624	cellular protein complex disassembly	1.28113e-49	1.34026e-48	47.8728	306.627	0.43498	29	179	RPL10A;RPL3;RPL4;RPL11;RPL18A;RPL19;RPL26;RPL27;RPL28;RPL29;RPL31;RPL35A;RPLP0;RPLP1;RPS4X;RPS5;RPS8;RPS11;RPS12;RPS15;RPS16;RPS18;RPS19;RPS21;RPS27A;RPS29;RPL35;RPL13A;RPL36
11	GO:0043933	macromolecular complex subunit organization	4.38399e-26	1.29614e-25	24.8873	42.3744	3.86622	32	1591	C1QBP;NDUFS5;RPL10A;RPL3;RPL4;RPL11;RPL18A;RPL19;RPL26;RPL27;RPL28;RPL29;RPL31;RPL35A;RPLP0;RPLP1;RPS4X;RPS5;RPS8;RPS11;RPS12;RPS15;RPS16;RPS18;RPS19;RPS21;RPS27A;RPS29;RPL35;RPL13A;RPL36;EIF3L
11	GO:0044033	multi-organism metabolic process	1.52625e-49	1.48264e-48	47.829	304.577	0.43741	29	180	RPL10A;RPL3;RPL4;RPL11;RPL18A;RPL19;RPL26;RPL27;RPL28;RPL29;RPL31;RPL35A;RPLP0;RPLP1;RPS4X;RPS5;RPS8;RPS11;RPS12;RPS15;RPS16;RPS18;RPS19;RPS21;RPS27A;RPS29;RPL35;RPL13A;RPL36
11	GO:0044085	cellular component biogenesis	0.000158184	0.000195573	3.70869	3.93178	4.88442	14	2010	C1QBP;NDUFS5;RPL11;RPL26;RPL35A;RPLP0;RPS8;RPS15;RPS16;RPS18;RPS19;RPS21;RPL13A;EIF3L
11	GO:0044237	cellular metabolic process	3.45751e-09	4.84764e-09	8.31447	Inf	23.6833	39	9746	C1QBP;EEF1B2;EEF2;HOXC4;NDUFS5;RPL10A;YBX1;RGS10;RPL3;RPL4;RPL11;RPL18A;RPL19;RPL26;RPL27;RPL28;RPL29;RPL31;RPL35A;RPLP0;RPLP1;RPS4X;RPS5;RPS8;RPS11;RPS12;RPS15;RPS16;RPS18;RPS19;RPS21;RPS27A;RPS29;PABPC4;RPL35;RPL13A;RPL36;EIF3L;TRIT1
11	GO:0044238	primary metabolic process	8.46822e-09	1.15168e-08	7.93867	Inf	24.2325	39	9972	C1QBP;EEF1B2;EEF2;HOXC4;NDUFS5;RPL10A;YBX1;RGS10;RPL3;RPL4;RPL11;RPL18A;RPL19;RPL26;RPL27;RPL28;RPL29;RPL31;RPL35A;RPLP0;RPLP1;RPS4X;RPS5;RPS8;RPS11;RPS12;RPS15;RPS16;RPS18;RPS19;RPS21;RPS27A;RPS29;PABPC4;RPL35;RPL13A;RPL36;EIF3L;TRIT1
11	GO:0044248	cellular catabolic process	2.26633e-20	5.70779e-20	19.2435	26.0514	5.8856	32	2422	EEF2;RPL10A;RGS10;RPL3;RPL4;RPL11;RPL18A;RPL19;RPL26;RPL27;RPL28;RPL29;RPL31;RPL35A;RPLP0;RPLP1;RPS4X;RPS5;RPS8;RPS11;RPS12;RPS15;RPS16;RPS18;RPS19;RPS21;RPS27A;RPS29;PABPC4;RPL35;RPL13A;RPL36
11	GO:0044249	cellular biosynthetic process	2.44971e-14	4.82841e-14	13.3162	23.8032	13.1272	36	5402	C1QBP;EEF1B2;EEF2;HOXC4;RPL10A;YBX1;RPL3;RPL4;RPL11;RPL18A;RPL19;RPL26;RPL27;RPL28;RPL29;RPL31;RPL35A;RPLP0;RPLP1;RPS4X;RPS5;RPS8;RPS11;RPS12;RPS15;RPS16;RPS18;RPS19;RPS21;RPS27A;RPS29;PABPC4;RPL35;RPL13A;RPL36;EIF3L
11	GO:0044260	cellular macromolecule metabolic process	4.75514e-11	7.26628e-11	10.1387	22.2968	17.7321	37	7297	C1QBP;EEF1B2;EEF2;HOXC4;RPL10A;YBX1;RPL3;RPL4;RPL11;RPL18A;RPL19;RPL26;RPL27;RPL28;RPL29;RPL31;RPL35A;RPLP0;RPLP1;RPS4X;RPS5;RPS8;RPS11;RPS12;RPS15;RPS16;RPS18;RPS19;RPS21;RPS27A;RPS29;PABPC4;RPL35;RPL13A;RPL36;EIF3L;TRIT1
11	GO:0044265	cellular macromolecule catabolic process	3.35515e-31	1.2675e-30	29.8971	62.3083	2.04854	30	843	RPL10A;RPL3;RPL4;RPL11;RPL18A;RPL19;RPL26;RPL27;RPL28;RPL29;RPL31;RPL35A;RPLP0;RPLP1;RPS4X;RPS5;RPS8;RPS11;RPS12;RPS15;RPS16;RPS18;RPS19;RPS21;RPS27A;RPS29;PABPC4;RPL35;RPL13A;RPL36
11	GO:0044267	cellular protein metabolic process	8.83813e-17	1.84921e-16	15.733	21.963	9.28039	34	3819	C1QBP;EEF1B2;EEF2;RPL10A;RPL3;RPL4;RPL11;RPL18A;RPL19;RPL26;RPL27;RPL28;RPL29;RPL31;RPL35A;RPLP0;RPLP1;RPS4X;RPS5;RPS8;RPS11;RPS12;RPS15;RPS16;RPS18;RPS19;RPS21;RPS27A;RPS29;PABPC4;RPL35;RPL13A;RPL36;EIF3L
11	GO:0044270	cellular nitrogen compound catabolic process	1.28442e-27	4.06236e-27	26.3912	48.0444	3.45797	32	1423	EEF2;RPL10A;RGS10;RPL3;RPL4;RPL11;RPL18A;RPL19;RPL26;RPL27;RPL28;RPL29;RPL31;RPL35A;RPLP0;RPLP1;RPS4X;RPS5;RPS8;RPS11;RPS12;RPS15;RPS16;RPS18;RPS19;RPS21;RPS27A;RPS29;PABPC4;RPL35;RPL13A;RPL36
11	GO:0044271	cellular nitrogen compound biosynthetic process	7.57646e-14	1.31987e-13	12.8795	14.0516	9.62789	32	3962	C1QBP;HOXC4;RPL10A;YBX1;RPL3;RPL4;RPL11;RPL18A;RPL19;RPL26;RPL27;RPL28;RPL29;RPL31;RPL35A;RPLP0;RPLP1;RPS4X;RPS5;RPS8;RPS11;RPS12;RPS15;RPS16;RPS18;RPS19;RPS21;RPS27A;RPS29;RPL35;RPL13A;RPL36
11	GO:0044403	symbiosis, encompassing mutualism through parasitism	2.1974e-32	8.53848e-32	31.0686	68.7838	1.87114	30	770	C1QBP;RPL10A;RPL3;RPL4;RPL11;RPL18A;RPL19;RPL26;RPL27;RPL28;RPL29;RPL31;RPL35A;RPLP0;RPLP1;RPS4X;RPS5;RPS8;RPS11;RPS12;RPS15;RPS16;RPS18;RPS19;RPS21;RPS27A;RPS29;RPL35;RPL13A;RPL36
11	GO:0044419	interspecies interaction between organisms	2.1974e-32	8.53848e-32	31.0686	68.7838	1.87114	30	770	C1QBP;RPL10A;RPL3;RPL4;RPL11;RPL18A;RPL19;RPL26;RPL27;RPL28;RPL29;RPL31;RPL35A;RPLP0;RPLP1;RPS4X;RPS5;RPS8;RPS11;RPS12;RPS15;RPS16;RPS18;RPS19;RPS21;RPS27A;RPS29;RPL35;RPL13A;RPL36
11	GO:0044764	multi-organism cellular process	2.3472e-33	1.02974e-32	31.9873	74.5742	1.73749	30	715	C1QBP;RPL10A;RPL3;RPL4;RPL11;RPL18A;RPL19;RPL26;RPL27;RPL28;RPL29;RPL31;RPL35A;RPLP0;RPLP1;RPS4X;RPS5;RPS8;RPS11;RPS12;RPS15;RPS16;RPS18;RPS19;RPS21;RPS27A;RPS29;RPL35;RPL13A;RPL36
11	GO:0044765	single-organism transport	1.92672e-12	3.0469e-12	11.5161	10.808	8.30108	29	3416	RPL10A;RPL3;RPL4;RPL11;RPL18A;RPL19;RPL26;RPL27;RPL28;RPL29;RPL31;RPL35A;RPLP0;RPLP1;RPS4X;RPS5;RPS8;RPS11;RPS12;RPS15;RPS16;RPS18;RPS19;RPS21;RPS27A;RPS29;RPL35;RPL13A;RPL36
11	GO:0044802	single-organism membrane organization	1.52535e-32	6.2863e-32	31.2016	70.68	1.60384	29	660	RPL10A;RPL3;RPL4;RPL11;RPL18A;RPL19;RPL26;RPL27;RPL28;RPL29;RPL31;RPL35A;RPLP0;RPLP1;RPS4X;RPS5;RPS8;RPS11;RPS12;RPS15;RPS16;RPS18;RPS19;RPS21;RPS27A;RPS29;RPL35;RPL13A;RPL36
11	GO:0045047	protein targeting to ER	1.87372e-56	5.09653e-55	54.2927	570.298	0.267306	29	110	RPL10A;RPL3;RPL4;RPL11;RPL18A;RPL19;RPL26;RPL27;RPL28;RPL29;RPL31;RPL35A;RPLP0;RPLP1;RPS4X;RPS5;RPS8;RPS11;RPS12;RPS15;RPS16;RPS18;RPS19;RPS21;RPS27A;RPS29;RPL35;RPL13A;RPL36
11	GO:0045184	establishment of protein localization	2.51206e-22	6.44605e-22	21.1907	28.7705	3.63294	29	1495	RPL10A;RPL3;RPL4;RPL11;RPL18A;RPL19;RPL26;RPL27;RPL28;RPL29;RPL31;RPL35A;RPLP0;RPLP1;RPS4X;RPS5;RPS8;RPS11;RPS12;RPS15;RPS16;RPS18;RPS19;RPS21;RPS27A;RPS29;RPL35;RPL13A;RPL36
11	GO:0046483	heterocycle metabolic process	1.2731e-13	2.13755e-13	12.6701	29.6993	15.0226	37	6182	C1QBP;EEF2;HOXC4;NDUFS5;RPL10A;YBX1;RGS10;RPL3;RPL4;RPL11;RPL18A;RPL19;RPL26;RPL27;RPL28;RPL29;RPL31;RPL35A;RPLP0;RPLP1;RPS4X;RPS5;RPS8;RPS11;RPS12;RPS15;RPS16;RPS18;RPS19;RPS21;RPS27A;RPS29;PABPC4;RPL35;RPL13A;RPL36;TRIT1
11	GO:0046700	heterocycle catabolic process	1.28442e-27	4.06236e-27	26.3912	48.0444	3.45797	32	1423	EEF2;RPL10A;RGS10;RPL3;RPL4;RPL11;RPL18A;RPL19;RPL26;RPL27;RPL28;RPL29;RPL31;RPL35A;RPLP0;RPLP1;RPS4X;RPS5;RPS8;RPS11;RPS12;RPS15;RPS16;RPS18;RPS19;RPS21;RPS27A;RPS29;PABPC4;RPL35;RPL13A;RPL36
11	GO:0046907	intracellular transport	1.36173e-22	3.56145e-22	21.4484	29.4773	3.55517	29	1463	RPL10A;RPL3;RPL4;RPL11;RPL18A;RPL19;RPL26;RPL27;RPL28;RPL29;RPL31;RPL35A;RPLP0;RPLP1;RPS4X;RPS5;RPS8;RPS11;RPS12;RPS15;RPS16;RPS18;RPS19;RPS21;RPS27A;RPS29;RPL35;RPL13A;RPL36
11	GO:0051179	localization	6.29762e-09	8.65127e-09	8.06292	7.32295	12.2426	30	5038	C1QBP;RPL10A;RPL3;RPL4;RPL11;RPL18A;RPL19;RPL26;RPL27;RPL28;RPL29;RPL31;RPL35A;RPLP0;RPLP1;RPS4X;RPS5;RPS8;RPS11;RPS12;RPS15;RPS16;RPS18;RPS19;RPS21;RPS27A;RPS29;RPL35;RPL13A;RPL36
11	GO:0051234	establishment of localization	3.20363e-10	4.7358e-10	9.32461	8.35824	10.092	29	4153	RPL10A;RPL3;RPL4;RPL11;RPL18A;RPL19;RPL26;RPL27;RPL28;RPL29;RPL31;RPL35A;RPLP0;RPLP1;RPS4X;RPS5;RPS8;RPS11;RPS12;RPS15;RPS16;RPS18;RPS19;RPS21;RPS27A;RPS29;RPL35;RPL13A;RPL36
11	GO:0051641	cellular localization	3.02899e-16	6.24155e-16	15.2047	16.1205	6.00224	29	2470	RPL10A;RPL3;RPL4;RPL11;RPL18A;RPL19;RPL26;RPL27;RPL28;RPL29;RPL31;RPL35A;RPLP0;RPLP1;RPS4X;RPS5;RPS8;RPS11;RPS12;RPS15;RPS16;RPS18;RPS19;RPS21;RPS27A;RPS29;RPL35;RPL13A;RPL36
11	GO:0051649	establishment of localization in cell	7.51627e-18	1.73256e-17	16.7613	18.8874	5.24893	29	2160	RPL10A;RPL3;RPL4;RPL11;RPL18A;RPL19;RPL26;RPL27;RPL28;RPL29;RPL31;RPL35A;RPLP0;RPLP1;RPS4X;RPS5;RPS8;RPS11;RPS12;RPS15;RPS16;RPS18;RPS19;RPS21;RPS27A;RPS29;RPL35;RPL13A;RPL36
11	GO:0051704	multi-organism process	1.30199e-19	3.16198e-19	18.5	22.6865	5.05695	30	2081	C1QBP;RPL10A;RPL3;RPL4;RPL11;RPL18A;RPL19;RPL26;RPL27;RPL28;RPL29;RPL31;RPL35A;RPLP0;RPLP1;RPS4X;RPS5;RPS8;RPS11;RPS12;RPS15;RPS16;RPS18;RPS19;RPS21;RPS27A;RPS29;RPL35;RPL13A;RPL36
11	GO:0061024	membrane organization	4.43999e-30	1.58905e-29	28.7989	57.1634	1.94891	29	802	RPL10A;RPL3;RPL4;RPL11;RPL18A;RPL19;RPL26;RPL27;RPL28;RPL29;RPL31;RPL35A;RPLP0;RPLP1;RPS4X;RPS5;RPS8;RPS11;RPS12;RPS15;RPS16;RPS18;RPS19;RPS21;RPS27A;RPS29;RPL35;RPL13A;RPL36
11	GO:0070727	cellular macromolecule localization	2.59625e-25	7.35604e-25	24.1334	37.6493	2.85289	29	1174	RPL10A;RPL3;RPL4;RPL11;RPL18A;RPL19;RPL26;RPL27;RPL28;RPL29;RPL31;RPL35A;RPLP0;RPLP1;RPS4X;RPS5;RPS8;RPS11;RPS12;RPS15;RPS16;RPS18;RPS19;RPS21;RPS27A;RPS29;RPL35;RPL13A;RPL36
11	GO:0070972	protein localization to endoplasmic reticulum	2.7952e-54	4.75185e-53	52.3231	466.08	0.311047	29	128	RPL10A;RPL3;RPL4;RPL11;RPL18A;RPL19;RPL26;RPL27;RPL28;RPL29;RPL31;RPL35A;RPLP0;RPLP1;RPS4X;RPS5;RPS8;RPS11;RPS12;RPS15;RPS16;RPS18;RPS19;RPS21;RPS27A;RPS29;RPL35;RPL13A;RPL36
11	GO:0071702	organic substance transport	1.70709e-17	3.80598e-17	16.4195	18.2425	5.40688	29	2225	RPL10A;RPL3;RPL4;RPL11;RPL18A;RPL19;RPL26;RPL27;RPL28;RPL29;RPL31;RPL35A;RPLP0;RPLP1;RPS4X;RPS5;RPS8;RPS11;RPS12;RPS15;RPS16;RPS18;RPS19;RPS21;RPS27A;RPS29;RPL35;RPL13A;RPL36
11	GO:0071704	organic substance metabolic process	2.64553e-08	3.56229e-08	7.44827	Inf	24.9494	39	10267	C1QBP;EEF1B2;EEF2;HOXC4;NDUFS5;RPL10A;YBX1;RGS10;RPL3;RPL4;RPL11;RPL18A;RPL19;RPL26;RPL27;RPL28;RPL29;RPL31;RPL35A;RPLP0;RPLP1;RPS4X;RPS5;RPS8;RPS11;RPS12;RPS15;RPS16;RPS18;RPS19;RPS21;RPS27A;RPS29;PABPC4;RPL35;RPL13A;RPL36;EIF3L;TRIT1
11	GO:0071822	protein complex subunit organization	1.77161e-24	4.81878e-24	23.3171	35.1153	3.44582	30	1418	NDUFS5;RPL10A;RPL3;RPL4;RPL11;RPL18A;RPL19;RPL26;RPL27;RPL28;RPL29;RPL31;RPL35A;RPLP0;RPLP1;RPS4X;RPS5;RPS8;RPS11;RPS12;RPS15;RPS16;RPS18;RPS19;RPS21;RPS27A;RPS29;RPL35;RPL13A;RPL36
11	GO:0071826	ribonucleoprotein complex subunit organization	0.000390132	0.000473732	3.32447	13.0491	0.347498	4	143	C1QBP;RPS19;RPL13A;EIF3L
11	GO:0071840	cellular component organization or biogenesis	8.44547e-11	1.2762e-10	9.89408	10.0868	12.211	32	5025	C1QBP;NDUFS5;RPL10A;RPL3;RPL4;RPL11;RPL18A;RPL19;RPL26;RPL27;RPL28;RPL29;RPL31;RPL35A;RPLP0;RPLP1;RPS4X;RPS5;RPS8;RPS11;RPS12;RPS15;RPS16;RPS18;RPS19;RPS21;RPS27A;RPS29;RPL35;RPL13A;RPL36;EIF3L
11	GO:0072594	establishment of protein localization to organelle	7.97249e-37	3.94002e-36	35.4045	101.906	1.14699	29	472	RPL10A;RPL3;RPL4;RPL11;RPL18A;RPL19;RPL26;RPL27;RPL28;RPL29;RPL31;RPL35A;RPLP0;RPLP1;RPS4X;RPS5;RPS8;RPS11;RPS12;RPS15;RPS16;RPS18;RPS19;RPS21;RPS27A;RPS29;RPL35;RPL13A;RPL36
11	GO:0072599	establishment of protein localization to endoplasmic reticulum	2.53485e-56	5.74565e-55	54.2407	563.307	0.269736	29	111	RPL10A;RPL3;RPL4;RPL11;RPL18A;RPL19;RPL26;RPL27;RPL28;RPL29;RPL31;RPL35A;RPLP0;RPLP1;RPS4X;RPS5;RPS8;RPS11;RPS12;RPS15;RPS16;RPS18;RPS19;RPS21;RPS27A;RPS29;RPL35;RPL13A;RPL36
11	GO:0072657	protein localization to membrane	1.26171e-39	7.46052e-39	38.1272	129.376	0.923422	29	380	RPL10A;RPL3;RPL4;RPL11;RPL18A;RPL19;RPL26;RPL27;RPL28;RPL29;RPL31;RPL35A;RPLP0;RPLP1;RPS4X;RPS5;RPS8;RPS11;RPS12;RPS15;RPS16;RPS18;RPS19;RPS21;RPS27A;RPS29;RPL35;RPL13A;RPL36
11	GO:0090150	establishment of protein localization to membrane	1.14188e-42	7.39501e-42	41.1311	167.795	0.731447	29	301	RPL10A;RPL3;RPL4;RPL11;RPL18A;RPL19;RPL26;RPL27;RPL28;RPL29;RPL31;RPL35A;RPLP0;RPLP1;RPS4X;RPS5;RPS8;RPS11;RPS12;RPS15;RPS16;RPS18;RPS19;RPS21;RPS27A;RPS29;RPL35;RPL13A;RPL36
11	GO:0090304	nucleic acid metabolic process	7.52392e-14	1.31987e-13	12.8795	16.5172	11.4286	34	4703	C1QBP;HOXC4;RPL10A;YBX1;RPL3;RPL4;RPL11;RPL18A;RPL19;RPL26;RPL27;RPL28;RPL29;RPL31;RPL35A;RPLP0;RPLP1;RPS4X;RPS5;RPS8;RPS11;RPS12;RPS15;RPS16;RPS18;RPS19;RPS21;RPS27A;RPS29;PABPC4;RPL35;RPL13A;RPL36;TRIT1
11	GO:1901360	organic cyclic compound metabolic process	4.43824e-13	7.18572e-13	12.1435	28.0407	15.5548	37	6401	C1QBP;EEF2;HOXC4;NDUFS5;RPL10A;YBX1;RGS10;RPL3;RPL4;RPL11;RPL18A;RPL19;RPL26;RPL27;RPL28;RPL29;RPL31;RPL35A;RPLP0;RPLP1;RPS4X;RPS5;RPS8;RPS11;RPS12;RPS15;RPS16;RPS18;RPS19;RPS21;RPS27A;RPS29;PABPC4;RPL35;RPL13A;RPL36;TRIT1
11	GO:1901361	organic cyclic compound catabolic process	2.89664e-27	8.75427e-27	26.0578	46.6811	3.54788	32	1460	EEF2;RPL10A;RGS10;RPL3;RPL4;RPL11;RPL18A;RPL19;RPL26;RPL27;RPL28;RPL29;RPL31;RPL35A;RPLP0;RPLP1;RPS4X;RPS5;RPS8;RPS11;RPS12;RPS15;RPS16;RPS18;RPS19;RPS21;RPS27A;RPS29;PABPC4;RPL35;RPL13A;RPL36
11	GO:1901362	organic cyclic compound biosynthetic process	1.1876e-13	2.01892e-13	12.6949	13.7716	9.77369	32	4022	C1QBP;HOXC4;RPL10A;YBX1;RPL3;RPL4;RPL11;RPL18A;RPL19;RPL26;RPL27;RPL28;RPL29;RPL31;RPL35A;RPLP0;RPLP1;RPS4X;RPS5;RPS8;RPS11;RPS12;RPS15;RPS16;RPS18;RPS19;RPS21;RPS27A;RPS29;RPL35;RPL13A;RPL36
11	GO:1901575	organic substance catabolic process	1.35482e-19	3.23254e-19	18.4905	24.3112	6.23553	32	2566	EEF2;RPL10A;RGS10;RPL3;RPL4;RPL11;RPL18A;RPL19;RPL26;RPL27;RPL28;RPL29;RPL31;RPL35A;RPLP0;RPLP1;RPS4X;RPS5;RPS8;RPS11;RPS12;RPS15;RPS16;RPS18;RPS19;RPS21;RPS27A;RPS29;PABPC4;RPL35;RPL13A;RPL36
11	GO:1901576	organic substance biosynthetic process	4.68264e-14	8.96957e-14	13.0472	23.1353	13.375	36	5504	C1QBP;EEF1B2;EEF2;HOXC4;RPL10A;YBX1;RPL3;RPL4;RPL11;RPL18A;RPL19;RPL26;RPL27;RPL28;RPL29;RPL31;RPL35A;RPLP0;RPLP1;RPS4X;RPS5;RPS8;RPS11;RPS12;RPS15;RPS16;RPS18;RPS19;RPS21;RPS27A;RPS29;PABPC4;RPL35;RPL13A;RPL36;EIF3L
11	GO:1902578	single-organism localization	9.94611e-38	5.41069e-37	36.2667	110.066	1.06923	29	440	RPL10A;RPL3;RPL4;RPL11;RPL18A;RPL19;RPL26;RPL27;RPL28;RPL29;RPL31;RPL35A;RPLP0;RPLP1;RPS4X;RPS5;RPS8;RPS11;RPS12;RPS15;RPS16;RPS18;RPS19;RPS21;RPS27A;RPS29;RPL35;RPL13A;RPL36
11	GO:1902580	single-organism cellular localization	9.94611e-38	5.41069e-37	36.2667	110.066	1.06923	29	440	RPL10A;RPL3;RPL4;RPL11;RPL18A;RPL19;RPL26;RPL27;RPL28;RPL29;RPL31;RPL35A;RPLP0;RPLP1;RPS4X;RPS5;RPS8;RPS11;RPS12;RPS15;RPS16;RPS18;RPS19;RPS21;RPS27A;RPS29;RPL35;RPL13A;RPL36
11	GO:1902582	single-organism intracellular transport	8.7478e-25	2.42796e-24	23.6148	35.9202	2.97682	29	1225	RPL10A;RPL3;RPL4;RPL11;RPL18A;RPL19;RPL26;RPL27;RPL28;RPL29;RPL31;RPL35A;RPLP0;RPLP1;RPS4X;RPS5;RPS8;RPS11;RPS12;RPS15;RPS16;RPS18;RPS19;RPS21;RPS27A;RPS29;RPL35;RPL13A;RPL36
12	GO:0006323	DNA packaging	0.000269213	0.00212923	2.67178	14.5257	0.316219	4	145	HIST1H1C;HIST1H1E;HIST1H1B;HIST1H2BC
12	GO:0006333	chromatin assembly or disassembly	0.000187861	0.00163439	2.78664	16.0141	0.287868	4	132	HIST1H1C;HIST1H1E;HIST1H1B;HIST1H2BC
12	GO:0006334	nucleosome assembly	5.02789e-05	0.00139729	2.85471	22.8301	0.204997	4	94	HIST1H1C;HIST1H1E;HIST1H1B;HIST1H2BC
12	GO:0010033	response to organic substance	0.000794309	0.00422406	2.37427	3.49141	5.08349	13	2331	BSG;CDC34;DHCR24;NR2F6;HSPA1B;PIK3R2;SNCG;SOX4;UBB;UCP2;SLC10A3;FAM89B;MMRN2
12	GO:0031497	chromatin assembly	8.64682e-05	0.00139729	2.85471	19.7395	0.235529	4	108	HIST1H1C;HIST1H1E;HIST1H1B;HIST1H2BC
12	GO:0034728	nucleosome organization	0.000117968	0.00146617	2.83382	18.157	0.255156	4	117	HIST1H1C;HIST1H1E;HIST1H1B;HIST1H2BC
12	GO:0048523	negative regulation of cellular process	0.00088496	0.00422406	2.37427	3.18822	7.33192	16	3362	CDC34;DHCR24;NR2F6;HIST1H1B;HOXB8;HSPA1B;SOX4;UBB;UCP2;IER3;FAM89B;LDOC1;SPDEF;SOX18;MMRN2;FOXP4
12	GO:0065004	protein-DNA complex assembly	0.000161926	0.00159253	2.79791	16.6703	0.276964	4	127	HIST1H1C;HIST1H1E;HIST1H1B;HIST1H2BC
12	GO:0071103	DNA conformation change	0.000922495	0.00422406	2.37427	10.3599	0.438345	4	201	HIST1H1C;HIST1H1E;HIST1H1B;HIST1H2BC
12	GO:0071824	protein-DNA complex subunit organization	0.00030637	0.00222118	2.65342	14.0239	0.327123	4	150	HIST1H1C;HIST1H1E;HIST1H1B;HIST1H2BC
14	GO:0000184	nuclear-transcribed mRNA catabolic process, nonsense-mediated decay	3.82789e-24	6.16715e-23	22.2099	60.8323	0.477911	18	118	RPL11;RPL15;RPL24;RPL26;RPL34;RPL35A;RPL37;RPL37A;RPL38;RPL39;RPLP2;RPS6;RPS11;RPS16;RPS20;RPS21;RPS23;RPS24
14	GO:0000956	nuclear-transcribed mRNA catabolic process	1.5689e-20	1.33818e-19	18.8735	36.4937	0.745218	18	184	RPL11;RPL15;RPL24;RPL26;RPL34;RPL35A;RPL37;RPL37A;RPL38;RPL39;RPLP2;RPS6;RPS11;RPS16;RPS20;RPS21;RPS23;RPS24
14	GO:0006334	nucleosome assembly	0.000568566	0.000886474	3.05233	11.5803	0.380709	4	94	HIST1H1D;HIST1H1E;HIST1H1B;NPM1
14	GO:0006364	rRNA processing	2.73e-08	7.46888e-08	7.12674	19.8897	0.486012	8	120	RPL11;RPL26;RPL35A;RPS6;RPS16;RPS21;RPS24;NSA2
14	GO:0006401	RNA catabolic process	6.65035e-19	4.19261e-18	17.3775	29.0475	0.915322	18	226	RPL11;RPL15;RPL24;RPL26;RPL34;RPL35A;RPL37;RPL37A;RPL38;RPL39;RPLP2;RPS6;RPS11;RPS16;RPS20;RPS21;RPS23;RPS24
14	GO:0006402	mRNA catabolic process	4.9938e-20	3.8249e-19	18.4174	34.0076	0.793819	18	196	RPL11;RPL15;RPL24;RPL26;RPL34;RPL35A;RPL37;RPL37A;RPL38;RPL39;RPLP2;RPS6;RPS11;RPS16;RPS20;RPS21;RPS23;RPS24
14	GO:0006412	translation	5.49358e-16	2.95026e-15	14.5301	14.8415	2.102	21	519	NPM1;RPL11;RPL15;RPL24;RPL26;RPL34;RPL35A;RPL37;RPL37A;RPL38;RPL39;RPLP2;RPS6;RPS11;RPS16;RPS20;RPS21;RPS23;RPS24;SRP9;GNB2L1
14	GO:0006413	translational initiation	4.0666e-21	4.21184e-20	19.3755	39.627	0.692567	18	171	RPL11;RPL15;RPL24;RPL26;RPL34;RPL35A;RPL37;RPL37A;RPL38;RPL39;RPLP2;RPS6;RPS11;RPS16;RPS20;RPS21;RPS23;RPS24
14	GO:0006414	translational elongation	1.37974e-25	3.33438e-24	23.477	63.0686	0.498162	19	123	RPL11;RPL15;RPL24;RPL26;RPL34;RPL35A;RPL37;RPL37A;RPL38;RPL39;RPLP2;RPS6;RPS11;RPS16;RPS20;RPS21;RPS23;RPS24;SRP9
14	GO:0006415	translational termination	5.78615e-26	1.67798e-24	23.7752	79.1174	0.384759	18	95	RPL11;RPL15;RPL24;RPL26;RPL34;RPL35A;RPL37;RPL37A;RPL38;RPL39;RPLP2;RPS6;RPS11;RPS16;RPS20;RPS21;RPS23;RPS24
14	GO:0006605	protein targeting	7.43192e-15	3.71596e-14	13.4299	13.8493	2.0939	20	517	PALM;RPL11;RPL15;RPL24;RPL26;RPL34;RPL35A;RPL37;RPL37A;RPL38;RPL39;RPLP2;RPS6;RPS11;RPS16;RPS20;RPS21;RPS23;RPS24;SRP9
14	GO:0006612	protein targeting to membrane	3.0673e-24	5.55948e-23	22.255	45.6854	0.704717	20	174	PALM;RPL11;RPL15;RPL24;RPL26;RPL34;RPL35A;RPL37;RPL37A;RPL38;RPL39;RPLP2;RPS6;RPS11;RPS16;RPS20;RPS21;RPS23;RPS24;SRP9
14	GO:0006613	cotranslational protein targeting to membrane	1.18147e-26	6.21203e-25	24.2068	72.9435	0.441461	19	109	RPL11;RPL15;RPL24;RPL26;RPL34;RPL35A;RPL37;RPL37A;RPL38;RPL39;RPLP2;RPS6;RPS11;RPS16;RPS20;RPS21;RPS23;RPS24;SRP9
14	GO:0006614	SRP-dependent cotranslational protein targeting to membrane	8.08325e-27	6.21203e-25	24.2068	74.6107	0.43336	19	107	RPL11;RPL15;RPL24;RPL26;RPL34;RPL35A;RPL37;RPL37A;RPL38;RPL39;RPLP2;RPS6;RPS11;RPS16;RPS20;RPS21;RPS23;RPS24;SRP9
14	GO:0006810	transport	2.23483e-07	4.90986e-07	6.30893	3.68591	16.4555	36	4063	BTF3;COX6B1;COX7C;FABP3;NPM1;PALM;PLP2;PTGDS;RPL11;RPL15;RPL24;RPL26;RPL34;RPL35A;RPL37;RPL37A;RPL38;RPL39;RPLP2;RPS6;RPS11;RPS16;RPS20;RPS21;RPS23;RPS24;S100A6;S100A10;SRP9;TPT1;UQCRH;LTBP4;GNB2L1;CLIP3;FXYD7;FXYD5
14	GO:0006886	intracellular protein transport	1.82283e-12	6.77721e-12	11.1689	9.50797	3.17933	21	785	NPM1;PALM;RPL11;RPL15;RPL24;RPL26;RPL34;RPL35A;RPL37;RPL37A;RPL38;RPL39;RPLP2;RPS6;RPS11;RPS16;RPS20;RPS21;RPS23;RPS24;SRP9
14	GO:0008104	protein localization	8.00736e-10	2.52406e-09	8.5979	5.4786	7.54128	27	1862	BTF3;HIST1H1B;NPM1;PALM;RPL11;RPL15;RPL24;RPL26;RPL34;RPL35A;RPL37;RPL37A;RPL38;RPL39;RPLP2;RPS6;RPS11;RPS16;RPS20;RPS21;RPS23;RPS24;S100A10;SRP9;TMSB10;GNB2L1;CLIP3
14	GO:0009056	catabolic process	0.000138794	0.000254748	3.59389	2.78877	11.3281	24	2797	DCN;ENO1;HINT1;NPM1;RPL11;RPL15;RPL24;RPL26;RPL34;RPL35A;RPL37;RPL37A;RPL38;RPL39;RPLP2;RPS6;RPS11;RPS16;RPS20;RPS21;RPS23;RPS24;S100A10;GNB2L1
14	GO:0009057	macromolecule catabolic process	2.75781e-09	8.16087e-09	8.08826	6.47279	4.24045	20	1047	DCN;RPL11;RPL15;RPL24;RPL26;RPL34;RPL35A;RPL37;RPL37A;RPL38;RPL39;RPLP2;RPS6;RPS11;RPS16;RPS20;RPS21;RPS23;RPS24;GNB2L1
14	GO:0009059	macromolecule biosynthetic process	0.000788514	0.00119098	2.92409	2.29546	18.5292	31	4575	BTF3;DCN;ENO1;HIST1H1B;HINT1;MUC1;NPM1;RPL11;RPL15;RPL24;RPL26;RPL34;RPL35A;RPL37;RPL37A;RPL38;RPL39;RPLP2;RPS6;RPS11;RPS16;RPS20;RPS21;RPS23;RPS24;SRP9;GNB2L1;BASP1;FST;CLIP3;COMMD6
14	GO:0010467	gene expression	0.000437416	0.00070939	3.14911	2.37936	19.7078	33	4866	BTF3;ENO1;HIST1H1B;HINT1;MUC1;NPM1;RPL11;RPL15;RPL24;RPL26;RPL34;RPL35A;RPL37;RPL37A;RPL38;RPL39;RPLP2;RPS6;RPS11;RPS16;RPS20;RPS21;RPS23;RPS24;SRP9;VIM;GNB2L1;BASP1;NSA2;FST;PSENEN;UPK3B;COMMD6
14	GO:0015031	protein transport	2.00343e-09	6.05202e-09	8.2181	5.85088	5.63368	23	1391	BTF3;NPM1;PALM;RPL11;RPL15;RPL24;RPL26;RPL34;RPL35A;RPL37;RPL37A;RPL38;RPL39;RPLP2;RPS6;RPS11;RPS16;RPS20;RPS21;RPS23;RPS24;SRP9;CLIP3
14	GO:0016032	viral process	1.98532e-14	9.59571e-14	13.0179	11.4794	2.85127	22	704	NPM1;RPL11;RPL15;RPL24;RPL26;RPL34;RPL35A;RPL37;RPL37A;RPL38;RPL39;RPLP2;RPS6;RPS11;RPS16;RPS20;RPS21;RPS23;RPS24;SLPI;VIM;GNB2L1
14	GO:0016043	cellular component organization	6.74445e-08	1.65753e-07	6.78054	3.88716	19.9305	41	4921	CAPNS1;CCNG1;DCN;ENO1;HIST1H1D;HIST1H1E;HIST1H1B;LAMB3;MUC1;NPM1;PALM;RPL11;RPL15;RPL24;RPL26;RPL34;RPL35A;RPL37;RPL37A;RPL38;RPL39;RPLP2;RPS6;RPS11;RPS16;RPS20;RPS21;RPS23;RPS24;S100A4;S100A6;S100A10;SRP9;UQCRH;VIM;LTBP4;TMSB10;GNB2L1;BASP1;CLIP3;FXYD5
14	GO:0016071	mRNA metabolic process	4.10101e-11	1.41582e-10	9.84899	9.50641	2.57991	18	637	RPL11;RPL15;RPL24;RPL26;RPL34;RPL35A;RPL37;RPL37A;RPL38;RPL39;RPLP2;RPS6;RPS11;RPS16;RPS20;RPS21;RPS23;RPS24
14	GO:0016072	rRNA metabolic process	4.00361e-08	1.01846e-07	6.99206	18.8712	0.510312	8	126	RPL11;RPL26;RPL35A;RPS6;RPS16;RPS21;RPS24;NSA2
14	GO:0016482	cytoplasmic transport	7.90129e-11	2.60766e-10	9.58375	8.06334	3.46283	20	855	NPM1;RPL11;RPL15;RPL24;RPL26;RPL34;RPL35A;RPL37;RPL37A;RPL38;RPL39;RPLP2;RPS6;RPS11;RPS16;RPS20;RPS21;RPS23;RPS24;SRP9
14	GO:0018130	heterocycle biosynthetic process	0.000263855	0.000460951	3.33635	2.51986	15.7994	29	3901	BTF3;ENO1;HIST1H1B;HINT1;MUC1;NPM1;PALM;RPL11;RPL15;RPL24;RPL26;RPL34;RPL35A;RPL37;RPL37A;RPL38;RPL39;RPLP2;RPS6;RPS11;RPS16;RPS20;RPS21;RPS23;RPS24;BASP1;FST;COMMD6;CHCHD10
14	GO:0019058	viral life cycle	1.16279e-17	6.74419e-17	16.1711	21.8913	1.27578	19	315	RPL11;RPL15;RPL24;RPL26;RPL34;RPL35A;RPL37;RPL37A;RPL38;RPL39;RPLP2;RPS6;RPS11;RPS16;RPS20;RPS21;RPS23;RPS24;SLPI
14	GO:0019080	viral gene expression	3.64876e-21	4.06977e-20	19.3904	39.8903	0.688516	18	170	RPL11;RPL15;RPL24;RPL26;RPL34;RPL35A;RPL37;RPL37A;RPL38;RPL39;RPLP2;RPS6;RPS11;RPS16;RPS20;RPS21;RPS23;RPS24
14	GO:0019083	viral transcription	1.18601e-21	1.56337e-20	19.8059	42.7264	0.648015	18	160	RPL11;RPL15;RPL24;RPL26;RPL34;RPL35A;RPL37;RPL37A;RPL38;RPL39;RPLP2;RPS6;RPS11;RPS16;RPS20;RPS21;RPS23;RPS24
14	GO:0019438	aromatic compound biosynthetic process	0.000270101	0.000466246	3.33138	2.51557	15.8197	29	3906	BTF3;ENO1;HIST1H1B;HINT1;MUC1;NPM1;PALM;RPL11;RPL15;RPL24;RPL26;RPL34;RPL35A;RPL37;RPL37A;RPL38;RPL39;RPLP2;RPS6;RPS11;RPS16;RPS20;RPS21;RPS23;RPS24;BASP1;FST;COMMD6;CHCHD10
14	GO:0019439	aromatic compound catabolic process	9.49687e-08	2.22104e-07	6.65344	4.95629	5.77139	21	1425	HINT1;RPL11;RPL15;RPL24;RPL26;RPL34;RPL35A;RPL37;RPL37A;RPL38;RPL39;RPLP2;RPS6;RPS11;RPS16;RPS20;RPS21;RPS23;RPS24;S100A10;GNB2L1
14	GO:0019538	protein metabolic process	0.000204674	0.000361924	3.44138	2.50978	18.9869	33	4688	CAPNS1;CCNG1;TBCB;DCN;HIST1H1B;MUC1;NPM1;PEBP1;RPL11;RPL15;RPL24;RPL26;RPL34;RPL35A;RPL37;RPL37A;RPL38;RPL39;RPLP2;RPS6;RPS11;RPS16;RPS20;RPS21;RPS23;RPS24;SLPI;SRP9;LTBP4;GNB2L1;WFDC2;CLIP3;PSENEN
14	GO:0022411	cellular component disassembly	1.21947e-18	7.36761e-18	17.1327	18.9132	1.79419	22	443	CAPNS1;DCN;LAMB3;RPL11;RPL15;RPL24;RPL26;RPL34;RPL35A;RPL37;RPL37A;RPL38;RPL39;RPLP2;RPS6;RPS11;RPS16;RPS20;RPS21;RPS23;RPS24;VIM
14	GO:0022613	ribonucleoprotein complex biogenesis	1.68465e-08	4.69758e-08	7.32813	11.723	1.15023	11	284	NPM1;RPL11;RPL24;RPL26;RPL35A;RPL38;RPS6;RPS16;RPS21;RPS24;NSA2
14	GO:0031497	chromatin assembly	0.000957784	0.00140281	2.853	10.0126	0.43741	4	108	HIST1H1D;HIST1H1E;HIST1H1B;NPM1
14	GO:0032774	RNA biosynthetic process	0.000275223	0.000469498	3.32837	2.55487	14.1956	27	3505	BTF3;ENO1;HIST1H1B;HINT1;MUC1;NPM1;RPL11;RPL15;RPL24;RPL26;RPL34;RPL35A;RPL37;RPL37A;RPL38;RPL39;RPLP2;RPS6;RPS11;RPS16;RPS20;RPS21;RPS23;RPS24;BASP1;FST;COMMD6
14	GO:0032984	macromolecular complex disassembly	2.08693e-19	1.37548e-18	17.8615	31.1713	0.85862	18	212	RPL11;RPL15;RPL24;RPL26;RPL34;RPL35A;RPL37;RPL37A;RPL38;RPL39;RPLP2;RPS6;RPS11;RPS16;RPS20;RPS21;RPS23;RPS24
14	GO:0033036	macromolecule localization	4.84771e-09	1.37827e-08	7.86067	4.88767	8.79276	28	2171	BTF3;FABP3;HIST1H1B;NPM1;PALM;RPL11;RPL15;RPL24;RPL26;RPL34;RPL35A;RPL37;RPL37A;RPL38;RPL39;RPLP2;RPS6;RPS11;RPS16;RPS20;RPS21;RPS23;RPS24;S100A10;SRP9;TMSB10;GNB2L1;CLIP3
14	GO:0033365	protein localization to organelle	2.54012e-13	1.0231e-12	11.9901	11.3171	2.52726	20	624	HIST1H1B;RPL11;RPL15;RPL24;RPL26;RPL34;RPL35A;RPL37;RPL37A;RPL38;RPL39;RPLP2;RPS6;RPS11;RPS16;RPS20;RPS21;RPS23;RPS24;SRP9
14	GO:0034470	ncRNA processing	4.91159e-06	9.89139e-06	5.00474	9.65602	0.959873	8	237	RPL11;RPL26;RPL35A;RPS6;RPS16;RPS21;RPS24;NSA2
14	GO:0034613	cellular protein localization	1.08414e-12	4.24866e-12	11.3717	8.10752	4.73456	25	1169	HIST1H1B;NPM1;PALM;RPL11;RPL15;RPL24;RPL26;RPL34;RPL35A;RPL37;RPL37A;RPL38;RPL39;RPLP2;RPS6;RPS11;RPS16;RPS20;RPS21;RPS23;RPS24;S100A10;SRP9;GNB2L1;CLIP3
14	GO:0034645	cellular macromolecule biosynthetic process	0.000442948	0.00070939	3.14911	2.39667	17.9662	31	4436	BTF3;DCN;ENO1;HIST1H1B;HINT1;MUC1;NPM1;RPL11;RPL15;RPL24;RPL26;RPL34;RPL35A;RPL37;RPL37A;RPL38;RPL39;RPLP2;RPS6;RPS11;RPS16;RPS20;RPS21;RPS23;RPS24;SRP9;GNB2L1;BASP1;FST;CLIP3;COMMD6
14	GO:0034654	nucleobase-containing compound biosynthetic process	0.000191855	0.000343444	3.46414	2.57841	15.5281	29	3834	BTF3;ENO1;HIST1H1B;HINT1;MUC1;NPM1;PALM;RPL11;RPL15;RPL24;RPL26;RPL34;RPL35A;RPL37;RPL37A;RPL38;RPL39;RPLP2;RPS6;RPS11;RPS16;RPS20;RPS21;RPS23;RPS24;BASP1;FST;COMMD6;CHCHD10
14	GO:0034655	nucleobase-containing compound catabolic process	5.33656e-08	1.33414e-07	6.8748	5.14449	5.58103	21	1378	HINT1;RPL11;RPL15;RPL24;RPL26;RPL34;RPL35A;RPL37;RPL37A;RPL38;RPL39;RPLP2;RPS6;RPS11;RPS16;RPS20;RPS21;RPS23;RPS24;S100A10;GNB2L1
14	GO:0034660	ncRNA metabolic process	5.34388e-05	0.000100631	3.99727	6.82663	1.33653	8	330	RPL11;RPL26;RPL35A;RPS6;RPS16;RPS21;RPS24;NSA2
14	GO:0042254	ribosome biogenesis	7.9129e-11	2.60766e-10	9.58375	20.1463	0.692567	11	171	NPM1;RPL11;RPL24;RPL26;RPL35A;RPL38;RPS6;RPS16;RPS21;RPS24;NSA2
14	GO:0042255	ribosome assembly	1.13067e-06	2.37604e-06	5.62415	65.4426	0.0810019	4	20	NPM1;RPL24;RPL38;RPS6
14	GO:0042273	ribosomal large subunit biogenesis	3.93152e-09	1.14014e-08	7.94304	121.008	0.0648015	5	16	RPL11;RPL24;RPL26;RPL35A;RPL38
14	GO:0042274	ribosomal small subunit biogenesis	2.96323e-08	7.95683e-08	7.09926	73.9167	0.0931522	5	23	RPL38;RPS6;RPS16;RPS21;RPS24
14	GO:0043241	protein complex disassembly	8.6603e-20	5.97973e-19	18.2233	32.8862	0.81812	18	202	RPL11;RPL15;RPL24;RPL26;RPL34;RPL35A;RPL37;RPL37A;RPL38;RPL39;RPLP2;RPS6;RPS11;RPS16;RPS20;RPS21;RPS23;RPS24
14	GO:0043624	cellular protein complex disassembly	9.45223e-21	9.13715e-20	19.0392	37.639	0.724967	18	179	RPL11;RPL15;RPL24;RPL26;RPL34;RPL35A;RPL37;RPL37A;RPL38;RPL39;RPLP2;RPS6;RPS11;RPS16;RPS20;RPS21;RPS23;RPS24
14	GO:0043933	macromolecular complex subunit organization	3.21099e-12	1.16398e-11	10.9341	6.98221	6.4437	28	1591	HIST1H1D;HIST1H1E;HIST1H1B;NPM1;RPL11;RPL15;RPL24;RPL26;RPL34;RPL35A;RPL37;RPL37A;RPL38;RPL39;RPLP2;RPS6;RPS11;RPS16;RPS20;RPS21;RPS23;RPS24;S100A10;UQCRH;VIM;TMSB10;GNB2L1;CLIP3
14	GO:0044033	multi-organism metabolic process	1.04731e-20	9.49121e-20	19.0227	37.4043	0.729017	18	180	RPL11;RPL15;RPL24;RPL26;RPL34;RPL35A;RPL37;RPL37A;RPL38;RPL39;RPLP2;RPS6;RPS11;RPS16;RPS20;RPS21;RPS23;RPS24
14	GO:0044085	cellular component biogenesis	6.99911e-06	1.39023e-05	4.85691	3.60198	8.14069	22	2010	HIST1H1D;HIST1H1E;HIST1H1B;LAMB3;NPM1;PALM;RPL11;RPL24;RPL26;RPL35A;RPL38;RPS6;RPS16;RPS21;RPS24;S100A10;UQCRH;TMSB10;GNB2L1;NSA2;CLIP3;FXYD5
14	GO:0044248	cellular catabolic process	4.18623e-05	7.98689e-05	4.09762	3.10104	9.80933	23	2422	DCN;HINT1;NPM1;RPL11;RPL15;RPL24;RPL26;RPL34;RPL35A;RPL37;RPL37A;RPL38;RPL39;RPLP2;RPS6;RPS11;RPS16;RPS20;RPS21;RPS23;RPS24;S100A10;GNB2L1
14	GO:0044249	cellular biosynthetic process	0.000626681	0.000966689	3.01471	2.3079	21.8786	35	5402	BTF3;DCN;ENO1;FABP3;HIST1H1B;HINT1;MUC1;NPM1;PALM;PTGDS;RPL11;RPL15;RPL24;RPL26;RPL34;RPL35A;RPL37;RPL37A;RPL38;RPL39;RPLP2;RPS6;RPS11;RPS16;RPS20;RPS21;RPS23;RPS24;SRP9;GNB2L1;BASP1;FST;CLIP3;COMMD6;CHCHD10
14	GO:0044265	cellular macromolecule catabolic process	4.95889e-10	1.59786e-09	8.79646	7.5992	3.41423	19	843	RPL11;RPL15;RPL24;RPL26;RPL34;RPL35A;RPL37;RPL37A;RPL38;RPL39;RPLP2;RPS6;RPS11;RPS16;RPS20;RPS21;RPS23;RPS24;GNB2L1
14	GO:0044267	cellular protein metabolic process	0.000178408	0.000323365	3.49031	2.59181	15.4673	29	3819	CCNG1;TBCB;DCN;HIST1H1B;MUC1;NPM1;RPL11;RPL15;RPL24;RPL26;RPL34;RPL35A;RPL37;RPL37A;RPL38;RPL39;RPLP2;RPS6;RPS11;RPS16;RPS20;RPS21;RPS23;RPS24;SRP9;LTBP4;GNB2L1;CLIP3;PSENEN
14	GO:0044270	cellular nitrogen compound catabolic process	9.27132e-08	2.20384e-07	6.65682	4.96404	5.76329	21	1423	HINT1;RPL11;RPL15;RPL24;RPL26;RPL34;RPL35A;RPL37;RPL37A;RPL38;RPL39;RPLP2;RPS6;RPS11;RPS16;RPS20;RPS21;RPS23;RPS24;S100A10;GNB2L1
14	GO:0044271	cellular nitrogen compound biosynthetic process	0.000349777	0.000582962	3.23436	2.46828	16.0465	29	3962	BTF3;ENO1;HIST1H1B;HINT1;MUC1;NPM1;PALM;RPL11;RPL15;RPL24;RPL26;RPL34;RPL35A;RPL37;RPL37A;RPL38;RPL39;RPLP2;RPS6;RPS11;RPS16;RPS20;RPS21;RPS23;RPS24;BASP1;FST;COMMD6;CHCHD10
14	GO:0044403	symbiosis, encompassing mutualism through parasitism	1.22985e-13	5.24497e-13	12.2803	10.4213	3.11857	22	770	NPM1;RPL11;RPL15;RPL24;RPL26;RPL34;RPL35A;RPL37;RPL37A;RPL38;RPL39;RPLP2;RPS6;RPS11;RPS16;RPS20;RPS21;RPS23;RPS24;SLPI;VIM;GNB2L1
14	GO:0044419	interspecies interaction between organisms	1.22985e-13	5.24497e-13	12.2803	10.4213	3.11857	22	770	NPM1;RPL11;RPL15;RPL24;RPL26;RPL34;RPL35A;RPL37;RPL37A;RPL38;RPL39;RPLP2;RPS6;RPS11;RPS16;RPS20;RPS21;RPS23;RPS24;SLPI;VIM;GNB2L1
14	GO:0044764	multi-organism cellular process	2.72552e-14	1.235e-13	12.9083	11.289	2.89582	22	715	NPM1;RPL11;RPL15;RPL24;RPL26;RPL34;RPL35A;RPL37;RPL37A;RPL38;RPL39;RPLP2;RPS6;RPS11;RPS16;RPS20;RPS21;RPS23;RPS24;SLPI;VIM;GNB2L1
14	GO:0044765	single-organism transport	5.40984e-07	1.17079e-06	5.93152	3.61057	13.8351	32	3416	COX6B1;COX7C;FABP3;PALM;PLP2;RPL11;RPL15;RPL24;RPL26;RPL34;RPL35A;RPL37;RPL37A;RPL38;RPL39;RPLP2;RPS6;RPS11;RPS16;RPS20;RPS21;RPS23;RPS24;S100A6;SRP9;TPT1;UQCRH;LTBP4;GNB2L1;CLIP3;FXYD7;FXYD5
14	GO:0044802	single-organism membrane organization	4.07946e-16	2.27508e-15	14.643	13.1936	2.67306	23	660	PALM;RPL11;RPL15;RPL24;RPL26;RPL34;RPL35A;RPL37;RPL37A;RPL38;RPL39;RPLP2;RPS6;RPS11;RPS16;RPS20;RPS21;RPS23;RPS24;S100A10;SRP9;GNB2L1;CLIP3
14	GO:0045047	protein targeting to ER	1.42423e-26	6.21203e-25	24.2068	72.1374	0.445511	19	110	RPL11;RPL15;RPL24;RPL26;RPL34;RPL35A;RPL37;RPL37A;RPL38;RPL39;RPLP2;RPS6;RPS11;RPS16;RPS20;RPS21;RPS23;RPS24;SRP9
14	GO:0045184	establishment of protein localization	3.55753e-11	1.25815e-10	9.90027	6.58725	6.05489	26	1495	BTF3;HIST1H1B;NPM1;PALM;RPL11;RPL15;RPL24;RPL26;RPL34;RPL35A;RPL37;RPL37A;RPL38;RPL39;RPLP2;RPS6;RPS11;RPS16;RPS20;RPS21;RPS23;RPS24;S100A10;SRP9;GNB2L1;CLIP3
14	GO:0046700	heterocycle catabolic process	9.27132e-08	2.20384e-07	6.65682	4.96404	5.76329	21	1423	HINT1;RPL11;RPL15;RPL24;RPL26;RPL34;RPL35A;RPL37;RPL37A;RPL38;RPL39;RPLP2;RPS6;RPS11;RPS16;RPS20;RPS21;RPS23;RPS24;S100A10;GNB2L1
14	GO:0046907	intracellular transport	1.48753e-07	3.31834e-07	6.47908	4.81311	5.92529	21	1463	NPM1;PALM;RPL11;RPL15;RPL24;RPL26;RPL34;RPL35A;RPL37;RPL37A;RPL38;RPL39;RPLP2;RPS6;RPS11;RPS16;RPS20;RPS21;RPS23;RPS24;SRP9
14	GO:0051179	localization	1.77824e-06	3.63161e-06	5.4399	3.29616	20.4044	39	5038	BTF3;COX6B1;COX7C;FABP3;HIST1H1B;NPM1;PALM;PLP2;PTGDS;RPL11;RPL15;RPL24;RPL26;RPL34;RPL35A;RPL37;RPL37A;RPL38;RPL39;RPLP2;RPS6;RPS11;RPS16;RPS20;RPS21;RPS23;RPS24;S100A6;S100A10;SRP9;TPT1;UQCRH;LTBP4;TMSB10;CXCL14;GNB2L1;CLIP3;FXYD7;FXYD5
14	GO:0051234	establishment of localization	1.06636e-07	2.45432e-07	6.61007	3.81018	16.8201	37	4153	BTF3;COX6B1;COX7C;FABP3;HIST1H1B;NPM1;PALM;PLP2;PTGDS;RPL11;RPL15;RPL24;RPL26;RPL34;RPL35A;RPL37;RPL37A;RPL38;RPL39;RPLP2;RPS6;RPS11;RPS16;RPS20;RPS21;RPS23;RPS24;S100A6;S100A10;SRP9;TPT1;UQCRH;LTBP4;GNB2L1;CLIP3;FXYD7;FXYD5
14	GO:0051641	cellular localization	1.38806e-06	2.87527e-06	5.54132	3.6934	10.0037	26	2470	HIST1H1B;NPM1;PALM;RPL11;RPL15;RPL24;RPL26;RPL34;RPL35A;RPL37;RPL37A;RPL38;RPL39;RPLP2;RPS6;RPS11;RPS16;RPS20;RPS21;RPS23;RPS24;S100A10;SRP9;LTBP4;GNB2L1;CLIP3
14	GO:0051649	establishment of localization in cell	2.23034e-05	4.31198e-05	4.36532	3.31338	8.74821	22	2160	NPM1;PALM;RPL11;RPL15;RPL24;RPL26;RPL34;RPL35A;RPL37;RPL37A;RPL38;RPL39;RPLP2;RPS6;RPS11;RPS16;RPS20;RPS21;RPS23;RPS24;SRP9;LTBP4
14	GO:0051704	multi-organism process	1.84686e-09	5.69777e-09	8.2443	5.13511	8.42825	28	2081	DCN;ENO1;MUC1;NPM1;RPL11;RPL15;RPL24;RPL26;RPL34;RPL35A;RPL37;RPL37A;RPL38;RPL39;RPLP2;RPS6;RPS11;RPS16;RPS20;RPS21;RPS23;RPS24;SLPI;TPT1;VIM;GNB2L1;WFDC2;FST
14	GO:0061024	membrane organization	2.66584e-14	1.235e-13	12.9083	10.6888	3.24818	23	802	PALM;RPL11;RPL15;RPL24;RPL26;RPL34;RPL35A;RPL37;RPL37A;RPL38;RPL39;RPLP2;RPS6;RPS11;RPS16;RPS20;RPS21;RPS23;RPS24;S100A10;SRP9;GNB2L1;CLIP3
14	GO:0070727	cellular macromolecule localization	1.19215e-12	4.54899e-12	11.3421	8.06952	4.75481	25	1174	HIST1H1B;NPM1;PALM;RPL11;RPL15;RPL24;RPL26;RPL34;RPL35A;RPL37;RPL37A;RPL38;RPL39;RPLP2;RPS6;RPS11;RPS16;RPS20;RPS21;RPS23;RPS24;S100A10;SRP9;GNB2L1;CLIP3
14	GO:0070972	protein localization to endoplasmic reticulum	3.08194e-25	6.38402e-24	23.1949	60.1566	0.518412	19	128	RPL11;RPL15;RPL24;RPL26;RPL34;RPL35A;RPL37;RPL37A;RPL38;RPL39;RPLP2;RPS6;RPS11;RPS16;RPS20;RPS21;RPS23;RPS24;SRP9
14	GO:0071702	organic substance transport	7.26609e-07	1.54939e-06	5.80984	3.91591	9.01146	25	2225	BTF3;FABP3;NPM1;PALM;RPL11;RPL15;RPL24;RPL26;RPL34;RPL35A;RPL37;RPL37A;RPL38;RPL39;RPLP2;RPS6;RPS11;RPS16;RPS20;RPS21;RPS23;RPS24;SRP9;LTBP4;CLIP3
14	GO:0071822	protein complex subunit organization	1.89336e-13	7.84391e-13	12.1055	7.9454	5.74304	28	1418	HIST1H1D;HIST1H1E;HIST1H1B;NPM1;RPL11;RPL15;RPL24;RPL26;RPL34;RPL35A;RPL37;RPL37A;RPL38;RPL39;RPLP2;RPS6;RPS11;RPS16;RPS20;RPS21;RPS23;RPS24;S100A10;UQCRH;VIM;TMSB10;GNB2L1;CLIP3
14	GO:0071840	cellular component organization or biogenesis	3.25898e-08	8.59187e-08	7.06591	4.03146	20.3517	42	5025	CAPNS1;CCNG1;DCN;ENO1;HIST1H1D;HIST1H1E;HIST1H1B;LAMB3;MUC1;NPM1;PALM;RPL11;RPL15;RPL24;RPL26;RPL34;RPL35A;RPL37;RPL37A;RPL38;RPL39;RPLP2;RPS6;RPS11;RPS16;RPS20;RPS21;RPS23;RPS24;S100A4;S100A6;S100A10;SRP9;UQCRH;VIM;LTBP4;TMSB10;GNB2L1;BASP1;NSA2;CLIP3;FXYD5
14	GO:0072594	establishment of protein localization to organelle	1.31272e-15	6.79801e-15	14.1676	15.2724	1.91165	20	472	HIST1H1B;RPL11;RPL15;RPL24;RPL26;RPL34;RPL35A;RPL37;RPL37A;RPL38;RPL39;RPLP2;RPS6;RPS11;RPS16;RPS20;RPS21;RPS23;RPS24;SRP9
14	GO:0072599	establishment of protein localization to endoplasmic reticulum	1.71366e-26	6.21203e-25	24.2068	71.3488	0.449561	19	111	RPL11;RPL15;RPL24;RPL26;RPL34;RPL35A;RPL37;RPL37A;RPL38;RPL39;RPLP2;RPS6;RPS11;RPS16;RPS20;RPS21;RPS23;RPS24;SRP9
14	GO:0072657	protein localization to membrane	1.92269e-21	2.32326e-20	19.6339	23.971	1.53904	23	380	PALM;RPL11;RPL15;RPL24;RPL26;RPL34;RPL35A;RPL37;RPL37A;RPL38;RPL39;RPLP2;RPS6;RPS11;RPS16;RPS20;RPS21;RPS23;RPS24;S100A10;SRP9;GNB2L1;CLIP3
14	GO:0090002	establishment of protein localization to plasma membrane	0.000665397	0.00101561	2.99327	11.0848	0.396909	4	98	PALM;S100A10;GNB2L1;CLIP3
14	GO:0090150	establishment of protein localization to membrane	9.21037e-24	1.3355e-22	21.8744	30.9385	1.21908	23	301	PALM;RPL11;RPL15;RPL24;RPL26;RPL34;RPL35A;RPL37;RPL37A;RPL38;RPL39;RPLP2;RPS6;RPS11;RPS16;RPS20;RPS21;RPS23;RPS24;S100A10;SRP9;GNB2L1;CLIP3
14	GO:1901361	organic cyclic compound catabolic process	1.43653e-07	3.25464e-07	6.4875	4.82414	5.91314	21	1460	HINT1;RPL11;RPL15;RPL24;RPL26;RPL34;RPL35A;RPL37;RPL37A;RPL38;RPL39;RPLP2;RPS6;RPS11;RPS16;RPS20;RPS21;RPS23;RPS24;S100A10;GNB2L1
14	GO:1901362	organic cyclic compound biosynthetic process	0.000458125	0.000722045	3.14144	2.41909	16.2895	29	4022	BTF3;ENO1;HIST1H1B;HINT1;MUC1;NPM1;PALM;RPL11;RPL15;RPL24;RPL26;RPL34;RPL35A;RPL37;RPL37A;RPL38;RPL39;RPLP2;RPS6;RPS11;RPS16;RPS20;RPS21;RPS23;RPS24;BASP1;FST;COMMD6;CHCHD10
14	GO:1901575	organic substance catabolic process	0.000104777	0.000194779	3.71046	2.89444	10.3925	23	2566	DCN;ENO1;HINT1;RPL11;RPL15;RPL24;RPL26;RPL34;RPL35A;RPL37;RPL37A;RPL38;RPL39;RPLP2;RPS6;RPS11;RPS16;RPS20;RPS21;RPS23;RPS24;S100A10;GNB2L1
14	GO:1901576	organic substance biosynthetic process	0.000922179	0.00136445	2.86504	2.2431	22.2917	35	5504	BTF3;DCN;ENO1;FABP3;HIST1H1B;HINT1;MUC1;NPM1;PALM;PTGDS;RPL11;RPL15;RPL24;RPL26;RPL34;RPL35A;RPL37;RPL37A;RPL38;RPL39;RPLP2;RPS6;RPS11;RPS16;RPS20;RPS21;RPS23;RPS24;SRP9;GNB2L1;BASP1;FST;CLIP3;COMMD6;CHCHD10
14	GO:1902578	single-organism localization	5.27573e-20	3.8249e-19	18.4174	20.4431	1.78204	23	440	PALM;RPL11;RPL15;RPL24;RPL26;RPL34;RPL35A;RPL37;RPL37A;RPL38;RPL39;RPLP2;RPS6;RPS11;RPS16;RPS20;RPS21;RPS23;RPS24;S100A10;SRP9;GNB2L1;CLIP3
14	GO:1902580	single-organism cellular localization	5.27573e-20	3.8249e-19	18.4174	20.4431	1.78204	23	440	PALM;RPL11;RPL15;RPL24;RPL26;RPL34;RPL35A;RPL37;RPL37A;RPL38;RPL39;RPLP2;RPS6;RPS11;RPS16;RPS20;RPS21;RPS23;RPS24;S100A10;SRP9;GNB2L1;CLIP3
14	GO:1902582	single-organism intracellular transport	3.9463e-08	1.01846e-07	6.99206	5.45099	4.96137	20	1225	PALM;RPL11;RPL15;RPL24;RPL26;RPL34;RPL35A;RPL37;RPL37A;RPL38;RPL39;RPLP2;RPS6;RPS11;RPS16;RPS20;RPS21;RPS23;RPS24;SRP9
15	GO:0000003	reproduction	0.000780928	0.00178415	2.74857	3.29989	4.14979	12	925	CYP11A1;CYP17A1;NR5A1;GATA4;INHA;INHBB;CLDN11;PDGFRA;SFRP4;WIPF3;FOXL2;WNT5A
15	GO:0001501	skeletal system development	2.34973e-05	0.000178767	3.74771	5.88785	1.95601	10	436	CDH11;COL1A2;COL2A1;IGFBP4;INHA;PDGFRA;SULF2;WNT5A;DLK1;PKDCC
15	GO:0001944	vasculature development	0.0008749	0.00189127	2.72325	3.99198	2.51679	9	561	COL1A2;GATA4;SRPX2;APOD;PDGFRA;SFRP4;TCF21;WNT5A;PROK1
15	GO:0002237	response to molecule of bacterial origin	0.000785026	0.00178415	2.74857	6.01184	1.09465	6	244	CYP11A1;CYP17A1;DCN;MAOB;STAR;WNT5A
15	GO:0003006	developmental process involved in reproduction	2.45713e-06	2.82238e-05	4.54938	5.73627	2.7097	13	604	CYP11A1;CYP17A1;DCN;NR5A1;GATA4;INHA;INHBB;PDGFRA;SFRP4;FOXL2;STAR;TCF21;WNT5A
15	GO:0006694	steroid biosynthetic process	0.000514539	0.00132533	2.87768	8.32195	0.65948	5	147	CYP11A1;CYP17A1;NR5A1;DKK3;STAR
15	GO:0006805	xenobiotic metabolic process	7.05119e-05	0.00033832	3.47067	9.59212	0.699857	6	156	CYP11A1;CYP17A1;ALDH1A1;GSTA1;MAOB;STAR
15	GO:0007155	cell adhesion	1.21054e-07	2.5724e-06	5.58966	5.17543	4.72852	19	1054	CDH3;CDH11;EMILIN1;C1QTNF1;CNTN1;COL2A1;COL6A3;SRPX2;APOD;ISLR;CLDN11;PDGFRA;PGM5;TESC;SMOC2;WNT5A;CDHR1;CD22;NRXN2
15	GO:0007167	enzyme linked receptor protein signaling pathway	9.482e-05	0.000419776	3.37698	3.76331	4.38308	14	977	CDH3;COL1A2;BAMBI;GATA4;APOD;IGFBP4;IGFBP5;INHBB;NDN;PCSK6;PDGFRA;SULF2;HTRA1;WNT5A
15	GO:0007178	transmembrane receptor protein serine/threonine kinase signaling pathway	0.000395378	0.00111914	2.95111	5.74469	1.35036	7	301	COL1A2;BAMBI;GATA4;INHBB;PCSK6;HTRA1;WNT5A
15	GO:0007275	multicellular organismal development	3.5564e-11	1.51147e-08	7.8206	4.92951	19.9998	47	4458	CDH3;CDH11;DHRS2;CNTN1;COL1A2;COL2A1;COL6A3;CYP11A1;CYP17A1;DCN;ARX;EDN3;NR5A1;BAMBI;GATA4;GATM;DKK3;SRPX2;APOD;IGFBP4;IGFBP5;INHA;INHBB;MAOB;NDN;CLDN11;PCSK6;PDGFRA;TESC;SULF2;SFRP4;WIPF3;FOXL2;SPRR2F;STAR;TCF21;TIMP1;TIMP2;WNT5A;COLEC11;PROK1;HOPX;ENC1;DLK1;CREB3L1;PKDCC;NRXN2
15	GO:0007399	nervous system development	8.43755e-05	0.000389778	3.40918	3.00577	8.73026	21	1946	CDH11;CNTN1;COL2A1;COL6A3;CYP11A1;CYP17A1;ARX;EDN3;SRPX2;APOD;INHA;MAOB;NDN;CLDN11;SULF2;SFRP4;STAR;TIMP2;WNT5A;ENC1;NRXN2
15	GO:0007417	central nervous system development	6.91205e-05	0.00033832	3.47067	4.10442	3.71014	13	827	CDH11;CNTN1;COL2A1;CYP11A1;CYP17A1;ARX;APOD;MAOB;NDN;SFRP4;STAR;TIMP2;WNT5A
15	GO:0007517	muscle organ development	0.000759949	0.00174583	2.758	5.12209	1.50738	7	336	COL6A3;DCN;GATA4;IGFBP5;FOXL2;TCF21;WNT5A
15	GO:0007548	sex differentiation	2.85986e-09	1.28593e-07	6.89078	12.0429	1.22475	12	273	CYP11A1;CYP17A1;NR5A1;GATA4;INHA;INHBB;PDGFRA;SFRP4;FOXL2;STAR;TCF21;WNT5A
15	GO:0008202	steroid metabolic process	0.000272456	0.000904638	3.04353	6.12637	1.26961	7	283	DHRS2;CYP11A1;CYP17A1;NR5A1;DKK3;PDGFRA;STAR
15	GO:0008207	C21-steroid hormone metabolic process	1.17984e-07	2.5724e-06	5.58966	54.1214	0.121129	5	27	DHRS2;CYP11A1;CYP17A1;DKK3;STAR
15	GO:0008283	cell proliferation	5.85301e-05	0.000319404	3.49566	3.16946	7.84647	20	1749	CDH3;DHRS2;ARX;EDN3;BAMBI;GATA4;APOD;IGFBP4;IGFBP5;INHA;NDN;PDGFRA;TESC;LEPREL1;SFRP4;TIMP1;TIMP2;WNT5A;PROK1;SCGB3A1
15	GO:0008406	gonad development	2.07381e-10	3.06192e-08	7.51401	15.3873	0.973519	12	217	CYP11A1;CYP17A1;NR5A1;GATA4;INHA;INHBB;PDGFRA;SFRP4;FOXL2;STAR;TCF21;WNT5A
15	GO:0008584	male gonad development	3.3283e-09	1.28593e-07	6.89078	20.236	0.542838	9	121	CYP11A1;CYP17A1;NR5A1;GATA4;INHA;PDGFRA;STAR;TCF21;WNT5A
15	GO:0008585	female gonad development	6.68497e-05	0.00033832	3.47067	13.1733	0.426195	5	95	NR5A1;INHA;INHBB;PDGFRA;FOXL2
15	GO:0009410	response to xenobiotic stimulus	8.68995e-05	0.000392897	3.40572	9.2197	0.726774	6	162	CYP11A1;CYP17A1;ALDH1A1;GSTA1;MAOB;STAR
15	GO:0009605	response to external stimulus	2.50581e-05	0.000183615	3.73609	3.2233	8.70783	22	1941	C1QTNF1;CNTN1;COL2A1;COL6A3;CYP11A1;CYP17A1;DCN;ARX;EDN3;GATA4;GATM;APOD;INHA;INHBB;MAOB;PDGFRA;STAR;TSPAN8;C7;WNT5A;HOPX;NRXN2
15	GO:0009611	response to wounding	0.000258421	0.000878631	3.05619	3.56092	4.23503	13	944	CDH3;C1QTNF1;COL1A2;DCN;GATA4;GATM;APOD;PDGFRA;TIMP1;TSPAN8;C7;WNT5A;HOPX
15	GO:0009636	response to toxic substance	0.000398284	0.00111914	2.95111	8.82324	0.62359	5	139	DHRS2;CYP11A1;CYP17A1;MAOB;STAR
15	GO:0009653	anatomical structure morphogenesis	0.000949712	0.00201814	2.69505	2.45355	10.3947	21	2317	CDH11;CNTN1;COL1A2;COL2A1;COL6A3;DCN;ARX;BAMBI;GATA4;DKK3;SRPX2;APOD;IGFBP5;NDN;PDGFRA;SFRP4;FOXL2;TCF21;WNT5A;PROK1;HOPX
15	GO:0009719	response to endogenous stimulus	1.54788e-05	0.000134255	3.87207	3.74764	5.93532	18	1323	COL1A2;COL2A1;CYP11A1;CYP17A1;NR5A1;BAMBI;GATA4;GATM;IGFBP5;INHBB;MAOB;PDGFRA;SULF2;HTRA1;SFRP4;STAR;TIMP1;WNT5A
15	GO:0009888	tissue development	1.03395e-07	2.5724e-06	5.58966	4.40092	7.42028	24	1654	CDH3;COL2A1;CYP11A1;DCN;ARX;EDN3;NR5A1;BAMBI;GATA4;GATM;GSTA1;APOD;IGFBP5;PDGFRA;SULF2;SFRP4;FOXL2;SPRR2F;TCF21;UPK1B;WNT5A;HOPX;CREB3L1;PKDCC
15	GO:0009966	regulation of signal transduction	3.9043e-05	0.000255281	3.59298	2.99912	10.3498	24	2307	CDH3;TSPAN5;C1QTNF1;COL2A1;EDN3;ALDH1A1;BAMBI;GATA4;DKK3;APOD;IGFBP4;IGFBP5;INHBB;PCSK6;PDGFRA;SULF2;HTRA1;SFRP4;TCF21;TIMP1;TIMP2;WNT5A;PROK1;DLK1
15	GO:0009967	positive regulation of signal transduction	5.52019e-05	0.000319404	3.49566	3.7835	4.72852	15	1054	CDH3;TSPAN5;C1QTNF1;EDN3;BAMBI;GATA4;IGFBP4;IGFBP5;INHBB;PDGFRA;SULF2;SFRP4;TIMP2;WNT5A;PROK1
15	GO:0009968	negative regulation of signal transduction	0.000549647	0.00138225	2.85941	3.44356	3.98829	12	889	COL2A1;BAMBI;DKK3;APOD;IGFBP5;SULF2;HTRA1;SFRP4;TCF21;TIMP2;WNT5A;DLK1
15	GO:0010033	response to organic substance	1.46257e-05	0.000132254	3.87859	3.15343	10.4575	25	2331	COL1A2;COL2A1;COL6A3;CYP11A1;CYP17A1;DCN;NR5A1;BAMBI;GATA4;GATM;IGFBP5;INHBB;MAOB;NDN;PCSK6;PDGFRA;TESC;SULF2;HTRA1;SFRP4;STAR;TIMP1;TIMP2;WNT5A;CREB3L1
15	GO:0010038	response to metal ion	0.000872299	0.00189127	2.72325	5.88627	1.11708	6	249	CYP11A1;GATM;KCNIP1;MAOB;STAR;WNT5A
15	GO:0010646	regulation of cell communication	3.07558e-05	0.000214282	3.66901	2.95132	11.6374	26	2594	CDH3;TSPAN5;C1QTNF1;COL2A1;EDN3;ALDH1A1;BAMBI;GATA4;DKK3;APOD;IGFBP4;IGFBP5;INHA;INHBB;PCSK6;PDGFRA;SULF2;HTRA1;SFRP4;STAR;TCF21;TIMP1;TIMP2;WNT5A;PROK1;DLK1
15	GO:0010647	positive regulation of cell communication	0.000105362	0.000452309	3.34456	3.55562	5.00667	15	1116	CDH3;TSPAN5;C1QTNF1;EDN3;BAMBI;GATA4;IGFBP4;IGFBP5;INHBB;PDGFRA;SULF2;SFRP4;TIMP2;WNT5A;PROK1
15	GO:0010648	negative regulation of cell communication	0.000850084	0.00189127	2.72325	3.26573	4.19017	12	934	COL2A1;BAMBI;DKK3;APOD;IGFBP5;SULF2;HTRA1;SFRP4;TCF21;TIMP2;WNT5A;DLK1
15	GO:0010817	regulation of hormone levels	6.92811e-08	1.84028e-06	5.73512	8.00479	1.97844	13	441	DHRS2;C1QTNF1;CYP11A1;CYP17A1;EDN3;ALDH1A1;NR5A1;DKK3;INHA;INHBB;PCSK6;PDGFRA;STAR
15	GO:0014706	striated muscle tissue development	0.000548941	0.00138225	2.85941	5.42478	1.42663	7	318	DCN;GATA4;IGFBP5;PDGFRA;FOXL2;TCF21;WNT5A
15	GO:0016055	Wnt signaling pathway	0.000746756	0.00174583	2.758	5.13804	1.5029	7	335	CDH3;BAMBI;GATA4;DKK3;SULF2;SFRP4;WNT5A
15	GO:0016337	single organismal cell-cell adhesion	0.000659414	0.00160143	2.79549	5.25243	1.47149	7	328	CDH3;C1QTNF1;COL2A1;SRPX2;PDGFRA;WNT5A;NRXN2
15	GO:0018958	phenol-containing compound metabolic process	6.35515e-05	0.000333449	3.47697	13.3222	0.421709	5	94	CDH3;CYP11A1;CYP17A1;MAOB;STAR
15	GO:0019216	regulation of lipid metabolic process	0.000736008	0.0017378	2.76	6.08975	1.08119	6	241	CYP17A1;NR5A1;DKK3;APOD;PDGFRA;STAR
15	GO:0019218	regulation of steroid metabolic process	0.000355848	0.00108816	2.96331	13.1781	0.33647	4	75	CYP17A1;NR5A1;DKK3;STAR
15	GO:0019222	regulation of metabolic process	0.000220325	0.000773869	3.11133	2.36689	26.8278	42	5980	CDH3;C1QTNF1;CNTN1;COL2A1;COL6A3;CST1;CYP17A1;ARX;EDN3;ALDH1A1;ZIM2;NR5A1;BAMBI;GATA4;DKK3;SRPX2;APOD;IGFBP4;IGFBP5;INHA;INHBB;MAOB;NDN;PCSK6;PDGFRA;TESC;HTRA1;SFRP4;FOXL2;STAR;TCF21;TIMP1;TIMP2;C7;WNT5A;PROK1;HOPX;FNDC1;ENC1;DLK1;DIRAS3;CREB3L1
15	GO:0022414	reproductive process	5.38258e-05	0.000319404	3.49566	3.63262	5.29827	16	1181	CYP11A1;CYP17A1;DCN;NR5A1;GATA4;INHA;INHBB;CLDN11;PDGFRA;SFRP4;WIPF3;FOXL2;STAR;TCF21;TIMP1;WNT5A
15	GO:0022602	ovulation cycle process	3.29341e-05	0.000225758	3.64636	15.41	0.367873	5	82	NR5A1;INHA;INHBB;PDGFRA;FOXL2
15	GO:0022610	biological adhesion	1.30366e-07	2.63837e-06	5.57866	5.14882	4.75095	19	1059	CDH3;CDH11;EMILIN1;C1QTNF1;CNTN1;COL2A1;COL6A3;SRPX2;APOD;ISLR;CLDN11;PDGFRA;PGM5;TESC;SMOC2;WNT5A;CDHR1;CD22;NRXN2
15	GO:0022617	extracellular matrix disassembly	2.03116e-05	0.000162876	3.78814	12.1146	0.560783	6	125	COL1A2;COL2A1;COL6A3;DCN;TIMP1;TIMP2
15	GO:0023051	regulation of signaling	2.95141e-05	0.000212601	3.67243	2.95956	11.6104	26	2588	CDH3;TSPAN5;C1QTNF1;COL2A1;EDN3;ALDH1A1;BAMBI;GATA4;DKK3;APOD;IGFBP4;IGFBP5;INHA;INHBB;PCSK6;PDGFRA;SULF2;HTRA1;SFRP4;STAR;TCF21;TIMP1;TIMP2;WNT5A;PROK1;DLK1
15	GO:0023056	positive regulation of signaling	0.000100193	0.00043451	3.362	3.57304	4.98424	15	1111	CDH3;TSPAN5;C1QTNF1;EDN3;BAMBI;GATA4;IGFBP4;IGFBP5;INHBB;PDGFRA;SULF2;SFRP4;TIMP2;WNT5A;PROK1
15	GO:0023057	negative regulation of signaling	0.000834287	0.00186617	2.72905	3.27326	4.1812	12	932	COL2A1;BAMBI;DKK3;APOD;IGFBP5;SULF2;HTRA1;SFRP4;TCF21;TIMP2;WNT5A;DLK1
15	GO:0030154	cell differentiation	2.8301e-07	5.01164e-06	5.30002	3.52418	14.6656	34	3269	CDH3;CDH11;DHRS2;CNTN1;COL2A1;COL6A3;CYP11A1;CYP17A1;ARX;EDN3;NR5A1;BAMBI;GATA4;GSTA1;APOD;IGFBP5;INHA;INHBB;NDN;PDGFRA;TESC;SULF2;SFRP4;WIPF3;FOXL2;SPRR2F;STAR;TCF21;TIMP2;UPK1B;WNT5A;HOPX;DLK1;PKDCC
15	GO:0030198	extracellular matrix organization	7.42794e-07	1.11779e-05	4.95164	7.82272	1.6644	11	371	EMILIN1;COL1A2;COL2A1;COL6A3;DCN;PDGFRA;LEPREL1;SULF2;SMOC2;TIMP1;TIMP2
15	GO:0030323	respiratory tube development	0.000190667	0.000696845	3.15686	7.9337	0.838931	6	187	GATA4;PDGFRA;TCF21;WNT5A;HOPX;PKDCC
15	GO:0030324	lung development	0.000169537	0.00063764	3.19542	8.11505	0.820986	6	183	GATA4;PDGFRA;TCF21;WNT5A;HOPX;PKDCC
15	GO:0030325	adrenal gland development	5.16573e-06	5.48858e-05	4.26054	42.6604	0.116643	4	26	CYP17A1;NR5A1;DKK3;PDGFRA
15	GO:0030510	regulation of BMP signaling pathway	0.000320818	0.00102621	2.98876	13.5618	0.327497	4	73	GATA4;PCSK6;HTRA1;WNT5A
15	GO:0030855	epithelial cell differentiation	5.37891e-06	5.5757e-05	4.2537	5.75047	2.46296	12	549	CDH3;CYP11A1;ARX;EDN3;GATA4;GSTA1;SFRP4;FOXL2;SPRR2F;TCF21;UPK1B;WNT5A
15	GO:0032496	response to lipopolysaccharide	0.000576242	0.00143218	2.844	6.39326	1.03184	6	230	CYP11A1;CYP17A1;DCN;MAOB;STAR;WNT5A
15	GO:0032501	multicellular organismal process	1.18089e-08	4.18233e-07	6.37858	4.12127	29.1697	53	6502	CDH3;CDH11;DHRS2;C1QTNF1;CNTN1;COL1A2;COL2A1;COL6A3;CST1;CYP11A1;CYP17A1;DCN;ARX;EDN3;NR5A1;BAMBI;GATA4;GATM;DKK3;SRPX2;APOD;IGFBP4;IGFBP5;INHA;INHBB;MAOB;NDN;CLDN11;PCSK6;PDGFRA;TESC;LEPREL1;SULF2;SFRP4;WIPF3;ST3GAL4;FOXL2;SPRR2F;STAR;TCF21;TIMP1;TIMP2;TSPAN8;WNT5A;COLEC11;PROK1;HOPX;ENC1;DLK1;CREB3L1;PKDCC;CDHR1;NRXN2
15	GO:0032502	developmental process	4.32271e-10	3.06192e-08	7.51401	4.52801	23.1536	49	5161	CDH3;CDH11;DHRS2;CNTN1;COL1A2;COL2A1;COL6A3;CYP11A1;CYP17A1;DCN;ARX;EDN3;NR5A1;BAMBI;GATA4;GATM;DKK3;SRPX2;GSTA1;APOD;IGFBP4;IGFBP5;INHA;INHBB;MAOB;NDN;CLDN11;PCSK6;PDGFRA;TESC;SULF2;SFRP4;WIPF3;FOXL2;SPRR2F;STAR;TCF21;TIMP1;TIMP2;UPK1B;WNT5A;COLEC11;PROK1;HOPX;ENC1;DLK1;CREB3L1;PKDCC;NRXN2
15	GO:0032504	multicellular organism reproduction	0.000470708	0.00123488	2.90837	3.7289	3.35572	11	748	CYP11A1;CYP17A1;NR5A1;GATA4;INHA;INHBB;CLDN11;PDGFRA;SFRP4;WIPF3;FOXL2
15	GO:0032879	regulation of localization	0.000150101	0.000579935	3.23662	2.93521	8.39379	20	1871	CDH3;C1QTNF1;CNTN1;EDN3;BAMBI;GATA4;SRPX2;KCNIP1;APOD;IGFBP5;INHA;INHBB;MAOB;PDGFRA;TESC;SFRP4;TIMP1;WNT5A;FNDC1;PKDCC
15	GO:0034698	response to gonadotropin	6.04359e-06	6.11554e-05	4.21357	40.8031	0.121129	4	27	CYP11A1;CYP17A1;GATA4;STAR
15	GO:0034754	cellular hormone metabolic process	2.52969e-07	4.67442e-06	5.33027	19.0101	0.435167	7	97	DHRS2;CYP11A1;CYP17A1;ALDH1A1;DKK3;PDGFRA;STAR
15	GO:0035270	endocrine system development	0.000325055	0.00103096	2.98676	9.24032	0.596673	5	133	CYP17A1;NR5A1;DKK3;PDGFRA;WNT5A
15	GO:0040007	growth	8.80771e-05	0.000394029	3.40447	4.00071	3.79986	13	847	ARX;GATA4;GATM;APOD;IGFBP4;IGFBP5;INHBB;NDN;HTRA1;WNT5A;HOPX;PKDCC;SCGB3A1
15	GO:0040008	regulation of growth	0.000931418	0.00199926	2.69913	3.95486	2.53922	9	566	ARX;GATA4;IGFBP4;IGFBP5;NDN;HTRA1;WNT5A;HOPX;SCGB3A1
15	GO:0042060	wound healing	3.74813e-05	0.000251667	3.59917	4.67847	2.99234	12	667	CDH3;C1QTNF1;COL1A2;DCN;GATA4;GATM;APOD;PDGFRA;TIMP1;TSPAN8;WNT5A;HOPX
15	GO:0042107	cytokine metabolic process	0.000122938	0.000497607	3.30311	11.5012	0.484516	5	108	CYP11A1;INHA;INHBB;STAR;WNT5A
15	GO:0042127	regulation of cell proliferation	4.32368e-06	4.83569e-05	4.31554	3.9971	5.98467	19	1334	CDH3;DHRS2;ARX;EDN3;BAMBI;GATA4;APOD;IGFBP5;INHA;NDN;PDGFRA;TESC;LEPREL1;SFRP4;TIMP1;TIMP2;WNT5A;PROK1;SCGB3A1
15	GO:0042221	response to chemical	4.0369e-07	6.59877e-06	5.18054	3.40745	16.4242	36	3661	CDH3;DHRS2;CNTN1;COL1A2;COL2A1;COL6A3;CST1;CYP11A1;CYP17A1;DCN;ARX;EDN3;ALDH1A1;NR5A1;BAMBI;GATA4;GATM;GSTA1;KCNIP1;APOD;IGFBP5;INHBB;MAOB;NDN;PCSK6;PDGFRA;TESC;SULF2;HTRA1;SFRP4;STAR;TIMP1;TIMP2;WNT5A;FNDC1;CREB3L1
15	GO:0042445	hormone metabolic process	1.11769e-07	2.5724e-06	5.58966	13.1271	0.812013	9	181	DHRS2;CYP11A1;CYP17A1;ALDH1A1;NR5A1;DKK3;PCSK6;PDGFRA;STAR
15	GO:0042446	hormone biosynthetic process	0.000181602	0.000671139	3.17319	15.8704	0.282634	4	63	CYP11A1;CYP17A1;DKK3;STAR
15	GO:0042493	response to drug	0.000282572	0.000930955	3.03107	5.27264	1.69581	8	378	CDH3;CYP11A1;CYP17A1;GATA4;APOD;MAOB;STAR;TIMP2
15	GO:0042698	ovulation cycle	4.88978e-05	0.000310173	3.5084	14.1196	0.399277	5	89	NR5A1;INHA;INHBB;PDGFRA;FOXL2
15	GO:0043062	extracellular structure organization	7.62729e-07	1.11779e-05	4.95164	7.80055	1.66889	11	372	EMILIN1;COL1A2;COL2A1;COL6A3;DCN;PDGFRA;LEPREL1;SULF2;SMOC2;TIMP1;TIMP2
15	GO:0044702	single organism reproductive process	1.38454e-05	0.000131483	3.88113	4.09936	4.74198	16	1057	CYP11A1;CYP17A1;DCN;NR5A1;GATA4;INHA;INHBB;CLDN11;PDGFRA;SFRP4;WIPF3;FOXL2;STAR;TCF21;TIMP1;WNT5A
15	GO:0044707	single-multicellular organism process	2.77557e-09	1.28593e-07	6.89078	4.3711	28.1603	53	6277	CDH3;CDH11;DHRS2;C1QTNF1;CNTN1;COL1A2;COL2A1;COL6A3;CST1;CYP11A1;CYP17A1;DCN;ARX;EDN3;NR5A1;BAMBI;GATA4;GATM;DKK3;SRPX2;APOD;IGFBP4;IGFBP5;INHA;INHBB;MAOB;NDN;CLDN11;PCSK6;PDGFRA;TESC;LEPREL1;SULF2;SFRP4;WIPF3;ST3GAL4;FOXL2;SPRR2F;STAR;TCF21;TIMP1;TIMP2;TSPAN8;WNT5A;COLEC11;PROK1;HOPX;ENC1;DLK1;CREB3L1;PKDCC;CDHR1;NRXN2
15	GO:0044767	single-organism developmental process	2.91858e-10	3.06192e-08	7.51401	4.59643	22.9203	49	5109	CDH3;CDH11;DHRS2;CNTN1;COL1A2;COL2A1;COL6A3;CYP11A1;CYP17A1;DCN;ARX;EDN3;NR5A1;BAMBI;GATA4;GATM;DKK3;SRPX2;GSTA1;APOD;IGFBP4;IGFBP5;INHA;INHBB;MAOB;NDN;CLDN11;PCSK6;PDGFRA;TESC;SULF2;SFRP4;WIPF3;FOXL2;SPRR2F;STAR;TCF21;TIMP1;TIMP2;UPK1B;WNT5A;COLEC11;PROK1;HOPX;ENC1;DLK1;CREB3L1;PKDCC;NRXN2
15	GO:0045137	development of primary sexual characteristics	2.56084e-10	3.06192e-08	7.51401	15.089	0.991464	12	221	CYP11A1;CYP17A1;NR5A1;GATA4;INHA;INHBB;PDGFRA;SFRP4;FOXL2;STAR;TCF21;WNT5A
15	GO:0046545	development of primary female sexual characteristics	7.75417e-05	0.000362145	3.44112	12.7459	0.439654	5	98	NR5A1;INHA;INHBB;PDGFRA;FOXL2
15	GO:0046546	development of primary male sexual characteristics	3.3283e-09	1.28593e-07	6.89078	20.236	0.542838	9	121	CYP11A1;CYP17A1;NR5A1;GATA4;INHA;PDGFRA;STAR;TCF21;WNT5A
15	GO:0046660	female sex differentiation	1.03005e-05	0.000101807	3.99222	13.742	0.497975	6	111	NR5A1;INHA;INHBB;PDGFRA;FOXL2;WNT5A
15	GO:0046661	male sex differentiation	1.96115e-08	6.41146e-07	6.19304	16.2775	0.663967	9	148	CYP11A1;CYP17A1;NR5A1;GATA4;INHA;PDGFRA;STAR;TCF21;WNT5A
15	GO:0046887	positive regulation of hormone secretion	0.000804495	0.00181051	2.7422	10.501	0.417222	4	93	C1QTNF1;EDN3;INHA;INHBB
15	GO:0048513	organ development	1.45966e-07	2.81979e-06	5.54978	3.72286	12.8217	32	2858	CDH3;DHRS2;CNTN1;COL1A2;COL2A1;COL6A3;CYP11A1;CYP17A1;DCN;ARX;EDN3;NR5A1;BAMBI;GATA4;DKK3;APOD;IGFBP5;INHA;INHBB;MAOB;PDGFRA;TESC;SULF2;SFRP4;FOXL2;SPRR2F;STAR;TCF21;WNT5A;HOPX;CREB3L1;PKDCC
15	GO:0048518	positive regulation of biological process	1.45379e-05	0.000132254	3.87859	2.81404	18.9545	36	4225	CDH3;TSPAN5;EMILIN1;C1QTNF1;CNTN1;CYP17A1;ARX;EDN3;NR5A1;BAMBI;GATA4;SRPX2;KCNIP1;IGFBP4;IGFBP5;INHA;INHBB;MAOB;PDGFRA;TESC;SULF2;SMOC2;SFRP4;WIPF3;FOXL2;STAR;TCF21;TIMP1;TIMP2;C7;WNT5A;PROK1;HOPX;FNDC1;CREB3L1;PKDCC
15	GO:0048519	negative regulation of biological process	1.54415e-05	0.000134255	3.87207	2.85565	16.5319	33	3685	CDH3;DHRS2;C1QTNF1;COL2A1;ARX;NR5A1;BAMBI;GATA4;DKK3;APOD;IGFBP5;INHA;INHBB;MAOB;NDN;PDGFRA;TESC;LEPREL1;SULF2;HTRA1;SFRP4;FOXL2;STAR;TCF21;TIMP1;TIMP2;TSPAN8;WNT5A;HOPX;ENC1;DLK1;PKDCC;SCGB3A1
15	GO:0048522	positive regulation of cellular process	7.08481e-05	0.00033832	3.47067	2.61937	16.9132	32	3770	CDH3;TSPAN5;EMILIN1;C1QTNF1;CNTN1;CYP17A1;EDN3;NR5A1;BAMBI;GATA4;SRPX2;IGFBP4;IGFBP5;INHA;INHBB;MAOB;PDGFRA;TESC;SULF2;SMOC2;SFRP4;FOXL2;STAR;TCF21;TIMP1;TIMP2;WNT5A;PROK1;HOPX;FNDC1;CREB3L1;PKDCC
15	GO:0048523	negative regulation of cellular process	5.38365e-05	0.000319404	3.49566	2.71073	15.0828	30	3362	DHRS2;C1QTNF1;COL2A1;ARX;BAMBI;GATA4;DKK3;APOD;IGFBP5;INHA;INHBB;MAOB;NDN;PDGFRA;TESC;LEPREL1;SULF2;HTRA1;SFRP4;FOXL2;STAR;TCF21;TIMP1;TIMP2;WNT5A;HOPX;ENC1;DLK1;PKDCC;SCGB3A1
15	GO:0048546	digestive tract morphogenesis	9.93937e-05	0.00043451	3.362	18.7376	0.242258	4	54	GATA4;PDGFRA;TCF21;WNT5A
15	GO:0048565	digestive tract development	0.00026252	0.000885484	3.05282	9.69843	0.569755	5	127	GATA4;PDGFRA;TCF21;WNT5A;PKDCC
15	GO:0048566	embryonic digestive tract development	2.1986e-05	0.000173038	3.76186	28.4207	0.165992	4	37	GATA4;PDGFRA;TCF21;PKDCC
15	GO:0048583	regulation of response to stimulus	5.85201e-05	0.000319404	3.49566	2.7527	13.5844	28	3028	CDH3;TSPAN5;C1QTNF1;COL2A1;EDN3;ALDH1A1;BAMBI;GATA4;DKK3;APOD;IGFBP4;IGFBP5;INHBB;PCSK6;PDGFRA;SULF2;HTRA1;SFRP4;WIPF3;TCF21;TIMP1;TIMP2;TSPAN8;C7;WNT5A;PROK1;HOPX;DLK1
15	GO:0048584	positive regulation of response to stimulus	0.000266099	0.000890488	3.05037	3.02538	6.72042	17	1498	CDH3;TSPAN5;C1QTNF1;EDN3;BAMBI;GATA4;IGFBP4;IGFBP5;INHBB;PDGFRA;SULF2;SFRP4;WIPF3;TIMP2;C7;WNT5A;PROK1
15	GO:0048589	developmental growth	0.000364824	0.0011075	2.95566	5.82541	1.33242	7	297	GATA4;GATM;APOD;IGFBP5;NDN;WNT5A;HOPX
15	GO:0048608	reproductive structure development	4.49978e-08	1.366e-06	5.86455	8.32421	1.90666	13	425	CYP11A1;CYP17A1;DCN;NR5A1;GATA4;INHA;INHBB;PDGFRA;SFRP4;FOXL2;STAR;TCF21;WNT5A
15	GO:0048609	multicellular organismal reproductive process	0.000353108	0.00108816	2.96331	3.86616	3.24357	11	723	CYP11A1;CYP17A1;NR5A1;GATA4;INHA;INHBB;CLDN11;PDGFRA;SFRP4;WIPF3;FOXL2
15	GO:0048706	embryonic skeletal system development	0.000234919	0.000805166	3.09411	9.94481	0.556296	5	124	COL2A1;PDGFRA;SULF2;WNT5A;DLK1
15	GO:0048731	system development	6.43546e-10	3.90724e-08	7.40813	4.41435	17.4471	42	3889	CDH3;CDH11;DHRS2;CNTN1;COL1A2;COL2A1;COL6A3;CYP11A1;CYP17A1;DCN;ARX;EDN3;NR5A1;BAMBI;GATA4;DKK3;SRPX2;APOD;IGFBP4;IGFBP5;INHA;INHBB;MAOB;NDN;CLDN11;PDGFRA;TESC;SULF2;SFRP4;FOXL2;SPRR2F;STAR;TCF21;TIMP2;WNT5A;PROK1;HOPX;ENC1;DLK1;CREB3L1;PKDCC;NRXN2
15	GO:0048732	gland development	0.000405728	0.00111914	2.95111	4.98274	1.79002	8	399	CYP17A1;NR5A1;DKK3;IGFBP5;PDGFRA;SFRP4;TCF21;WNT5A
15	GO:0048856	anatomical structure development	4.0269e-10	3.06192e-08	7.51401	4.4873	20.4753	46	4564	CDH3;CDH11;DHRS2;CNTN1;COL1A2;COL2A1;COL6A3;CYP11A1;CYP17A1;DCN;ARX;EDN3;NR5A1;BAMBI;GATA4;GATM;DKK3;SRPX2;GSTA1;APOD;IGFBP4;IGFBP5;INHA;INHBB;MAOB;NDN;CLDN11;PCSK6;PDGFRA;TESC;SULF2;SFRP4;FOXL2;SPRR2F;STAR;TCF21;TIMP2;UPK1B;WNT5A;PROK1;HOPX;ENC1;DLK1;CREB3L1;PKDCC;NRXN2
15	GO:0048869	cellular developmental process	1.22409e-06	1.53011e-05	4.81528	3.26568	15.5673	34	3470	CDH3;CDH11;DHRS2;CNTN1;COL2A1;COL6A3;CYP11A1;CYP17A1;ARX;EDN3;NR5A1;BAMBI;GATA4;GSTA1;APOD;IGFBP5;INHA;INHBB;NDN;PDGFRA;TESC;SULF2;SFRP4;WIPF3;FOXL2;SPRR2F;STAR;TCF21;TIMP2;UPK1B;WNT5A;HOPX;DLK1;PKDCC
15	GO:0050793	regulation of developmental process	6.55286e-05	0.00033832	3.47067	3.14092	7.90928	20	1763	CDH3;CNTN1;EDN3;NR5A1;BAMBI;GATA4;SRPX2;IGFBP5;INHA;PDGFRA;TESC;SFRP4;STAR;TIMP1;TIMP2;WNT5A;PROK1;HOPX;CREB3L1;PKDCC
15	GO:0050810	regulation of steroid biosynthetic process	8.56627e-05	0.000391469	3.4073	19.5208	0.233286	4	52	CYP17A1;NR5A1;DKK3;STAR
15	GO:0050886	endocrine process	0.000320818	0.00102621	2.98876	13.5618	0.327497	4	73	C1QTNF1;EDN3;INHA;INHBB
15	GO:0050896	response to stimulus	2.15139e-06	2.53984e-05	4.59519	3.30008	34.3737	54	7662	CDH3;TSPAN5;DHRS2;C1QTNF1;CNTN1;COL1A2;COL2A1;COL6A3;CST1;CYP11A1;CYP17A1;DCN;ARX;EDN3;ALDH1A1;NR5A1;BAMBI;GATA4;GATM;DKK3;SRPX2;GSTA1;KCNIP1;APOD;IGFBP4;IGFBP5;INHA;INHBB;MAOB;NDN;PCSK6;PDGFRA;TESC;SULF2;HTRA1;SMOC2;SFRP4;WIPF3;RASL11B;STAR;TCF21;TIMP1;TIMP2;TSPAN8;C7;WNT5A;PRRT1;PROK1;HOPX;FNDC1;DLK1;DIRAS3;CREB3L1;NRXN2
15	GO:0051050	positive regulation of transport	0.000488504	0.00127371	2.89493	3.98836	2.83083	10	631	CDH3;C1QTNF1;CNTN1;EDN3;BAMBI;INHA;INHBB;TESC;SFRP4;WNT5A
15	GO:0051239	regulation of multicellular organismal process	7.27661e-07	1.11779e-05	4.95164	3.74116	9.52433	26	2123	CDH3;C1QTNF1;CNTN1;ARX;EDN3;NR5A1;BAMBI;GATA4;SRPX2;APOD;IGFBP5;INHA;INHBB;PDGFRA;TESC;SULF2;SFRP4;STAR;TIMP1;TIMP2;TSPAN8;WNT5A;PROK1;HOPX;CREB3L1;PKDCC
15	GO:0051591	response to cAMP	0.000653434	0.00159603	2.79696	11.1296	0.394791	4	88	CYP11A1;CYP17A1;IGFBP5;STAR
15	GO:0051716	cellular response to stimulus	0.0005754	0.00143218	2.844	2.2229	27.8866	42	6216	CDH3;TSPAN5;DHRS2;C1QTNF1;CNTN1;COL1A2;COL2A1;CYP11A1;CYP17A1;EDN3;ALDH1A1;NR5A1;BAMBI;GATA4;DKK3;GSTA1;KCNIP1;APOD;IGFBP4;IGFBP5;INHA;INHBB;MAOB;NDN;PCSK6;PDGFRA;TESC;SULF2;HTRA1;SMOC2;SFRP4;WIPF3;RASL11B;STAR;TCF21;TIMP1;TIMP2;WNT5A;PROK1;FNDC1;DLK1;DIRAS3
15	GO:0055123	digestive system development	0.000398284	0.00111914	2.95111	8.82324	0.62359	5	139	GATA4;PDGFRA;TCF21;WNT5A;PKDCC
15	GO:0060021	palate development	4.14565e-05	0.000266954	3.57356	14.6453	0.385818	5	86	COL2A1;PDGFRA;TCF21;WNT5A;PKDCC
15	GO:0060070	canonical Wnt signaling pathway	0.000321143	0.00102621	2.98876	7.17136	0.92417	6	206	CDH3;BAMBI;GATA4;DKK3;SFRP4;WNT5A
15	GO:0060255	regulation of macromolecule metabolic process	0.000353733	0.00108816	2.96331	2.30404	22.7095	37	5062	CDH3;C1QTNF1;CNTN1;COL2A1;COL6A3;CST1;ARX;EDN3;ZIM2;NR5A1;BAMBI;GATA4;DKK3;APOD;IGFBP5;INHA;INHBB;NDN;PCSK6;PDGFRA;TESC;HTRA1;SFRP4;FOXL2;STAR;TCF21;TIMP1;TIMP2;C7;WNT5A;PROK1;HOPX;FNDC1;ENC1;DLK1;DIRAS3;CREB3L1
15	GO:0060429	epithelium development	0.000152679	0.000584583	3.23315	3.58453	4.58496	14	1022	CDH3;COL2A1;CYP11A1;ARX;EDN3;GATA4;GSTA1;IGFBP5;SFRP4;FOXL2;SPRR2F;TCF21;UPK1B;WNT5A
15	GO:0060537	muscle tissue development	0.000695791	0.00166232	2.77928	5.2028	1.48495	7	331	DCN;GATA4;IGFBP5;PDGFRA;FOXL2;TCF21;WNT5A
15	GO:0060541	respiratory system development	0.000355893	0.00108816	2.96331	7.02897	0.942115	6	210	GATA4;PDGFRA;TCF21;WNT5A;HOPX;PKDCC
15	GO:0061061	muscle structure development	0.000423639	0.00114679	2.94052	4.44033	2.27453	9	507	COL6A3;DCN;GATA4;IGFBP5;PDGFRA;FOXL2;TCF21;WNT5A;HOPX
15	GO:0061458	reproductive system development	5.02107e-08	1.42264e-06	5.8469	8.24206	1.92461	13	429	CYP11A1;CYP17A1;DCN;NR5A1;GATA4;INHA;INHBB;PDGFRA;SFRP4;FOXL2;STAR;TCF21;WNT5A
15	GO:0065007	biological regulation	0.000805145	0.00181051	2.7422	2.53095	46.2803	59	10316	CDH3;TSPAN5;DHRS2;EMILIN1;C1QTNF1;CNTN1;COL1A2;COL2A1;COL6A3;CST1;CYP11A1;CYP17A1;ARX;EDN3;ALDH1A1;ZIM2;NR5A1;BAMBI;GATA4;DKK3;SRPX2;KCNIP1;APOD;IGFBP4;IGFBP5;INHA;INHBB;MAOB;NDN;CLDN11;PCSK6;PDGFRA;TESC;LEPREL1;SULF2;HTRA1;SMOC2;SFRP4;WIPF3;RASL11B;FOXL2;STAR;TCF21;TIMP1;TIMP2;TSPAN8;C7;WNT5A;PROK1;HOPX;FNDC1;ENC1;DLK1;DIRAS3;CREB3L1;PKDCC;CDHR1;SCGB3A1;NRXN2
15	GO:0065008	regulation of biological quality	1.88777e-06	2.29229e-05	4.63973	3.28274	13.5575	31	3022	CDH3;DHRS2;C1QTNF1;COL1A2;COL2A1;CYP11A1;CYP17A1;EDN3;ALDH1A1;NR5A1;BAMBI;GATA4;DKK3;SRPX2;KCNIP1;IGFBP5;INHA;INHBB;NDN;CLDN11;PCSK6;PDGFRA;TESC;SFRP4;STAR;TIMP1;TSPAN8;C7;WNT5A;CDHR1;NRXN2
15	GO:0070848	response to growth factor	0.000181065	0.000671139	3.17319	4.19824	3.00131	11	669	COL1A2;COL2A1;CYP11A1;BAMBI;NDN;PCSK6;PDGFRA;SULF2;HTRA1;STAR;WNT5A
15	GO:0070887	cellular response to chemical stimulus	1.8441e-05	0.000151223	3.82038	3.16109	9.89669	24	2206	DHRS2;COL1A2;COL2A1;CYP11A1;CYP17A1;EDN3;ALDH1A1;NR5A1;BAMBI;GATA4;GSTA1;IGFBP5;INHBB;MAOB;NDN;PCSK6;PDGFRA;TESC;SULF2;HTRA1;STAR;TIMP2;WNT5A;FNDC1
15	GO:0071310	cellular response to organic substance	0.000591112	0.0014606	2.83547	2.72915	7.88236	18	1757	COL1A2;COL2A1;CYP11A1;CYP17A1;NR5A1;BAMBI;GATA4;IGFBP5;INHBB;NDN;PCSK6;PDGFRA;TESC;SULF2;HTRA1;STAR;TIMP2;WNT5A
15	GO:0071363	cellular response to growth factor stimulus	0.000146561	0.000571454	3.24302	4.30736	2.92953	11	653	COL1A2;COL2A1;CYP11A1;BAMBI;NDN;PCSK6;PDGFRA;SULF2;HTRA1;STAR;WNT5A
15	GO:0071371	cellular response to gonadotropin stimulus	1.08641e-06	1.39916e-05	4.85413	67.0714	0.0807527	4	18	CYP11A1;CYP17A1;GATA4;STAR
15	GO:0071466	cellular response to xenobiotic stimulus	7.30561e-05	0.000344987	3.4622	9.528	0.704343	6	157	CYP11A1;CYP17A1;ALDH1A1;GSTA1;MAOB;STAR
15	GO:0071495	cellular response to endogenous stimulus	6.94377e-05	0.00033832	3.47067	3.88324	4.25746	14	949	COL1A2;COL2A1;CYP11A1;CYP17A1;NR5A1;BAMBI;GATA4;IGFBP5;INHBB;PDGFRA;SULF2;HTRA1;STAR;WNT5A
15	GO:0071559	response to transforming growth factor beta	0.000466816	0.00123488	2.90837	6.66469	0.991464	6	221	COL1A2;CYP11A1;BAMBI;HTRA1;STAR;WNT5A
15	GO:0071560	cellular response to transforming growth factor beta stimulus	0.000466816	0.00123488	2.90837	6.66469	0.991464	6	221	COL1A2;CYP11A1;BAMBI;HTRA1;STAR;WNT5A
15	GO:1901700	response to oxygen-containing compound	6.91496e-05	0.00033832	3.47067	3.5503	5.41043	16	1206	COL1A2;COL6A3;CYP11A1;CYP17A1;DCN;GATA4;GATM;APOD;IGFBP5;INHBB;MAOB;PDGFRA;TESC;STAR;TIMP1;WNT5A
15	GO:1903034	regulation of response to wounding	0.000872282	0.00189127	2.72325	4.99795	1.54327	7	344	C1QTNF1;APOD;PDGFRA;TSPAN8;C7;WNT5A;HOPX
15	GO:2000026	regulation of multicellular organismal development	6.28837e-05	0.000333449	3.47697	3.44916	5.97121	17	1331	CDH3;CNTN1;NR5A1;BAMBI;GATA4;SRPX2;INHA;TESC;SFRP4;STAR;TIMP1;TIMP2;WNT5A;PROK1;HOPX;CREB3L1;PKDCC
15	GO:2000241	regulation of reproductive process	0.000500127	0.00129606	2.88737	11.9902	0.367873	4	82	NR5A1;INHBB;TIMP1;WNT5A
17	GO:0000184	nuclear-transcribed mRNA catabolic process, nonsense-mediated decay	1.59104e-25	1.02887e-23	22.9876	62.2053	0.499969	19	118	RPL10A;RPL3;RPL6;RPL7A;RPL15;RPL31;RPLP2;RPS3;RPS3A;RPS4X;RPS5;RPS8;RPS10;RPS13;RPS15;RPS18;RPS21;RPS23;RPS25
17	GO:0000904	cell morphogenesis involved in differentiation	0.00047959	0.00106332	2.97334	3.73575	3.37267	11	796	COL1A1;COL3A1;COL5A1;COL6A1;LHX1;MFAP2;RAC3;SFRP1;TGFB3;THY1;TWIST1
17	GO:0000956	nuclear-transcribed mRNA catabolic process	1.07341e-21	2.60302e-20	19.5845	37.1681	0.779612	19	184	RPL10A;RPL3;RPL6;RPL7A;RPL15;RPL31;RPLP2;RPS3;RPS3A;RPS4X;RPS5;RPS8;RPS10;RPS13;RPS15;RPS18;RPS21;RPS23;RPS25
17	GO:0001101	response to acid chemical	2.32216e-07	1.25138e-06	5.90261	10.186	1.16942	10	276	COL1A1;COL1A2;COL3A1;COL6A1;MEST;MMP2;SERPINF1;SFRP1;SPARC;WNT11
17	GO:0001501	skeletal system development	2.5524e-07	1.35662e-06	5.86754	7.86236	1.84734	12	436	COL1A1;COL1A2;COL3A1;LHX1;LUM;MDFI;MMP2;SFRP1;SPARC;TGFB3;TWIST1;WNT11
17	GO:0001503	ossification	2.07577e-06	9.70361e-06	5.01307	7.90778	1.4872	10	351	COL1A1;COL6A1;GPC3;MMP2;RPS15;SFRP1;SPARC;TGFB3;TWIST1;WNT11
17	GO:0001568	blood vessel development	2.04502e-06	9.67644e-06	5.01428	6.38398	2.24986	12	531	COL1A1;COL1A2;COL3A1;COL5A1;GPC3;MMP2;SERPINF1;SFRP1;SPARC;THY1;TWIST1;WNT11
17	GO:0001649	osteoblast differentiation	0.000169596	0.000453815	3.34312	8.12955	0.821983	6	194	COL1A1;COL6A1;RPS15;SFRP1;TWIST1;WNT11
17	GO:0001657	ureteric bud development	0.000789284	0.00157857	2.80174	10.5632	0.415228	4	98	GPC3;LHX1;SFRP1;WNT11
17	GO:0001706	endoderm formation	8.54265e-05	0.000241938	3.6163	19.5221	0.233036	4	55	COL5A1;COL6A1;LHX1;MMP2
17	GO:0001823	mesonephros development	0.000950862	0.00178229	2.74902	10.0265	0.436413	4	103	GPC3;LHX1;SFRP1;WNT11
17	GO:0001837	epithelial to mesenchymal transition	0.00062225	0.00131732	2.88031	11.2876	0.389806	4	92	COL1A1;SFRP1;TGFB3;TWIST1
17	GO:0001944	vasculature development	5.44271e-07	2.85374e-06	5.54459	6.65657	2.37697	13	561	COL1A1;COL1A2;COL3A1;COL5A1;GPC3;MMP2;SERPINF1;SFRP1;SFRP5;SPARC;THY1;TWIST1;WNT11
17	GO:0002009	morphogenesis of an epithelium	0.000355602	0.000831166	3.08031	5.10205	1.75837	8	415	PHB2;COL5A1;GPC3;LHX1;SFRP1;SFRP5;TWIST1;WNT11
17	GO:0006401	RNA catabolic process	5.67062e-20	1.1001e-18	17.9586	29.5481	0.957567	19	226	RPL10A;RPL3;RPL6;RPL7A;RPL15;RPL31;RPLP2;RPS3;RPS3A;RPS4X;RPS5;RPS8;RPS10;RPS13;RPS15;RPS18;RPS21;RPS23;RPS25
17	GO:0006402	mRNA catabolic process	3.65801e-21	8.34886e-20	19.0784	34.6219	0.830457	19	196	RPL10A;RPL3;RPL6;RPL7A;RPL15;RPL31;RPLP2;RPS3;RPS3A;RPS4X;RPS5;RPS8;RPS10;RPS13;RPS15;RPS18;RPS21;RPS23;RPS25
17	GO:0006412	translation	1.55133e-15	2.07557e-14	13.6829	13.8914	2.19902	21	519	IGF2BP2;RPL10A;RPL3;RPL6;RPL7A;RPL15;RPL31;RPLP2;RPS3;RPS3A;RPS4X;RPS5;RPS8;RPS10;RPS13;RPS15;RPS18;RPS21;RPS23;RPS25;ENC1
17	GO:0006413	translational initiation	2.56866e-22	8.30533e-21	20.0806	40.3801	0.724531	19	171	RPL10A;RPL3;RPL6;RPL7A;RPL15;RPL31;RPLP2;RPS3;RPS3A;RPS4X;RPS5;RPS8;RPS10;RPS13;RPS15;RPS18;RPS21;RPS23;RPS25
17	GO:0006414	translational elongation	3.684e-25	2.04199e-23	22.6899	59.196	0.521154	19	123	RPL10A;RPL3;RPL6;RPL7A;RPL15;RPL31;RPLP2;RPS3;RPS3A;RPS4X;RPS5;RPS8;RPS10;RPS13;RPS15;RPS18;RPS21;RPS23;RPS25
17	GO:0006415	translational termination	1.85727e-27	7.2062e-25	24.1423	81.148	0.402517	19	95	RPL10A;RPL3;RPL6;RPL7A;RPL15;RPL31;RPLP2;RPS3;RPS3A;RPS4X;RPS5;RPS8;RPS10;RPS13;RPS15;RPS18;RPS21;RPS23;RPS25
17	GO:0006605	protein targeting	6.22614e-18	1.09807e-16	15.9594	16.0234	2.19054	23	517	MDFI;RPL10A;RPL3;RPL6;RPL7A;RPL15;RPL31;RPLP2;RPS3;RPS3A;RPS4X;RPS5;RPS8;RPS10;RPS13;RPS15;RPS18;RPS21;RPS23;RPS25;SFRP5;TGFB3;NKD2
17	GO:0006612	protein targeting to membrane	8.64548e-24	3.72716e-22	21.4286	42.822	0.737242	20	174	RPL10A;RPL3;RPL6;RPL7A;RPL15;RPL31;RPLP2;RPS3;RPS3A;RPS4X;RPS5;RPS8;RPS10;RPS13;RPS15;RPS18;RPS21;RPS23;RPS25;NKD2
17	GO:0006613	cotranslational protein targeting to membrane	3.16251e-26	3.55829e-24	23.4488	68.4646	0.461836	19	109	RPL10A;RPL3;RPL6;RPL7A;RPL15;RPL31;RPLP2;RPS3;RPS3A;RPS4X;RPS5;RPS8;RPS10;RPS13;RPS15;RPS18;RPS21;RPS23;RPS25
17	GO:0006614	SRP-dependent cotranslational protein targeting to membrane	2.16447e-26	3.55829e-24	23.4488	70.0295	0.453362	19	107	RPL10A;RPL3;RPL6;RPL7A;RPL15;RPL31;RPLP2;RPS3;RPS3A;RPS4X;RPS5;RPS8;RPS10;RPS13;RPS15;RPS18;RPS21;RPS23;RPS25
17	GO:0006810	transport	1.01772e-05	4.24596e-05	4.37202	2.96649	17.215	34	4063	IGF2BP2;STARD10;COL1A1;GPC3;MDFI;RPL10A;ADAMTS9;RAB25;RPL3;RPL6;RPL7A;RPL15;RPL31;RPLP2;RPS3;RPS3A;RPS4X;RPS5;RPS8;RPS10;RPS13;RPS15;RPS18;RPS21;RPS23;RPS25;SFRP1;SFRP5;SPARC;TGFB3;THY1;TPT1;TWIST1;NKD2
17	GO:0006886	intracellular protein transport	5.19399e-14	6.71756e-13	12.1728	10.2081	3.32606	23	785	MDFI;RPL10A;RPL3;RPL6;RPL7A;RPL15;RPL31;RPLP2;RPS3;RPS3A;RPS4X;RPS5;RPS8;RPS10;RPS13;RPS15;RPS18;RPS21;RPS23;RPS25;SFRP5;TGFB3;NKD2
17	GO:0007492	endoderm development	0.000348697	0.000821567	3.08536	13.255	0.334725	4	79	COL5A1;COL6A1;LHX1;MMP2
17	GO:0008104	protein localization	4.97619e-10	3.51048e-09	8.45463	5.39962	7.88934	28	1862	COL1A1;MDFI;RPL10A;ADAMTS9;RAB25;RPL3;RPL6;RPL7A;RPL15;RPL31;RPLP2;RPS3;RPS3A;RPS4X;RPS5;RPS8;RPS10;RPS13;RPS15;RPS18;RPS21;RPS23;RPS25;SFRP5;TGFB3;TWIST1;WNT11;NKD2
17	GO:0008285	negative regulation of cell proliferation	0.000831128	0.00160437	2.7947	4.03608	2.50408	9	591	LEPREL2;PHB2;GPC3;SERPINF1;SFRP1;SFRP5;SPARC;TGFB3;WNT11
17	GO:0009056	catabolic process	8.65925e-13	9.33275e-12	11.03	6.07027	11.851	38	2797	COL1A1;COL1A2;COL3A1;COL5A1;COL6A1;AHCY;GPC3;LUM;MMP2;RPL10A;ADAMTS9;RAC3;RPL3;RPL6;RPL7A;RPL15;RPL31;RPLP2;RPS3;RPS3A;RPS4X;RPS5;RPS8;RPS10;RPS13;RPS15;RPS18;RPS21;RPS23;RPS25;S100A9;BGN;SFRP1;THY1;TWIST1;WNT11;ENC1;NKD2
17	GO:0009057	macromolecule catabolic process	3.06959e-13	3.67341e-12	11.4349	8.50988	4.43616	25	1047	GPC3;LUM;RPL10A;ADAMTS9;RPL3;RPL6;RPL7A;RPL15;RPL31;RPLP2;RPS3;RPS3A;RPS4X;RPS5;RPS8;RPS10;RPS13;RPS15;RPS18;RPS21;RPS23;RPS25;BGN;ENC1;NKD2
17	GO:0009058	biosynthetic process	4.26824e-05	0.000135744	3.86728	2.69014	23.6553	40	5583	IGF2BP2;FSTL1;PHB2;COL1A1;COL5A1;AHCY;PRAME;GPC3;LHX1;LUM;MDFI;RPL10A;OSTC;RPL3;RPL6;RPL7A;RPL15;RPL31;RPLP2;RPS3;RPS3A;RPS4X;RPS5;RPS8;RPS10;RPS13;RPS15;RPS18;RPS21;RPS23;RPS25;S100A9;BGN;SFRP1;SFRP5;TGFB3;TWIST1;WNT11;TCF7L1;ENC1
17	GO:0009059	macromolecule biosynthetic process	5.9425e-07	3.07425e-06	5.51226	3.3932	19.3844	39	4575	IGF2BP2;FSTL1;PHB2;COL1A1;COL5A1;PRAME;GPC3;LHX1;LUM;MDFI;RPL10A;OSTC;RPL3;RPL6;RPL7A;RPL15;RPL31;RPLP2;RPS3;RPS3A;RPS4X;RPS5;RPS8;RPS10;RPS13;RPS15;RPS18;RPS21;RPS23;RPS25;S100A9;BGN;SFRP1;SFRP5;TGFB3;TWIST1;WNT11;TCF7L1;ENC1
17	GO:0009653	anatomical structure morphogenesis	1.42092e-05	5.51319e-05	4.2586	3.25608	9.81718	24	2317	IGF2BP2;PHB2;COL1A1;COL1A2;COL3A1;COL5A1;COL6A1;GPC3;LHX1;MDFI;MFAP2;MMP2;RPL10A;SERPINF1;CCNB1IP1;RAC3;SFRP1;SFRP5;SPARC;TGFB3;THY1;TWIST1;WNT11;TCF7L1
17	GO:0009790	embryo development	4.58923e-05	0.000143598	3.84285	4.07013	4.11415	14	971	COL1A1;COL5A1;COL6A1;GPC3;LHX1;MDFI;MMP2;CCNB1IP1;SFRP1;SFRP5;TGFB3;TWIST1;WNT11;TCF7L1
17	GO:0009798	axis specification	3.91226e-05	0.000127695	3.89383	14.8422	0.381332	5	90	GPC3;LHX1;MDFI;SFRP1;TCF7L1
17	GO:0009887	organ morphogenesis	9.75708e-06	4.11494e-05	4.38564	4.72657	3.58029	14	845	PHB2;COL1A1;COL1A2;COL5A1;GPC3;LHX1;MDFI;MMP2;SFRP1;SFRP5;TGFB3;THY1;TWIST1;WNT11
17	GO:0009888	tissue development	0.000129782	0.000354616	3.45024	3.1566	7.00804	18	1654	PHB2;COL1A1;COL5A1;COL6A1;GPC3;LHX1;LUM;MEST;MMP2;ADAMTS9;SFRP1;SFRP5;TGFB3;THY1;TPT1;TWIST1;WNT11;TCF7L1
17	GO:0009968	negative regulation of signal transduction	0.000319215	0.00076454	3.1166	3.6905	3.76671	12	889	PHB2;PRAME;GPC3;MDFI;SFRP1;SFRP5;TGFB3;THY1;TPT1;TWIST1;WNT11;NKD2
17	GO:0010171	body morphogenesis	5.40935e-05	0.000160216	3.79529	22.1333	0.207614	4	49	COL1A1;GPC3;MMP2;TGFB3
17	GO:0010467	gene expression	8.08048e-05	0.000233972	3.63084	2.59728	20.6174	36	4866	IGF2BP2;FSTL1;PHB2;COL1A1;PRAME;LHX1;LUM;MDFI;RPL10A;RPL3;RPL6;RPL7A;RPL15;RPL31;RPLP2;RPS3;RPS3A;RPS4X;RPS5;RPS8;RPS10;RPS13;RPS15;RPS18;RPS21;RPS23;RPS25;S100A9;SFRP1;SFRP5;TGFB3;TWIST1;WNT11;TCF7L1;ENC1;NKD2
17	GO:0010648	negative regulation of cell communication	0.000498849	0.0010813	2.96605	3.49992	3.95738	12	934	PHB2;PRAME;GPC3;MDFI;SFRP1;SFRP5;TGFB3;THY1;TPT1;TWIST1;WNT11;NKD2
17	GO:0010717	regulation of epithelial to mesenchymal transition	7.38144e-05	0.00021697	3.6636	20.3214	0.224562	4	53	COL1A1;SFRP1;TGFB3;TWIST1
17	GO:0010769	regulation of cell morphogenesis involved in differentiation	0.000629931	0.00132115	2.87905	6.29392	1.05078	6	248	COL1A1;RAC3;SFRP1;TGFB3;THY1;TWIST1
17	GO:0010770	positive regulation of cell morphogenesis involved in differentiation	7.94662e-05	0.000231826	3.63484	19.9138	0.228799	4	54	COL1A1;RAC3;TGFB3;TWIST1
17	GO:0015031	protein transport	3.4024e-12	3.30033e-11	10.4814	7.05706	5.8937	27	1391	COL1A1;MDFI;RPL10A;ADAMTS9;RAB25;RPL3;RPL6;RPL7A;RPL15;RPL31;RPLP2;RPS3;RPS3A;RPS4X;RPS5;RPS8;RPS10;RPS13;RPS15;RPS18;RPS21;RPS23;RPS25;SFRP5;TGFB3;TWIST1;NKD2
17	GO:0016032	viral process	6.10883e-13	6.97125e-12	11.1567	10.0077	2.98286	21	704	RPL10A;RPL3;RPL6;RPL7A;RPL15;RPL31;RPLP2;RPS3;RPS3A;RPS4X;RPS5;RPS8;RPS10;RPS13;RPS15;RPS18;RPS21;RPS23;RPS25;TSPAN7;CLDN6
17	GO:0016043	cellular component organization	7.12976e-11	5.76322e-10	9.23933	5.10023	20.8504	47	4921	LEPREL2;EMILIN1;COL1A1;COL1A2;COL3A1;COL5A1;COL6A1;GPC3;LHX1;LUM;MFAP2;MFAP4;MMP2;RPL10A;RAB25;CCNB1IP1;RAC3;RPL3;RPL6;RPL7A;RPL15;RPL31;RPLP2;RPS3;RPS3A;RPS4X;RPS5;RPS8;RPS10;RPS13;RPS15;RPS18;RPS21;RPS23;RPS25;S100A9;BGN;SFRP1;SPARC;TGFB3;THY1;TWIST1;WNT11;ITM2C;TCF7L1;NKD2;CLDN6
17	GO:0016055	Wnt signaling pathway	8.23972e-05	0.000236816	3.62559	6.38288	1.4194	8	335	COL1A1;GPC3;MDFI;SFRP1;SFRP5;WNT11;TCF7L1;NKD2
17	GO:0016070	RNA metabolic process	5.21888e-05	0.000157955	3.80147	2.70199	17.6557	33	4167	FSTL1;PHB2;COL1A1;PRAME;LHX1;LUM;MDFI;RPL10A;RPL3;RPL6;RPL7A;RPL15;RPL31;RPLP2;RPS3;RPS3A;RPS4X;RPS5;RPS8;RPS10;RPS13;RPS15;RPS18;RPS21;RPS23;RPS25;S100A9;SFRP1;SFRP5;TGFB3;TWIST1;WNT11;TCF7L1
17	GO:0016071	mRNA metabolic process	9.86448e-12	8.50537e-11	10.0703	9.63929	2.69898	19	637	RPL10A;RPL3;RPL6;RPL7A;RPL15;RPL31;RPLP2;RPS3;RPS3A;RPS4X;RPS5;RPS8;RPS10;RPS13;RPS15;RPS18;RPS21;RPS23;RPS25
17	GO:0016482	cytoplasmic transport	3.12429e-13	3.67341e-12	11.4349	9.30628	3.62266	23	855	MDFI;RPL10A;RPL3;RPL6;RPL7A;RPL15;RPL31;RPLP2;RPS3;RPS3A;RPS4X;RPS5;RPS8;RPS10;RPS13;RPS15;RPS18;RPS21;RPS23;RPS25;SFRP5;TGFB3;THY1
17	GO:0018130	heterocycle biosynthetic process	1.22122e-05	4.93575e-05	4.30665	2.95264	16.5286	33	3901	FSTL1;PHB2;COL1A1;PRAME;LHX1;LUM;MDFI;RPL10A;RPL3;RPL6;RPL7A;RPL15;RPL31;RPLP2;RPS3;RPS3A;RPS4X;RPS5;RPS8;RPS10;RPS13;RPS15;RPS18;RPS21;RPS23;RPS25;S100A9;SFRP1;SFRP5;TGFB3;TWIST1;WNT11;TCF7L1
17	GO:0019058	viral life cycle	2.99932e-17	4.84889e-16	15.3144	20.5471	1.33466	19	315	RPL10A;RPL3;RPL6;RPL7A;RPL15;RPL31;RPLP2;RPS3;RPS3A;RPS4X;RPS5;RPS8;RPS10;RPS13;RPS15;RPS18;RPS21;RPS23;RPS25
17	GO:0019080	viral gene expression	2.28995e-22	8.0773e-21	20.0927	40.6501	0.720294	19	170	RPL10A;RPL3;RPL6;RPL7A;RPL15;RPL31;RPLP2;RPS3;RPS3A;RPS4X;RPS5;RPS8;RPS10;RPS13;RPS15;RPS18;RPS21;RPS23;RPS25
17	GO:0019083	viral transcription	6.96256e-23	2.70147e-21	20.5684	43.5606	0.677924	19	160	RPL10A;RPL3;RPL6;RPL7A;RPL15;RPL31;RPLP2;RPS3;RPS3A;RPS4X;RPS5;RPS8;RPS10;RPS13;RPS15;RPS18;RPS21;RPS23;RPS25
17	GO:0019438	aromatic compound biosynthetic process	1.25689e-05	5.02756e-05	4.29864	2.94761	16.5498	33	3906	FSTL1;PHB2;COL1A1;PRAME;LHX1;LUM;MDFI;RPL10A;RPL3;RPL6;RPL7A;RPL15;RPL31;RPLP2;RPS3;RPS3A;RPS4X;RPS5;RPS8;RPS10;RPS13;RPS15;RPS18;RPS21;RPS23;RPS25;S100A9;SFRP1;SFRP5;TGFB3;TWIST1;WNT11;TCF7L1
17	GO:0019439	aromatic compound catabolic process	1.54735e-09	1.01758e-08	7.99243	5.67647	6.03776	24	1425	AHCY;RPL10A;RAC3;RPL3;RPL6;RPL7A;RPL15;RPL31;RPLP2;RPS3;RPS3A;RPS4X;RPS5;RPS8;RPS10;RPS13;RPS15;RPS18;RPS21;RPS23;RPS25;SFRP1;THY1;WNT11
17	GO:0019538	protein metabolic process	9.35845e-08	5.18725e-07	6.28506	3.70366	19.8632	41	4688	LEPREL2;IGF2BP2;CPXM2;COL3A1;GPC3;MDFI;MMP2;RPL10A;PCOLCE;SERPINF1;ADAMTS9;CCNB1IP1;OSTC;RPL3;RPL6;RPL7A;RPL15;RPL31;RPLP2;RPS3;RPS3A;RPS4X;RPS5;RPS8;RPS10;RPS13;RPS15;RPS18;RPS21;RPS23;RPS25;S100A9;BGN;SFRP1;SFRP5;TGFB3;THY1;TWIST1;WNT11;ENC1;NKD2
17	GO:0022411	cellular component disassembly	4.79078e-22	1.42986e-20	19.8447	21.6465	1.877	25	443	COL1A1;COL1A2;COL3A1;COL5A1;COL6A1;MMP2;RPL10A;RPL3;RPL6;RPL7A;RPL15;RPL31;RPLP2;RPS3;RPS3A;RPS4X;RPS5;RPS8;RPS10;RPS13;RPS15;RPS18;RPS21;RPS23;RPS25
17	GO:0022603	regulation of anatomical structure morphogenesis	9.21798e-06	3.9303e-05	4.40557	5.06887	3.07184	13	725	PHB2;COL1A1;COL5A1;GPC3;LHX1;SERPINF1;RAC3;SFRP1;SFRP5;SPARC;TGFB3;THY1;TWIST1
17	GO:0022617	extracellular matrix disassembly	1.4595e-05	5.60679e-05	4.25129	12.8994	0.529628	6	125	COL1A1;COL1A2;COL3A1;COL5A1;COL6A1;MMP2
17	GO:0023057	negative regulation of signaling	0.000489353	0.00106668	2.97197	3.508	3.94891	12	932	PHB2;PRAME;GPC3;MDFI;SFRP1;SFRP5;TGFB3;THY1;TPT1;TWIST1;WNT11;NKD2
17	GO:0030111	regulation of Wnt signaling pathway	2.93692e-06	1.3098e-05	4.8828	10.3632	0.894012	8	211	COL1A1;GPC3;MDFI;SFRP1;SFRP5;WNT11;TCF7L1;NKD2
17	GO:0030178	negative regulation of Wnt signaling pathway	1.39405e-05	5.46355e-05	4.26253	13.0096	0.525391	6	124	GPC3;MDFI;SFRP1;SFRP5;WNT11;NKD2
17	GO:0030198	extracellular matrix organization	3.87615e-10	2.83763e-09	8.54704	11.3464	1.57194	14	371	LEPREL2;EMILIN1;COL1A1;COL1A2;COL3A1;COL5A1;COL6A1;LUM;MFAP2;MFAP4;MMP2;BGN;SPARC;TGFB3
17	GO:0030199	collagen fibril organization	6.89759e-07	3.49569e-06	5.45647	36.1587	0.169481	5	40	COL1A1;COL1A2;COL3A1;COL5A1;LUM
17	GO:0030282	bone mineralization	0.000789284	0.00157857	2.80174	10.5632	0.415228	4	98	GPC3;TGFB3;TWIST1;WNT11
17	GO:0030574	collagen catabolic process	8.64861e-07	4.30213e-06	5.36632	21.6856	0.326251	6	77	COL1A1;COL1A2;COL3A1;COL5A1;COL6A1;MMP2
17	GO:0031214	biomineral tissue development	0.000200577	0.00051539	3.28786	10.3168	0.538102	5	127	COL1A1;GPC3;TGFB3;TWIST1;WNT11
17	GO:0032502	developmental process	0.000302381	0.000733275	3.13473	2.38302	21.8673	36	5161	IGF2BP2;PHB2;COL1A1;COL1A2;COL3A1;COL5A1;COL6A1;PRAME;GPC3;LHX1;LUM;MDFI;MEST;MFAP2;MMP2;RPL10A;PCOLCE;SERPINF1;ADAMTS9;CCNB1IP1;RAC3;RPS3A;RPS4X;RPS15;SFRP1;SFRP5;SPARC;TGFB3;THY1;TPT1;TWIST1;WNT11;ITM2C;TCF7L1;ENC1;CXCL14
17	GO:0032774	RNA biosynthetic process	1.02098e-06	5.01442e-06	5.29978	3.39695	14.8508	33	3505	FSTL1;PHB2;COL1A1;PRAME;LHX1;LUM;MDFI;RPL10A;RPL3;RPL6;RPL7A;RPL15;RPL31;RPLP2;RPS3;RPS3A;RPS4X;RPS5;RPS8;RPS10;RPS13;RPS15;RPS18;RPS21;RPS23;RPS25;S100A9;SFRP1;SFRP5;TGFB3;TWIST1;WNT11;TCF7L1
17	GO:0032963	collagen metabolic process	2.6222e-08	1.58971e-07	6.79868	19.9686	0.483021	8	114	COL1A1;COL1A2;COL3A1;COL5A1;COL6A1;MFAP4;MMP2;TGFB3
17	GO:0032984	macromolecular complex disassembly	1.66269e-20	3.39539e-19	18.4691	31.7196	0.898249	19	212	RPL10A;RPL3;RPL6;RPL7A;RPL15;RPL31;RPLP2;RPS3;RPS3A;RPS4X;RPS5;RPS8;RPS10;RPS13;RPS15;RPS18;RPS21;RPS23;RPS25
17	GO:0033036	macromolecule localization	1.27233e-10	9.87331e-10	9.00554	5.41893	9.19858	31	2171	IGF2BP2;STARD10;COL1A1;MDFI;MEST;RPL10A;ADAMTS9;RAB25;RPL3;RPL6;RPL7A;RPL15;RPL31;RPLP2;RPS3;RPS3A;RPS4X;RPS5;RPS8;RPS10;RPS13;RPS15;RPS18;RPS21;RPS23;RPS25;SFRP5;TGFB3;TWIST1;WNT11;NKD2
17	GO:0033365	protein localization to organelle	3.81534e-16	5.69367e-15	14.2446	13.0797	2.6439	23	624	COL1A1;MDFI;RPL10A;RPL3;RPL6;RPL7A;RPL15;RPL31;RPLP2;RPS3;RPS3A;RPS4X;RPS5;RPS8;RPS10;RPS13;RPS15;RPS18;RPS21;RPS23;RPS25;SFRP5;TGFB3
17	GO:0034613	cellular protein localization	3.55876e-12	3.3678e-11	10.4727	7.54035	4.95308	25	1169	COL1A1;MDFI;RPL10A;RPL3;RPL6;RPL7A;RPL15;RPL31;RPLP2;RPS3;RPS3A;RPS4X;RPS5;RPS8;RPS10;RPS13;RPS15;RPS18;RPS21;RPS23;RPS25;SFRP5;TGFB3;WNT11;NKD2
17	GO:0034645	cellular macromolecule biosynthetic process	2.86812e-06	1.29399e-05	4.88807	3.14246	18.7954	37	4436	IGF2BP2;FSTL1;PHB2;COL1A1;PRAME;LHX1;LUM;MDFI;RPL10A;OSTC;RPL3;RPL6;RPL7A;RPL15;RPL31;RPLP2;RPS3;RPS3A;RPS4X;RPS5;RPS8;RPS10;RPS13;RPS15;RPS18;RPS21;RPS23;RPS25;S100A9;BGN;SFRP1;SFRP5;TGFB3;TWIST1;WNT11;TCF7L1;ENC1
17	GO:0034654	nucleobase-containing compound biosynthetic process	8.25504e-06	3.59883e-05	4.44384	3.02131	16.2448	33	3834	FSTL1;PHB2;COL1A1;PRAME;LHX1;LUM;MDFI;RPL10A;RPL3;RPL6;RPL7A;RPL15;RPL31;RPLP2;RPS3;RPS3A;RPS4X;RPS5;RPS8;RPS10;RPS13;RPS15;RPS18;RPS21;RPS23;RPS25;S100A9;SFRP1;SFRP5;TGFB3;TWIST1;WNT11;TCF7L1
17	GO:0034655	nucleobase-containing compound catabolic process	7.85919e-10	5.4453e-09	8.26398	5.89244	5.83862	24	1378	AHCY;RPL10A;RAC3;RPL3;RPL6;RPL7A;RPL15;RPL31;RPLP2;RPS3;RPS3A;RPS4X;RPS5;RPS8;RPS10;RPS13;RPS15;RPS18;RPS21;RPS23;RPS25;SFRP1;THY1;WNT11
17	GO:0035239	tube morphogenesis	0.00053703	0.0011576	2.93644	5.45937	1.42364	7	336	PHB2;GPC3;LHX1;SFRP1;SFRP5;TWIST1;WNT11
17	GO:0035295	tube development	0.000156848	0.000422618	3.37405	4.65306	2.46171	10	581	PHB2;COL3A1;GPC3;LHX1;SFRP1;SFRP5;SPARC;TGFB3;TWIST1;WNT11
17	GO:0035567	non-canonical Wnt signaling pathway	1.95176e-05	7.07741e-05	4.15013	29.3143	0.161007	4	38	GPC3;SFRP1;SFRP5;WNT11
17	GO:0042254	ribosome biogenesis	8.49176e-05	0.000241938	3.6163	9.27625	0.724531	6	171	RPL7A;RPS8;RPS15;RPS18;RPS21;RPS25
17	GO:0042274	ribosomal small subunit biogenesis	2.4561e-06	1.13449e-05	4.9452	52.5066	0.0974516	4	23	RPS8;RPS15;RPS21;RPS25
17	GO:0043009	chordate embryonic development	0.000946781	0.00178229	2.74902	3.95838	2.55069	9	602	COL1A1;LHX1;MDFI;CCNB1IP1;SFRP1;SFRP5;TGFB3;TWIST1;WNT11
17	GO:0043062	extracellular structure organization	4.01487e-10	2.88476e-09	8.53989	11.314	1.57617	14	372	LEPREL2;EMILIN1;COL1A1;COL1A2;COL3A1;COL5A1;COL6A1;LUM;MFAP2;MFAP4;MMP2;BGN;SPARC;TGFB3
17	GO:0043170	macromolecule metabolic process	1.51927e-05	5.7792e-05	4.23813	3.12123	34.7605	52	8204	LEPREL2;IGF2BP2;FSTL1;PHB2;CPXM2;COL1A1;COL1A2;COL3A1;COL5A1;COL6A1;PRAME;GPC3;LHX1;LUM;MDFI;MFAP4;MMP2;RPL10A;PCOLCE;SERPINF1;ADAMTS9;CCNB1IP1;OSTC;RPL3;RPL6;RPL7A;RPL15;RPL31;RPLP2;RPS3;RPS3A;RPS4X;RPS5;RPS8;RPS10;RPS13;RPS15;RPS18;RPS21;RPS23;RPS25;S100A9;BGN;SFRP1;SFRP5;TGFB3;THY1;TWIST1;WNT11;TCF7L1;ENC1;NKD2
17	GO:0043200	response to amino acid	3.14092e-05	0.00010416	3.9823	15.5791	0.364384	5	86	COL1A1;COL1A2;COL3A1;COL6A1;MMP2
17	GO:0043241	protein complex disassembly	6.55255e-21	1.41244e-19	18.85	33.4741	0.855879	19	202	RPL10A;RPL3;RPL6;RPL7A;RPL15;RPL31;RPLP2;RPS3;RPS3A;RPS4X;RPS5;RPS8;RPS10;RPS13;RPS15;RPS18;RPS21;RPS23;RPS25
17	GO:0043624	cellular protein complex disassembly	6.27623e-22	1.73941e-20	19.7596	38.3417	0.758427	19	179	RPL10A;RPL3;RPL6;RPL7A;RPL15;RPL31;RPLP2;RPS3;RPS3A;RPS4X;RPS5;RPS8;RPS10;RPS13;RPS15;RPS18;RPS21;RPS23;RPS25
17	GO:0043933	macromolecular complex subunit organization	7.7106e-11	6.10554e-10	9.21428	6.07041	6.74111	27	1591	COL1A1;COL1A2;COL3A1;COL5A1;COL6A1;LUM;RPL10A;RPL3;RPL6;RPL7A;RPL15;RPL31;RPLP2;RPS3;RPS3A;RPS4X;RPS5;RPS8;RPS10;RPS13;RPS15;RPS18;RPS21;RPS23;RPS25;SFRP1;WNT11
17	GO:0044033	multi-organism metabolic process	6.99635e-22	1.80972e-20	19.7424	38.1012	0.762664	19	180	RPL10A;RPL3;RPL6;RPL7A;RPL15;RPL31;RPLP2;RPS3;RPS3A;RPS4X;RPS5;RPS8;RPS10;RPS13;RPS15;RPS18;RPS21;RPS23;RPS25
17	GO:0044236	multicellular organismal metabolic process	8.7621e-08	4.9271e-07	6.30741	16.9131	0.563524	8	133	COL1A1;COL1A2;COL3A1;COL5A1;COL6A1;MFAP4;MMP2;TGFB3
17	GO:0044243	multicellular organismal catabolic process	1.34973e-06	6.46538e-06	5.18941	19.9883	0.351673	6	83	COL1A1;COL1A2;COL3A1;COL5A1;COL6A1;MMP2
17	GO:0044248	cellular catabolic process	2.02502e-09	1.30951e-08	7.88289	4.76211	10.2621	31	2422	AHCY;LUM;RPL10A;ADAMTS9;RAC3;RPL3;RPL6;RPL7A;RPL15;RPL31;RPLP2;RPS3;RPS3A;RPS4X;RPS5;RPS8;RPS10;RPS13;RPS15;RPS18;RPS21;RPS23;RPS25;S100A9;BGN;SFRP1;THY1;TWIST1;WNT11;ENC1;NKD2
17	GO:0044249	cellular biosynthetic process	0.000134232	0.000364211	3.43865	2.50712	22.8884	38	5402	IGF2BP2;FSTL1;PHB2;COL1A1;AHCY;PRAME;LHX1;LUM;MDFI;RPL10A;OSTC;RPL3;RPL6;RPL7A;RPL15;RPL31;RPLP2;RPS3;RPS3A;RPS4X;RPS5;RPS8;RPS10;RPS13;RPS15;RPS18;RPS21;RPS23;RPS25;S100A9;BGN;SFRP1;SFRP5;TGFB3;TWIST1;WNT11;TCF7L1;ENC1
17	GO:0044259	multicellular organismal macromolecule metabolic process	3.92428e-08	2.307e-07	6.63695	18.8917	0.508443	8	120	COL1A1;COL1A2;COL3A1;COL5A1;COL6A1;MFAP4;MMP2;TGFB3
17	GO:0044260	cellular macromolecule metabolic process	0.000451808	0.0010133	2.99426	2.355	30.9176	45	7297	LEPREL2;IGF2BP2;FSTL1;PHB2;COL1A1;COL3A1;PRAME;GPC3;LHX1;LUM;MDFI;MMP2;RPL10A;ADAMTS9;CCNB1IP1;OSTC;RPL3;RPL6;RPL7A;RPL15;RPL31;RPLP2;RPS3;RPS3A;RPS4X;RPS5;RPS8;RPS10;RPS13;RPS15;RPS18;RPS21;RPS23;RPS25;S100A9;BGN;SFRP1;SFRP5;TGFB3;THY1;TWIST1;WNT11;TCF7L1;ENC1;NKD2
17	GO:0044265	cellular macromolecule catabolic process	2.16297e-12	2.2682e-11	10.6443	8.83122	3.57181	22	843	RPL10A;ADAMTS9;RPL3;RPL6;RPL7A;RPL15;RPL31;RPLP2;RPS3;RPS3A;RPS4X;RPS5;RPS8;RPS10;RPS13;RPS15;RPS18;RPS21;RPS23;RPS25;ENC1;NKD2
17	GO:0044267	cellular protein metabolic process	6.93732e-07	3.49569e-06	5.45647	3.41866	16.1812	35	3819	LEPREL2;IGF2BP2;COL3A1;MDFI;MMP2;RPL10A;CCNB1IP1;OSTC;RPL3;RPL6;RPL7A;RPL15;RPL31;RPLP2;RPS3;RPS3A;RPS4X;RPS5;RPS8;RPS10;RPS13;RPS15;RPS18;RPS21;RPS23;RPS25;BGN;SFRP1;SFRP5;TGFB3;THY1;TWIST1;WNT11;ENC1;NKD2
17	GO:0044270	cellular nitrogen compound catabolic process	1.50422e-09	1.00627e-08	7.99729	5.68536	6.02929	24	1423	AHCY;RPL10A;RAC3;RPL3;RPL6;RPL7A;RPL15;RPL31;RPLP2;RPS3;RPS3A;RPS4X;RPS5;RPS8;RPS10;RPS13;RPS15;RPS18;RPS21;RPS23;RPS25;SFRP1;THY1;WNT11
17	GO:0044271	cellular nitrogen compound biosynthetic process	1.72821e-05	6.32591e-05	4.19888	2.89216	16.7871	33	3962	FSTL1;PHB2;COL1A1;PRAME;LHX1;LUM;MDFI;RPL10A;RPL3;RPL6;RPL7A;RPL15;RPL31;RPLP2;RPS3;RPS3A;RPS4X;RPS5;RPS8;RPS10;RPS13;RPS15;RPS18;RPS21;RPS23;RPS25;S100A9;SFRP1;SFRP5;TGFB3;TWIST1;WNT11;TCF7L1
17	GO:0044403	symbiosis, encompassing mutualism through parasitism	3.39651e-12	3.30033e-11	10.4814	9.0865	3.26251	21	770	RPL10A;RPL3;RPL6;RPL7A;RPL15;RPL31;RPLP2;RPS3;RPS3A;RPS4X;RPS5;RPS8;RPS10;RPS13;RPS15;RPS18;RPS21;RPS23;RPS25;TSPAN7;CLDN6
17	GO:0044419	interspecies interaction between organisms	3.39651e-12	3.30033e-11	10.4814	9.0865	3.26251	21	770	RPL10A;RPL3;RPL6;RPL7A;RPL15;RPL31;RPLP2;RPS3;RPS3A;RPS4X;RPS5;RPS8;RPS10;RPS13;RPS15;RPS18;RPS21;RPS23;RPS25;TSPAN7;CLDN6
17	GO:0044699	single-organism process	0.000827855	0.00160437	2.7947	4.10821	54.1492	64	12780	LEPREL2;IGF2BP2;STARD10;EMILIN1;FSTL1;PHB2;COL1A1;COL1A2;COL3A1;COL5A1;COL6A1;AHCY;PRAME;GPC3;GPX7;LHX1;LUM;MDFI;MFAP2;MFAP4;MMP2;RPL10A;PCOLCE;SERPINF1;ADAMTS9;RAB25;CCNB1IP1;OSTC;RAC3;RPL3;RPL6;RPL7A;RPL15;RPL31;RPLP2;RPS3;RPS3A;RPS4X;RPS5;RPS8;RPS10;RPS13;RPS15;RPS18;RPS21;RPS23;RPS25;S100A9;BGN;SFRP1;SFRP5;SPARC;TGFB3;THY1;TPT1;TWIST1;WNT11;ITM2C;TCF7L1;ENC1;NKD2;CLDN6;TP53I3;CXCL14
17	GO:0044763	single-organism cellular process	0.000943446	0.00178229	2.74902	2.96699	48.7724	60	11511	LEPREL2;STARD10;EMILIN1;FSTL1;PHB2;COL1A1;COL1A2;COL3A1;COL5A1;COL6A1;AHCY;PRAME;GPC3;LHX1;LUM;MDFI;MFAP2;MFAP4;MMP2;RPL10A;SERPINF1;ADAMTS9;RAB25;CCNB1IP1;OSTC;RAC3;RPL3;RPL6;RPL7A;RPL15;RPL31;RPLP2;RPS3;RPS3A;RPS4X;RPS5;RPS8;RPS10;RPS13;RPS15;RPS18;RPS21;RPS23;RPS25;S100A9;BGN;SFRP1;SFRP5;SPARC;TGFB3;THY1;TPT1;TWIST1;WNT11;ITM2C;TCF7L1;NKD2;CLDN6;TP53I3;CXCL14
17	GO:0044764	multi-organism cellular process	8.23175e-13	9.12549e-12	11.0397	9.84202	3.02947	21	715	RPL10A;RPL3;RPL6;RPL7A;RPL15;RPL31;RPLP2;RPS3;RPS3A;RPS4X;RPS5;RPS8;RPS10;RPS13;RPS15;RPS18;RPS21;RPS23;RPS25;TSPAN7;CLDN6
17	GO:0044765	single-organism transport	1.97191e-05	7.08428e-05	4.1497	2.93663	14.4737	30	3416	STARD10;GPC3;MDFI;RPL10A;RPL3;RPL6;RPL7A;RPL15;RPL31;RPLP2;RPS3;RPS3A;RPS4X;RPS5;RPS8;RPS10;RPS13;RPS15;RPS18;RPS21;RPS23;RPS25;SFRP1;SFRP5;SPARC;TGFB3;THY1;TPT1;TWIST1;NKD2
17	GO:0044802	single-organism membrane organization	1.7541e-13	2.19546e-12	11.6585	10.7276	2.79644	21	660	COL5A1;RPL10A;RPL3;RPL6;RPL7A;RPL15;RPL31;RPLP2;RPS3;RPS3A;RPS4X;RPS5;RPS8;RPS10;RPS13;RPS15;RPS18;RPS21;RPS23;RPS25;NKD2
17	GO:0045047	protein targeting to ER	3.81165e-26	3.55829e-24	23.4488	67.708	0.466073	19	110	RPL10A;RPL3;RPL6;RPL7A;RPL15;RPL31;RPLP2;RPS3;RPS3A;RPS4X;RPS5;RPS8;RPS10;RPS13;RPS15;RPS18;RPS21;RPS23;RPS25
17	GO:0045184	establishment of protein localization	1.8353e-11	1.54804e-10	9.81022	6.51045	6.33435	27	1495	COL1A1;MDFI;RPL10A;ADAMTS9;RAB25;RPL3;RPL6;RPL7A;RPL15;RPL31;RPLP2;RPS3;RPS3A;RPS4X;RPS5;RPS8;RPS10;RPS13;RPS15;RPS18;RPS21;RPS23;RPS25;SFRP5;TGFB3;TWIST1;NKD2
17	GO:0045595	regulation of cell differentiation	0.000231353	0.000590559	3.22874	3.30945	5.39797	15	1274	COL1A1;COL3A1;COL5A1;PRAME;LHX1;SERPINF1;ADAMTS9;RAC3;SFRP1;TGFB3;THY1;TPT1;TWIST1;ITM2C;TCF7L1
17	GO:0045995	regulation of embryonic development	0.000819914	0.00159863	2.79625	10.4513	0.419465	4	99	COL5A1;LHX1;SFRP1;SFRP5
17	GO:0046700	heterocycle catabolic process	1.50422e-09	1.00627e-08	7.99729	5.68536	6.02929	24	1423	AHCY;RPL10A;RAC3;RPL3;RPL6;RPL7A;RPL15;RPL31;RPLP2;RPS3;RPS3A;RPS4X;RPS5;RPS8;RPS10;RPS13;RPS15;RPS18;RPS21;RPS23;RPS25;SFRP1;THY1;WNT11
17	GO:0046907	intracellular transport	2.6235e-09	1.6418e-08	7.78468	5.51216	6.19877	24	1463	MDFI;RPL10A;RPL3;RPL6;RPL7A;RPL15;RPL31;RPLP2;RPS3;RPS3A;RPS4X;RPS5;RPS8;RPS10;RPS13;RPS15;RPS18;RPS21;RPS23;RPS25;SFRP5;TGFB3;THY1;NKD2
17	GO:0048523	negative regulation of cellular process	0.000817156	0.00159863	2.79625	2.34648	14.2449	26	3362	LEPREL2;IGF2BP2;PHB2;COL1A1;COL3A1;COL5A1;PRAME;GPC3;LHX1;MDFI;SERPINF1;RPS3;RPS3A;RPS13;SFRP1;SFRP5;SPARC;TGFB3;THY1;TPT1;TWIST1;WNT11;ITM2C;TCF7L1;ENC1;NKD2
17	GO:0048565	digestive tract development	0.000200577	0.00051539	3.28786	10.3168	0.538102	5	127	COL3A1;SFRP1;SFRP5;TGFB3;WNT11
17	GO:0048585	negative regulation of response to stimulus	2.99662e-05	0.000100232	3.99899	4.03275	4.50396	15	1063	PHB2;COL3A1;PRAME;GPC3;MDFI;SERPINF1;RPS3;SFRP1;SFRP5;TGFB3;THY1;TPT1;TWIST1;WNT11;NKD2
17	GO:0048598	embryonic morphogenesis	0.000117796	0.000324148	3.48926	4.82821	2.37697	10	561	COL5A1;COL6A1;GPC3;LHX1;MDFI;MMP2;SFRP1;SFRP5;TGFB3;TWIST1
17	GO:0048646	anatomical structure formation involved in morphogenesis	0.000199787	0.00051539	3.28786	3.68203	4.13957	13	977	COL1A1;COL5A1;COL6A1;LHX1;MFAP2;MMP2;SERPINF1;CCNB1IP1;SFRP1;SFRP5;SPARC;THY1;TWIST1
17	GO:0048704	embryonic skeletal system morphogenesis	0.000648158	0.00135207	2.869	11.1601	0.394043	4	93	LHX1;MDFI;TGFB3;TWIST1
17	GO:0048705	skeletal system morphogenesis	2.5101e-05	8.77404e-05	4.0568	9.14729	0.86859	7	205	COL1A1;LHX1;MDFI;MMP2;SFRP1;TGFB3;TWIST1
17	GO:0048706	embryonic skeletal system development	1.39405e-05	5.46355e-05	4.26253	13.0096	0.525391	6	124	COL1A1;LHX1;MDFI;TGFB3;TWIST1;WNT11
17	GO:0048729	tissue morphogenesis	0.000349378	0.000821567	3.08536	4.58101	2.2202	9	524	PHB2;COL5A1;GPC3;LHX1;SFRP1;SFRP5;TWIST1;WNT11;TCF7L1
17	GO:0048864	stem cell development	0.000657006	0.00135595	2.86776	6.24154	1.05926	6	250	COL1A1;SFRP1;TGFB3;TPT1;TWIST1;TCF7L1
17	GO:0050678	regulation of epithelial cell proliferation	0.000657006	0.00135595	2.86776	6.24154	1.05926	6	250	PHB2;GPC3;SERPINF1;SFRP1;SPARC;TWIST1
17	GO:0050680	negative regulation of epithelial cell proliferation	9.77442e-05	0.000274817	3.56096	12.1161	0.461836	5	109	PHB2;GPC3;SERPINF1;SFRP1;SPARC
17	GO:0050793	regulation of developmental process	2.65313e-05	9.02995e-05	4.04431	3.40361	7.46987	20	1763	PHB2;COL1A1;COL3A1;COL5A1;PRAME;GPC3;LHX1;SERPINF1;ADAMTS9;RAC3;SFRP1;SFRP5;SPARC;TGFB3;THY1;TPT1;TWIST1;WNT11;ITM2C;TCF7L1
17	GO:0051093	negative regulation of developmental process	0.00045625	0.00101739	2.99251	4.04065	2.81338	10	664	COL5A1;PRAME;SERPINF1;SFRP1;SPARC;THY1;TPT1;TWIST1;WNT11;TCF7L1
17	GO:0051179	localization	2.3102e-07	1.25138e-06	5.90261	3.55184	21.3461	42	5038	IGF2BP2;STARD10;COL1A1;COL1A2;COL3A1;COL5A1;GPC3;LHX1;MDFI;MEST;RPL10A;ADAMTS9;RAB25;RPL3;RPL6;RPL7A;RPL15;RPL31;RPLP2;RPS3;RPS3A;RPS4X;RPS5;RPS8;RPS10;RPS13;RPS15;RPS18;RPS21;RPS23;RPS25;S100A9;SFRP1;SFRP5;SPARC;TGFB3;THY1;TPT1;TWIST1;WNT11;NKD2;CXCL14
17	GO:0051234	establishment of localization	1.68636e-05	6.23152e-05	4.20541	2.87982	17.5964	34	4153	IGF2BP2;STARD10;COL1A1;GPC3;MDFI;RPL10A;ADAMTS9;RAB25;RPL3;RPL6;RPL7A;RPL15;RPL31;RPLP2;RPS3;RPS3A;RPS4X;RPS5;RPS8;RPS10;RPS13;RPS15;RPS18;RPS21;RPS23;RPS25;SFRP1;SFRP5;SPARC;TGFB3;THY1;TPT1;TWIST1;NKD2
17	GO:0051239	regulation of multicellular organismal process	0.000993465	0.00185319	2.73208	2.55745	8.9952	19	2123	IGF2BP2;PHB2;COL1A1;COL3A1;COL5A1;GPC3;LHX1;MFAP4;SERPINF1;ADAMTS9;SFRP1;SFRP5;SPARC;TGFB3;THY1;TWIST1;WNT11;ITM2C;TCF7L1
17	GO:0051641	cellular localization	6.57721e-08	3.75288e-07	6.42564	4.12462	10.4654	29	2470	COL1A1;MDFI;RPL10A;RPL3;RPL6;RPL7A;RPL15;RPL31;RPLP2;RPS3;RPS3A;RPS4X;RPS5;RPS8;RPS10;RPS13;RPS15;RPS18;RPS21;RPS23;RPS25;SFRP1;SFRP5;SPARC;TGFB3;THY1;TWIST1;WNT11;NKD2
17	GO:0051649	establishment of localization in cell	6.55406e-08	3.75288e-07	6.42564	4.27539	9.15197	27	2160	MDFI;RPL10A;RPL3;RPL6;RPL7A;RPL15;RPL31;RPLP2;RPS3;RPS3A;RPS4X;RPS5;RPS8;RPS10;RPS13;RPS15;RPS18;RPS21;RPS23;RPS25;SFRP1;SFRP5;SPARC;TGFB3;THY1;TWIST1;NKD2
17	GO:0051704	multi-organism process	2.97103e-08	1.77348e-07	6.75117	4.46516	8.81725	27	2081	MMP2;RPL10A;CCNB1IP1;RPL3;RPL6;RPL7A;RPL15;RPL31;RPLP2;RPS3;RPS3A;RPS4X;RPS5;RPS8;RPS10;RPS13;RPS15;RPS18;RPS21;RPS23;RPS25;S100A9;SPARC;TGFB3;TSPAN7;TPT1;CLDN6
17	GO:0055123	digestive system development	0.000305053	0.00073516	3.13362	9.38581	0.588946	5	139	COL3A1;SFRP1;SFRP5;TGFB3;WNT11
17	GO:0060070	canonical Wnt signaling pathway	2.58975e-05	8.89225e-05	4.05099	9.10075	0.872827	7	206	COL1A1;GPC3;SFRP1;SFRP5;WNT11;TCF7L1;NKD2
17	GO:0060284	regulation of cell development	0.000385783	0.000880493	3.05527	4.13281	2.75407	10	650	COL1A1;COL3A1;SERPINF1;RAC3;SFRP1;TGFB3;THY1;TWIST1;ITM2C;TCF7L1
17	GO:0060322	head development	0.000112557	0.000311944	3.50592	18.0977	0.249984	4	59	COL1A1;LHX1;MMP2;TGFB3
17	GO:0060562	epithelial tube morphogenesis	0.000393787	0.000893505	3.0489	5.76308	1.35161	7	319	PHB2;GPC3;LHX1;SFRP1;SFRP5;TWIST1;WNT11
17	GO:0060828	regulation of canonical Wnt signaling pathway	4.25062e-05	0.000135744	3.86728	10.5691	0.639791	6	151	COL1A1;GPC3;SFRP1;SFRP5;WNT11;NKD2
17	GO:0061024	membrane organization	7.35524e-12	6.48599e-11	10.188	8.69589	3.39809	21	802	COL5A1;RPL10A;RPL3;RPL6;RPL7A;RPL15;RPL31;RPLP2;RPS3;RPS3A;RPS4X;RPS5;RPS8;RPS10;RPS13;RPS15;RPS18;RPS21;RPS23;RPS25;NKD2
17	GO:0070727	cellular macromolecule localization	3.90956e-12	3.61169e-11	10.4423	7.50501	4.97427	25	1174	COL1A1;MDFI;RPL10A;RPL3;RPL6;RPL7A;RPL15;RPL31;RPLP2;RPS3;RPS3A;RPS4X;RPS5;RPS8;RPS10;RPS13;RPS15;RPS18;RPS21;RPS23;RPS25;SFRP5;TGFB3;WNT11;NKD2
17	GO:0070972	protein localization to endoplasmic reticulum	8.22159e-25	3.98747e-23	22.3993	56.4628	0.542339	19	128	RPL10A;RPL3;RPL6;RPL7A;RPL15;RPL31;RPLP2;RPS3;RPS3A;RPS4X;RPS5;RPS8;RPS10;RPS13;RPS15;RPS18;RPS21;RPS23;RPS25
17	GO:0071229	cellular response to acid chemical	2.72154e-06	1.2423e-05	4.90577	13.0787	0.618606	7	146	COL1A1;COL1A2;COL3A1;COL6A1;MMP2;SFRP1;WNT11
17	GO:0071230	cellular response to amino acid stimulus	1.25993e-06	6.11065e-06	5.21391	31.629	0.190666	5	45	COL1A1;COL1A2;COL3A1;COL6A1;MMP2
17	GO:0071702	organic substance transport	2.38573e-10	1.78012e-09	8.74955	5.26494	9.42738	31	2225	IGF2BP2;STARD10;COL1A1;GPC3;MDFI;RPL10A;ADAMTS9;RAB25;RPL3;RPL6;RPL7A;RPL15;RPL31;RPLP2;RPS3;RPS3A;RPS4X;RPS5;RPS8;RPS10;RPS13;RPS15;RPS18;RPS21;RPS23;RPS25;SFRP1;SFRP5;TGFB3;TWIST1;NKD2
17	GO:0071822	protein complex subunit organization	5.34457e-12	4.82254e-11	10.3167	6.9073	6.0081	27	1418	COL1A1;COL1A2;COL3A1;COL5A1;COL6A1;LUM;RPL10A;RPL3;RPL6;RPL7A;RPL15;RPL31;RPLP2;RPS3;RPS3A;RPS4X;RPS5;RPS8;RPS10;RPS13;RPS15;RPS18;RPS21;RPS23;RPS25;SFRP1;WNT11
17	GO:0071840	cellular component organization or biogenesis	1.58243e-10	1.20389e-09	8.91941	4.94692	21.291	47	5025	LEPREL2;EMILIN1;COL1A1;COL1A2;COL3A1;COL5A1;COL6A1;GPC3;LHX1;LUM;MFAP2;MFAP4;MMP2;RPL10A;RAB25;CCNB1IP1;RAC3;RPL3;RPL6;RPL7A;RPL15;RPL31;RPLP2;RPS3;RPS3A;RPS4X;RPS5;RPS8;RPS10;RPS13;RPS15;RPS18;RPS21;RPS23;RPS25;S100A9;BGN;SFRP1;SPARC;TGFB3;THY1;TWIST1;WNT11;ITM2C;TCF7L1;NKD2;CLDN6
17	GO:0072163	mesonephric epithelium development	0.000819914	0.00159863	2.79625	10.4513	0.419465	4	99	GPC3;LHX1;SFRP1;WNT11
17	GO:0072164	mesonephric tubule development	0.000819914	0.00159863	2.79625	10.4513	0.419465	4	99	GPC3;LHX1;SFRP1;WNT11
17	GO:0072358	cardiovascular system development	4.79372e-05	0.000147616	3.83087	4.28738	3.593	13	848	COL1A1;COL1A2;COL3A1;COL5A1;GPC3;MMP2;SERPINF1;SFRP1;SFRP5;SPARC;THY1;TWIST1;WNT11
17	GO:0072359	circulatory system development	4.79372e-05	0.000147616	3.83087	4.28738	3.593	13	848	COL1A1;COL1A2;COL3A1;COL5A1;GPC3;MMP2;SERPINF1;SFRP1;SFRP5;SPARC;THY1;TWIST1;WNT11
17	GO:0072594	establishment of protein localization to organelle	1.43369e-17	2.41857e-16	15.6164	16.5064	1.99988	22	472	MDFI;RPL10A;RPL3;RPL6;RPL7A;RPL15;RPL31;RPLP2;RPS3;RPS3A;RPS4X;RPS5;RPS8;RPS10;RPS13;RPS15;RPS18;RPS21;RPS23;RPS25;SFRP5;TGFB3
17	GO:0072599	establishment of protein localization to endoplasmic reticulum	4.58543e-26	3.55829e-24	23.4488	66.9678	0.47031	19	111	RPL10A;RPL3;RPL6;RPL7A;RPL15;RPL31;RPLP2;RPS3;RPS3A;RPS4X;RPS5;RPS8;RPS10;RPS13;RPS15;RPS18;RPS21;RPS23;RPS25
17	GO:0072657	protein localization to membrane	5.42625e-17	8.42154e-16	15.0746	18.0799	1.61007	20	380	RPL10A;RPL3;RPL6;RPL7A;RPL15;RPL31;RPLP2;RPS3;RPS3A;RPS4X;RPS5;RPS8;RPS10;RPS13;RPS15;RPS18;RPS21;RPS23;RPS25;NKD2
17	GO:0090090	negative regulation of canonical Wnt signaling pathway	4.12622e-05	0.000133414	3.8748	14.6687	0.385569	5	91	GPC3;SFRP1;SFRP5;WNT11;NKD2
17	GO:0090150	establishment of protein localization to membrane	5.63028e-19	1.04026e-17	16.9829	23.28	1.27534	20	301	RPL10A;RPL3;RPL6;RPL7A;RPL15;RPL31;RPLP2;RPS3;RPS3A;RPS4X;RPS5;RPS8;RPS10;RPS13;RPS15;RPS18;RPS21;RPS23;RPS25;NKD2
17	GO:0090304	nucleic acid metabolic process	0.000257252	0.000644485	3.19079	2.42279	19.9267	34	4703	FSTL1;PHB2;COL1A1;PRAME;LHX1;LUM;MDFI;RPL10A;CCNB1IP1;RPL3;RPL6;RPL7A;RPL15;RPL31;RPLP2;RPS3;RPS3A;RPS4X;RPS5;RPS8;RPS10;RPS13;RPS15;RPS18;RPS21;RPS23;RPS25;S100A9;SFRP1;SFRP5;TGFB3;TWIST1;WNT11;TCF7L1
17	GO:1901361	organic cyclic compound catabolic process	2.51795e-09	1.60158e-08	7.79545	5.52482	6.18606	24	1460	AHCY;RPL10A;RAC3;RPL3;RPL6;RPL7A;RPL15;RPL31;RPLP2;RPS3;RPS3A;RPS4X;RPS5;RPS8;RPS10;RPS13;RPS15;RPS18;RPS21;RPS23;RPS25;SFRP1;THY1;WNT11
17	GO:1901362	organic cyclic compound biosynthetic process	2.41147e-05	8.5059e-05	4.07028	2.83448	17.0413	33	4022	FSTL1;PHB2;COL1A1;PRAME;LHX1;LUM;MDFI;RPL10A;RPL3;RPL6;RPL7A;RPL15;RPL31;RPLP2;RPS3;RPS3A;RPS4X;RPS5;RPS8;RPS10;RPS13;RPS15;RPS18;RPS21;RPS23;RPS25;S100A9;SFRP1;SFRP5;TGFB3;TWIST1;WNT11;TCF7L1
17	GO:1901575	organic substance catabolic process	8.4236e-09	5.18787e-08	7.28501	4.44401	10.8722	31	2566	AHCY;GPC3;LUM;RPL10A;ADAMTS9;RAC3;RPL3;RPL6;RPL7A;RPL15;RPL31;RPLP2;RPS3;RPS3A;RPS4X;RPS5;RPS8;RPS10;RPS13;RPS15;RPS18;RPS21;RPS23;RPS25;BGN;SFRP1;THY1;TWIST1;WNT11;ENC1;NKD2
17	GO:1901576	organic substance biosynthetic process	2.94104e-05	9.92282e-05	4.00336	2.74969	23.3206	40	5504	IGF2BP2;FSTL1;PHB2;COL1A1;COL5A1;AHCY;PRAME;GPC3;LHX1;LUM;MDFI;RPL10A;OSTC;RPL3;RPL6;RPL7A;RPL15;RPL31;RPLP2;RPS3;RPS3A;RPS4X;RPS5;RPS8;RPS10;RPS13;RPS15;RPS18;RPS21;RPS23;RPS25;S100A9;BGN;SFRP1;SFRP5;TGFB3;TWIST1;WNT11;TCF7L1;ENC1
17	GO:1902578	single-organism localization	9.17258e-16	1.27106e-14	13.8958	15.4375	1.86429	20	440	RPL10A;RPL3;RPL6;RPL7A;RPL15;RPL31;RPLP2;RPS3;RPS3A;RPS4X;RPS5;RPS8;RPS10;RPS13;RPS15;RPS18;RPS21;RPS23;RPS25;NKD2
17	GO:1902580	single-organism cellular localization	9.17258e-16	1.27106e-14	13.8958	15.4375	1.86429	20	440	RPL10A;RPL3;RPL6;RPL7A;RPL15;RPL31;RPLP2;RPS3;RPS3A;RPS4X;RPS5;RPS8;RPS10;RPS13;RPS15;RPS18;RPS21;RPS23;RPS25;NKD2
17	GO:1902582	single-organism intracellular transport	7.01859e-11	5.76322e-10	9.23933	6.71259	5.19035	24	1225	MDFI;RPL10A;RPL3;RPL6;RPL7A;RPL15;RPL31;RPLP2;RPS3;RPS3A;RPS4X;RPS5;RPS8;RPS10;RPS13;RPS15;RPS18;RPS21;RPS23;RPS25;SFRP5;TGFB3;THY1;NKD2
17	GO:2000026	regulation of multicellular organismal development	0.000107156	0.000299111	3.52417	3.43165	5.63948	16	1331	PHB2;COL1A1;COL3A1;COL5A1;GPC3;LHX1;SERPINF1;ADAMTS9;SFRP1;SFRP5;SPARC;TGFB3;THY1;TWIST1;WNT11;ITM2C
17	GO:2000027	regulation of organ morphogenesis	4.9201e-05	0.000150315	3.823	10.2827	0.656739	6	155	PHB2;GPC3;LHX1;SFRP1;SFRP5;TWIST1
17	GO:2000736	regulation of stem cell differentiation	4.34913e-05	0.000137192	3.86267	14.4992	0.389806	5	92	COL1A1;SFRP1;TGFB3;TWIST1;TCF7L1
18	GO:0006954	inflammatory response	0.000235152	0.00456207	2.34084	4.88922	2.11602	9	566	DEFB1;GJA1;APOA1;CXCL10;NOX4;PTX3;CCL20;CXCL11;TGM2
18	GO:0007584	response to nutrient	0.00033412	0.0050118	2.30001	9.22669	0.601907	5	161	APOA1;IGFBP2;CXCL10;BMP7;SST
18	GO:0009725	response to hormone	0.000654026	0.0061315	2.21243	3.88404	2.96467	10	793	CFTR;DEFB1;GJA1;APOA1;IGFBP2;BMP7;SST;TK1;PAX8;TNFSF10
18	GO:0010033	response to organic substance	0.000579748	0.00606698	2.21703	2.7414	8.71456	19	2331	CFTR;CLU;DEFB1;GJA1;GPX3;APOA1;IFI27;IGFBP2;IGFBP5;CXCL10;MT1G;NOX4;CXCL11;BMP7;SST;TK1;PAX8;TNFSF10;ISG15
18	GO:0010647	positive regulation of cell communication	0.000747135	0.00622612	2.20578	3.3707	4.17222	12	1116	CLU;GJA1;APOA1;LRRTM1;IGFBP5;CXCL10;MAL;NOX4;CXCL11;BMP7;TGM2;TNFSF10
18	GO:0014070	response to organic cyclic compound	0.000244105	0.00456207	2.34084	4.43449	2.61699	10	700	CFTR;DEFB1;APOA1;IGFBP2;IGFBP5;CXCL10;NOX4;BMP7;SST;TK1
18	GO:0023056	positive regulation of signaling	0.00071802	0.00622612	2.20578	3.38717	4.15353	12	1111	CLU;GJA1;APOA1;LRRTM1;IGFBP5;CXCL10;MAL;NOX4;CXCL11;BMP7;TGM2;TNFSF10
18	GO:0048545	response to steroid hormone	0.000374649	0.00510885	2.29168	5.85023	1.34588	7	360	CFTR;DEFB1;APOA1;IGFBP2;BMP7;SST;TK1
19	GO:0001501	skeletal system development	6.75944e-09	4.05566e-08	7.39194	21.9176	0.652003	9	436	HOXB2;HOXB3;HOXB4;HOXB5;HOXB6;HOXB7;HOXB8;HOXB9;MSX1
19	GO:0003002	regionalization	7.25643e-10	6.96617e-09	8.15701	28.6249	0.505452	9	338	HOXB2;HOXB3;HOXB4;HOXB5;HOXB6;HOXB7;HOXB8;HOXB9;MSX1
19	GO:0007389	pattern specification process	6.4941e-09	4.05566e-08	7.39194	22.0235	0.649012	9	434	HOXB2;HOXB3;HOXB4;HOXB5;HOXB6;HOXB7;HOXB8;HOXB9;MSX1
19	GO:0009653	anatomical structure morphogenesis	0.000224038	0.000632578	3.19889	5.03399	3.46489	11	2317	HOXB2;HOXB3;HOXB4;HOXB5;HOXB6;HOXB7;HOXB8;MSX1;TFCP2L1;FAM20A;MYH14
19	GO:0009790	embryo development	5.98608e-06	2.05237e-05	4.68774	9.3948	1.45205	9	971	HOXB2;HOXB3;HOXB4;HOXB5;HOXB6;HOXB7;HOXB8;HOXB9;MSX1
19	GO:0009792	embryo development ending in birth or egg hatching	1.20654e-07	5.26489e-07	6.27861	15.425	0.910711	9	609	HOXB2;HOXB3;HOXB4;HOXB5;HOXB6;HOXB7;HOXB8;HOXB9;MSX1
19	GO:0009887	organ morphogenesis	1.90363e-06	7.02878e-06	5.15312	10.9012	1.26363	9	845	HOXB2;HOXB3;HOXB4;HOXB5;HOXB6;HOXB7;HOXB8;MSX1;FAM20A
19	GO:0009888	tissue development	0.000397831	0.00101197	2.99483	5.24498	2.47343	9	1654	HOXB2;HOXB3;HOXB4;HOXB5;HOXB7;MSX1;TFCP2L1;FAM20A;MYH14
19	GO:0009952	anterior/posterior pattern specification	9.58575e-12	2.30058e-10	9.63816	47.7166	0.311047	9	208	HOXB2;HOXB3;HOXB4;HOXB5;HOXB6;HOXB7;HOXB8;HOXB9;MSX1
19	GO:0043009	chordate embryonic development	1.09317e-07	5.24721e-07	6.28007	15.6142	0.900243	9	602	HOXB2;HOXB3;HOXB4;HOXB5;HOXB6;HOXB7;HOXB8;HOXB9;MSX1
19	GO:0048513	organ development	6.17113e-05	0.000185134	3.73251	5.475	4.27391	13	2858	HOXB2;HOXB3;HOXB4;HOXB5;HOXB6;HOXB7;HOXB8;HOXB9;MSX1;LGR5;TFCP2L1;FAM20A;MYH14
19	GO:0048562	embryonic organ morphogenesis	4.23951e-09	3.3916e-08	7.4696	29.1759	0.415727	8	278	HOXB2;HOXB3;HOXB4;HOXB5;HOXB6;HOXB7;HOXB8;MSX1
19	GO:0048568	embryonic organ development	8.54554e-08	4.55762e-07	6.34126	19.4813	0.611627	8	409	HOXB2;HOXB3;HOXB4;HOXB5;HOXB6;HOXB7;HOXB8;MSX1
19	GO:0048598	embryonic morphogenesis	9.5056e-07	3.80224e-06	5.41996	13.9892	0.838931	8	561	HOXB2;HOXB3;HOXB4;HOXB5;HOXB6;HOXB7;HOXB8;MSX1
19	GO:0048704	embryonic skeletal system morphogenesis	5.57029e-11	8.91246e-10	9.05	76.3153	0.139074	7	93	HOXB2;HOXB3;HOXB4;HOXB5;HOXB6;HOXB7;HOXB8
19	GO:0048705	skeletal system morphogenesis	3.81497e-10	4.57796e-09	8.33933	40.1726	0.306561	8	205	HOXB2;HOXB3;HOXB4;HOXB5;HOXB6;HOXB7;HOXB8;MSX1
19	GO:0048706	embryonic skeletal system development	6.70202e-12	2.30058e-10	9.63816	68.5733	0.185432	8	124	HOXB2;HOXB3;HOXB4;HOXB5;HOXB6;HOXB7;HOXB8;HOXB9
21	GO:0001819	positive regulation of cytokine production	0.000416493	0.00256472	2.59096	9.00813	0.640912	5	278	C3;CD74;IDO1;SAA1;TMEM173
21	GO:0006955	immune response	0.000758928	0.00403612	2.39404	4.02901	3.13079	10	1358	C3;CD74;HLA-C;IGHA1;IDO1;MMP7;MT2A;SAA1;SECTM1;TMEM173
21	GO:0010035	response to inorganic substance	1.25758e-07	1.47137e-06	5.83228	13.8179	0.859929	9	373	MT1A;MT1E;MT1F;MT1G;MT1H;MT1M;MT1X;MT2A;UCP2
21	GO:0010038	response to metal ion	7.85348e-08	1.02095e-06	5.991	18.0524	0.574054	8	249	MT1A;MT1E;MT1F;MT1G;MT1H;MT1M;MT1X;MT2A
21	GO:0010043	response to zinc ion	1.651e-14	9.65834e-13	12.0151	146.961	0.0876067	8	38	MT1A;MT1E;MT1F;MT1G;MT1H;MT1M;MT1X;MT2A
21	GO:0040007	growth	1.50452e-05	0.000146691	3.8336	6.7149	1.95271	10	847	CDKN2A;MT1A;MT1E;MT1F;MT1G;MT1H;MT1M;MT1X;MT2A;RERG
21	GO:0040008	regulation of growth	4.05329e-07	4.31122e-06	5.3654	10.2958	1.30488	10	566	CDKN2A;MT1A;MT1E;MT1F;MT1G;MT1H;MT1M;MT1X;MT2A;RERG
21	GO:0042221	response to chemical	0.000140967	0.000970185	3.01315	3.58518	8.44021	19	3661	CD74;FABP3;HLA-C;HPGD;IDO1;MMP7;MT1A;MT1E;MT1F;MT1G;MT1H;MT1M;MT1X;MT2A;PLP2;SAA1;UCP2;RERG;TMEM173
21	GO:0045926	negative regulation of growth	3.18584e-11	7.29969e-10	9.1367	29.134	0.486448	10	211	CDKN2A;MT1A;MT1E;MT1F;MT1G;MT1H;MT1M;MT1X;MT2A;RERG
21	GO:0046686	response to cadmium ion	1.81707e-10	2.65747e-09	8.57553	103.11	0.0829958	6	36	MT1A;MT1E;MT1F;MT1G;MT1H;MT1X
21	GO:0070887	cellular response to chemical stimulus	5.30572e-05	0.000387981	3.41119	4.30096	5.0858	15	2206	CD74;HLA-C;HPGD;MT1A;MT1E;MT1F;MT1G;MT1H;MT1M;MT1X;MT2A;PLP2;SAA1;UCP2;TMEM173
21	GO:0071241	cellular response to inorganic substance	9.12441e-11	1.52508e-09	8.81671	44.7966	0.244377	8	106	MT1A;MT1E;MT1F;MT1G;MT1H;MT1M;MT1X;MT2A
21	GO:0071248	cellular response to metal ion	3.74343e-11	7.29969e-10	9.1367	50.4954	0.219017	8	95	MT1A;MT1E;MT1F;MT1G;MT1H;MT1M;MT1X;MT2A
21	GO:0071276	cellular response to cadmium ion	2.90555e-13	1.13317e-11	10.9457	387.194	0.0322762	6	14	MT1A;MT1E;MT1F;MT1G;MT1H;MT1X
21	GO:0071294	cellular response to zinc ion	1.74254e-19	2.03877e-17	16.6906	1104	0.0276653	8	12	MT1A;MT1E;MT1F;MT1G;MT1H;MT1M;MT1X;MT2A
21	GO:0071345	cellular response to cytokine stimulus	0.000965108	0.00490946	2.30897	6.00465	1.16655	6	506	CD74;HLA-C;MT1X;MT2A;PLP2;TMEM173
21	GO:1990267	response to transition metal nanoparticle	1.12092e-11	3.27868e-10	9.4843	59.4147	0.189046	8	82	MT1A;MT1E;MT1F;MT1G;MT1H;MT1M;MT1X;MT2A
23	GO:0000902	cell morphogenesis	0.000489969	0.00110243	2.95765	2.77299	6.94124	17	1114	ADAM8;COL1A1;COL6A1;COL6A2;CSF1R;FGR;FN1;HCK;ICAM1;IL7R;ITGB2;S100B;CCL2;CCL13;SPP1;TYROBP;LST1
23	GO:0001503	ossification	0.000341914	0.000833904	3.07888	4.5133	2.18705	9	351	CTHRC1;COL1A1;COL6A1;CTSK;TNC;MMP9;SRGN;SPP1;TNF
23	GO:0001666	response to hypoxia	2.00504e-05	7.32126e-05	4.13541	6.67094	1.50788	9	242	ADAM8;EGLN3;ADM;ICAM1;PLAU;S100B;CCL2;SOD2;TNF
23	GO:0001706	endoderm formation	0.000379283	0.000898375	3.04654	12.9886	0.3427	4	55	COL6A1;FN1;ITGB2;MMP9
23	GO:0001775	cell activation	1.7314e-12	4.6123e-11	10.3361	6.66106	5.39597	27	866	ADAM8;VSIG4;COL1A1;AIF1;FCER1G;FGR;FN1;GNA15;HLA-DPA1;HLA-DPB1;HLA-DQA1;HLA-DQB1;HLA-DQB2;HLA-DRA;HLA-DRB5;ICAM1;IL7R;LGALS1;SERPINA1;SRGN;CCL2;CCL5;SPI1;TNF;TYROBP;LST1;CD74
23	GO:0001816	cytokine production	3.63088e-08	2.90017e-07	6.53758	6.02927	3.37093	17	541	ADAM8;VSIG4;CSF1R;FCER1G;FGR;HLA-DPA1;HLA-DPB1;HLA-DRB5;LTB;TREM1;SRGN;S100A8;S100A9;CCL2;TNF;CD14;CD74
23	GO:0001817	regulation of cytokine production	1.71373e-06	9.44027e-06	5.02502	5.37313	3.00953	14	483	ADAM8;VSIG4;CSF1R;FCER1G;FGR;HLA-DPA1;HLA-DPB1;HLA-DRB5;LTB;SRGN;CCL2;TNF;CD14;CD74
23	GO:0001819	positive regulation of cytokine production	0.000344307	0.000836548	3.07751	5.0496	1.7322	8	278	ADAM8;CSF1R;FCER1G;HLA-DPA1;HLA-DPB1;TNF;CD14;CD74
23	GO:0002218	activation of innate immune response	0.000939735	0.00180327	2.74394	5.75343	1.1278	6	181	ADAM8;CTSK;HCK;ITGB2;MARCO;CD14
23	GO:0002237	response to molecule of bacterial origin	3.44708e-07	2.15949e-06	5.66565	8.3366	1.52034	11	244	ADM;HCK;ICAM1;NCF2;S100A8;S100A9;CCL2;CCL5;SOD2;TNF;CD14
23	GO:0002250	adaptive immune response	5.14111e-07	3.15882e-06	5.50048	7.98844	1.58265	11	254	FCER1G;HLA-DQB1;HLA-DQB2;HLA-DRB5;ICAM1;IL7R;C1QA;TNF;C1QB;C1QC;CD74
23	GO:0002252	immune effector process	4.24893e-09	4.45093e-08	7.35155	6.22678	3.72609	19	598	VSIG4;FCER1G;FCGR2A;FGR;HCK;HLA-DQB1;HLA-DQB2;HLA-DRB5;ICAM1;IL7R;LGALS1;TREM1;CCL2;C1QA;TNF;C1QB;C1QC;TYROBP;CD74
23	GO:0002253	activation of immune response	1.35152e-12	3.92554e-11	10.4061	9.61943	2.64191	20	424	ADAM8;VSIG4;CTSK;FCER1G;FCGR2A;FGR;HCK;HLA-DPA1;HLA-DPB1;HLA-DQA1;HLA-DQB1;HLA-DQB2;HLA-DRA;HLA-DRB5;ITGB2;C1QA;C1QB;C1QC;MARCO;CD14
23	GO:0002274	myeloid leukocyte activation	2.23358e-05	7.92922e-05	4.10077	9.23064	0.847405	7	136	AIF1;FCER1G;FGR;CCL5;SPI1;TYROBP;CD74
23	GO:0002367	cytokine production involved in immune response	0.000435123	0.00100016	2.99993	12.4969	0.355162	4	57	FCER1G;TREM1;TNF;CD74
23	GO:0002376	immune system process	1.30349e-27	8.32929e-25	24.0794	9.84755	14.0009	61	2247	ADAM8;LILRB4;VSIG4;COL1A1;CSF1R;CTSK;AIF1;FCER1G;FCGR2A;FGR;FN1;TMEM176B;CXCL1;HCK;HLA-DPA1;HLA-DPB1;HLA-DQA1;HLA-DQB1;HLA-DQB2;HLA-DRA;HLA-DRB5;ICAM1;IL2RG;IL7R;ITGB2;LAIR1;LCN2;LGALS1;LTB;MMP1;MMP9;NCF2;TREM1;TMEM176A;RGS1;S100A8;S100A9;S100B;CCL2;CCL4;CCL5;CCL13;CCL18;CCL20;SOD2;SPI1;SPP1;C1QA;TNF;C1QB;C1QC;TYROBP;LST1;HIST1H2BK;MARCO;CD1A;SLC16A3;IL32;CD14;CD44;CD74
23	GO:0002377	immunoglobulin production	0.000117627	0.000341654	3.46641	11.606	0.479781	5	77	HLA-DQB1;HLA-DQB2;HLA-DRB5;IL7R;TNF
23	GO:0002429	immune response-activating cell surface receptor signaling pathway	1.90618e-07	1.25572e-06	5.90111	8.87743	1.43311	11	230	FCER1G;FCGR2A;FGR;HCK;HLA-DPA1;HLA-DPB1;HLA-DQA1;HLA-DQB1;HLA-DQB2;HLA-DRA;HLA-DRB5
23	GO:0002440	production of molecular mediator of immune response	9.18527e-07	5.33581e-06	5.2728	12.0786	0.760172	8	122	FCER1G;HLA-DQB1;HLA-DQB2;HLA-DRB5;IL7R;TREM1;TNF;CD74
23	GO:0002443	leukocyte mediated immunity	7.97246e-09	7.71879e-08	7.11245	9.49909	1.62004	13	260	FCER1G;FGR;HLA-DQB1;HLA-DQB2;HLA-DRB5;ICAM1;IL7R;TREM1;C1QA;TNF;C1QB;C1QC;CD74
23	GO:0002449	lymphocyte mediated immunity	6.87733e-08	5.11001e-07	6.29158	9.88262	1.29603	11	208	FCER1G;HLA-DQB1;HLA-DQB2;HLA-DRB5;ICAM1;IL7R;C1QA;TNF;C1QB;C1QC;CD74
23	GO:0002455	humoral immune response mediated by circulating immunoglobulin	3.69222e-06	1.82894e-05	4.7378	16.625	0.417471	6	67	HLA-DQB1;HLA-DRB5;C1QA;TNF;C1QB;C1QC
23	GO:0002460	adaptive immune response based on somatic recombination of immune receptors built from immunoglobulin superfamily domains	1.05852e-07	7.27303e-07	6.13828	9.44546	1.35211	11	217	FCER1G;HLA-DQB1;HLA-DQB2;HLA-DRB5;ICAM1;IL7R;C1QA;TNF;C1QB;C1QC;CD74
23	GO:0002478	antigen processing and presentation of exogenous peptide antigen	1.03907e-07	7.21701e-07	6.14164	10.9646	1.05926	10	170	FCER1G;HLA-DPA1;HLA-DPB1;HLA-DQA1;HLA-DQB1;HLA-DQB2;HLA-DRA;HLA-DRB5;NCF2;CD74
23	GO:0002495	antigen processing and presentation of peptide antigen via MHC class II	8.13413e-09	7.75777e-08	7.11026	18.0318	0.598168	9	96	FCER1G;HLA-DPA1;HLA-DPB1;HLA-DQA1;HLA-DQB1;HLA-DQB2;HLA-DRA;HLA-DRB5;CD74
23	GO:0002504	antigen processing and presentation of peptide or polysaccharide antigen via MHC class II	8.92024e-09	8.3824e-08	7.07663	17.8258	0.604399	9	97	FCER1G;HLA-DPA1;HLA-DPB1;HLA-DQA1;HLA-DQB1;HLA-DQB2;HLA-DRA;HLA-DRB5;CD74
23	GO:0002520	immune system development	1.25349e-05	5.03762e-05	4.29777	4.01133	4.60465	16	739	ADAM8;LILRB4;CSF1R;TMEM176B;HLA-DQB2;IL7R;LGALS1;LTB;MMP9;TMEM176A;SOD2;SPI1;TNF;C1QC;TYROBP;CD74
23	GO:0002521	leukocyte differentiation	2.72444e-07	1.74092e-06	5.75922	6.32808	2.5796	14	414	ADAM8;LILRB4;CSF1R;TMEM176B;HLA-DQB2;IL7R;LGALS1;MMP9;TMEM176A;SPI1;TNF;C1QC;TYROBP;CD74
23	GO:0002526	acute inflammatory response	9.77423e-07	5.62679e-06	5.24974	11.9728	0.766403	8	123	ADAM8;FCER1G;FN1;ALOX5AP;SERPINA1;S100A8;TNF;CD163
23	GO:0002544	chronic inflammatory response	7.82864e-06	3.35738e-05	4.474	39.049	0.130849	4	21	S100A8;S100A9;CCL5;TNF
23	GO:0002573	myeloid leukocyte differentiation	9.25643e-05	0.000279003	3.55439	7.28953	1.05926	7	170	LILRB4;CSF1R;MMP9;SPI1;TNF;C1QC;TYROBP
23	GO:0002673	regulation of acute inflammatory response	0.000760649	0.00156159	2.80643	10.6767	0.411241	4	66	ADAM8;FCER1G;ALOX5AP;TNF
23	GO:0002675	positive regulation of acute inflammatory response	1.37012e-05	5.30609e-05	4.27523	33.1854	0.149542	4	24	ADAM8;FCER1G;ALOX5AP;TNF
23	GO:0002682	regulation of immune system process	7.33385e-17	5.85791e-15	14.2323	7.51976	7.14063	36	1146	ADAM8;LILRB4;VSIG4;CTSK;AIF1;FCER1G;FCGR2A;FGR;TMEM176B;HCK;HLA-DPA1;HLA-DPB1;HLA-DQA1;HLA-DQB1;HLA-DQB2;HLA-DRA;HLA-DRB5;ICAM1;IL7R;ITGB2;LGALS1;TMEM176A;CCL2;CCL4;CCL5;CCL20;SPI1;C1QA;TNF;C1QB;C1QC;TYROBP;LST1;MARCO;CD14;CD74
23	GO:0002684	positive regulation of immune system process	1.37647e-17	1.25652e-15	14.9008	9.77335	4.36164	30	700	ADAM8;VSIG4;CTSK;AIF1;FCER1G;FCGR2A;FGR;HCK;HLA-DPA1;HLA-DPB1;HLA-DQA1;HLA-DQB1;HLA-DQB2;HLA-DRA;HLA-DRB5;ICAM1;IL7R;ITGB2;LGALS1;CCL2;CCL4;CCL5;CCL20;C1QA;TNF;C1QB;C1QC;MARCO;CD14;CD74
23	GO:0002685	regulation of leukocyte migration	2.12621e-08	1.7877e-07	6.74771	15.9967	0.666708	9	107	ADAM8;AIF1;ICAM1;CCL2;CCL4;CCL5;CCL20;TNF;CD74
23	GO:0002687	positive regulation of leukocyte migration	9.90172e-10	1.22776e-08	7.91089	23.444	0.47355	9	76	ADAM8;AIF1;ICAM1;CCL2;CCL4;CCL5;CCL20;TNF;CD74
23	GO:0002688	regulation of leukocyte chemotaxis	5.61618e-05	0.00017766	3.75041	13.7084	0.411241	5	66	AIF1;CCL2;CCL4;CCL5;CD74
23	GO:0002690	positive regulation of leukocyte chemotaxis	2.1083e-05	7.61132e-05	4.11854	17.0784	0.33647	5	54	AIF1;CCL2;CCL4;CCL5;CD74
23	GO:0002694	regulation of leukocyte activation	1.99592e-11	3.447e-10	9.46256	9.42512	2.37398	18	381	ADAM8;VSIG4;AIF1;FCER1G;FGR;HLA-DPA1;HLA-DPB1;HLA-DQA1;HLA-DQB1;HLA-DQB2;HLA-DRA;HLA-DRB5;IL7R;LGALS1;CCL2;CCL5;LST1;CD74
23	GO:0002696	positive regulation of leukocyte activation	4.22162e-12	8.99204e-11	10.0461	12.5204	1.58888	16	255	ADAM8;AIF1;FCER1G;FGR;HLA-DPA1;HLA-DPB1;HLA-DQA1;HLA-DQB1;HLA-DQB2;HLA-DRA;HLA-DRB5;IL7R;LGALS1;CCL2;CCL5;CD74
23	GO:0002697	regulation of immune effector process	0.000225098	0.000587091	3.23129	5.39474	1.62627	8	261	FCER1G;FGR;HCK;ICAM1;IL7R;CCL2;TNF;CD74
23	GO:0002699	positive regulation of immune effector process	0.000819867	0.00163207	2.78726	7.4422	0.729017	5	117	FCER1G;FGR;CCL2;TNF;CD74
23	GO:0002703	regulation of leukocyte mediated immunity	0.000884994	0.00171367	2.76607	7.31071	0.741479	5	119	FCER1G;FGR;ICAM1;IL7R;TNF
23	GO:0002757	immune response-activating signal transduction	1.24612e-09	1.5024e-08	7.82321	8.29529	2.33036	16	374	ADAM8;CTSK;FCER1G;FCGR2A;FGR;HCK;HLA-DPA1;HLA-DPB1;HLA-DQA1;HLA-DQB1;HLA-DQB2;HLA-DRA;HLA-DRB5;ITGB2;MARCO;CD14
23	GO:0002758	innate immune response-activating signal transduction	0.000765411	0.00156261	2.80615	5.99582	1.08418	6	174	ADAM8;CTSK;HCK;ITGB2;MARCO;CD14
23	GO:0002764	immune response-regulating signaling pathway	4.38773e-08	3.37802e-07	6.47134	6.34265	2.99707	16	481	ADAM8;CTSK;FCER1G;FCGR2A;FGR;HCK;HLA-DPA1;HLA-DPB1;HLA-DQA1;HLA-DQB1;HLA-DQB2;HLA-DRA;HLA-DRB5;ITGB2;MARCO;CD14
23	GO:0002768	immune response-regulating cell surface receptor signaling pathway	1.136e-05	4.69927e-05	4.32797	5.69123	2.18082	11	350	FCER1G;FCGR2A;FGR;HCK;HLA-DPA1;HLA-DPB1;HLA-DQA1;HLA-DQB1;HLA-DQB2;HLA-DRA;HLA-DRB5
23	GO:0006887	exocytosis	0.000834244	0.00164805	2.78303	4.38682	1.98143	8	318	FCER1G;FGR;FN1;HCK;SERPINA1;SRGN;CCL5;TNFAIP2
23	GO:0006897	endocytosis	0.000389525	0.000915097	3.03853	3.74914	3.24008	11	520	ADM;AIF1;FCER1G;FCGR2A;FGR;HCK;CCL2;TGM2;MARCO;CD14;CD163
23	GO:0006909	phagocytosis	3.37502e-06	1.75337e-05	4.75613	8.42744	1.2088	9	194	AIF1;FCER1G;FCGR2A;FGR;HCK;CCL2;TGM2;MARCO;CD14
23	GO:0006915	apoptotic process	3.32781e-06	1.74301e-05	4.7587	3.15821	10.5863	27	1699	ADAM8;EGLN3;ADM;FCER1G;GZMB;HCK;ICAM1;ITGB2;LCN2;LGALS1;MMP9;NCF2;SRGN;BCL2A1;S100A8;S100A9;S100B;CCL2;CCL5;SOD2;SPI1;TGM2;TNF;VIM;CD14;CD44;CD74
23	GO:0006928	movement of cell or subcellular component	1.80134e-12	4.6123e-11	10.3361	5.20312	9.91962	36	1592	ADAM8;CTHRC1;COL1A1;COL6A1;COL6A2;CSF1R;AIF1;FCER1G;FGR;FN1;FPR1;CXCL1;HCK;ICAM1;ITGB2;MMP1;MMP9;PLAU;PLAUR;TREM1;S100A2;S100A8;S100A9;CCL2;CCL4;CCL5;CCL13;CCL18;CCL20;SPP1;TNF;TYROBP;VIM;SLC16A3;CD44;CD74
23	GO:0006935	chemotaxis	5.77185e-12	1.15257e-10	9.93833	7.44762	3.97533	23	638	ADAM8;COL6A1;COL6A2;TYMP;AIF1;FCER1G;FPR1;CXCL1;ITGB2;PLAU;PLAUR;TREM1;S100A8;S100A9;CCL2;CCL4;CCL5;CCL13;CCL18;CCL20;SPP1;TYROBP;CD74
23	GO:0006950	response to stress	8.74357e-21	1.39678e-18	17.8549	6.87458	20.8175	64	3341	ADAM8;GNLY;EGLN3;VSIG4;COL1A1;ADM;CSF1R;CTSK;AIF1;FCER1G;FCGR2A;FGR;FN1;ALOX5AP;GNA15;CXCL1;HCK;HLA-DPA1;HLA-DPB1;HLA-DQA1;HLA-DQB1;HLA-DQB2;HLA-DRA;HLA-DRB5;TNC;ICAM1;ITGB2;LCN2;LGALS1;LYZ;MMP1;NCF2;SERPINA1;PLAU;PLAUR;TREM1;SRGN;SLAMF8;BCL2A1;S100A8;S100A9;S100B;CCL2;CCL4;CCL5;CCL13;CCL18;CCL20;SOD2;SPP1;TGM2;C1QA;TNF;C1QB;C1QC;TYROBP;HIST1H2BK;MARCO;SLC16A3;IL32;CD14;CD163;CD44;CD74
23	GO:0006952	defense response	3.48602e-27	1.11378e-24	23.9532	10.791	9.05975	51	1454	ADAM8;GNLY;VSIG4;CSF1R;CTSK;AIF1;FCER1G;FCGR2A;FGR;FN1;ALOX5AP;CXCL1;HCK;HLA-DPA1;HLA-DPB1;HLA-DQA1;HLA-DQB1;HLA-DQB2;HLA-DRA;HLA-DRB5;ICAM1;ITGB2;LCN2;LYZ;NCF2;SERPINA1;TREM1;SLAMF8;S100A8;S100A9;S100B;CCL2;CCL4;CCL5;CCL13;CCL18;CCL20;SPP1;TGM2;C1QA;TNF;C1QB;C1QC;TYROBP;HIST1H2BK;MARCO;IL32;CD14;CD163;CD44;CD74
23	GO:0006953	acute-phase response	0.000189426	0.000512894	3.28997	15.7808	0.286622	4	46	FN1;SERPINA1;TNF;CD163
23	GO:0006954	inflammatory response	5.90594e-16	4.19322e-14	13.3775	10.0259	3.5267	26	566	ADAM8;CSF1R;AIF1;FCER1G;FN1;ALOX5AP;CXCL1;HCK;HLA-DRB5;ITGB2;LYZ;SERPINA1;S100A8;S100A9;CCL2;CCL4;CCL5;CCL13;CCL18;CCL20;SPP1;TGM2;TNF;CD14;CD163;CD44
23	GO:0006955	immune response	1.73526e-26	3.69611e-24	23.4323	10.7455	8.46159	49	1358	ADAM8;VSIG4;CSF1R;CTSK;AIF1;FCER1G;FCGR2A;FGR;CXCL1;HCK;HLA-DPA1;HLA-DPB1;HLA-DQA1;HLA-DQB1;HLA-DQB2;HLA-DRA;HLA-DRB5;ICAM1;IL2RG;IL7R;ITGB2;LCN2;LGALS1;LTB;NCF2;TREM1;RGS1;S100A8;S100A9;S100B;CCL2;CCL4;CCL5;CCL13;CCL18;CCL20;C1QA;TNF;C1QB;C1QC;TYROBP;LST1;HIST1H2BK;MARCO;CD1A;IL32;CD14;CD44;CD74
23	GO:0006956	complement activation	0.000851374	0.00165358	2.78157	10.3418	0.423702	4	68	VSIG4;C1QA;C1QB;C1QC
23	GO:0006959	humoral immune response	1.03907e-07	7.21701e-07	6.14164	10.9646	1.05926	10	170	VSIG4;HLA-DQB1;HLA-DRB5;TREM1;CCL2;C1QA;TNF;C1QB;C1QC;HIST1H2BK
23	GO:0007154	cell communication	5.76964e-06	2.63343e-05	4.57948	2.47021	35.996	58	5777	ADAM8;POSTN;LILRB4;CTHRC1;COL1A1;ADM;CSF1R;CTSK;AIF1;FCER1G;FCGR2A;FGR;FPR1;GNA15;CXCL1;GZMB;HCK;HLA-DPA1;HLA-DPB1;HLA-DQA1;HLA-DQB1;HLA-DQB2;HLA-DRA;HLA-DRB5;TNC;ICAM1;IL2RG;IL7R;ITGB2;KRT17;LGALS1;LTB;NPTX2;PLAU;PLAUR;TREM1;SRGN;BCL2A1;RGS1;S100A8;S100A9;S100B;CCL2;CCL4;CCL5;CCL13;CCL18;CCL20;SOD2;TGM2;C1QA;TNF;TYROBP;MARCO;CD14;CD44;CD53;CD74
23	GO:0007155	cell adhesion	9.45003e-08	6.78491e-07	6.16846	4.32204	6.56739	23	1054	ADAM8;POSTN;COL1A1;COL6A1;COL6A2;FN1;HCK;TNC;ICAM1;ITGB2;LGALS1;PLAU;S100A8;S100A9;CCL2;CCL4;CCL5;SPP1;TGFBI;TGM2;TNF;IL32;CD44
23	GO:0007159	leukocyte cell-cell adhesion	2.72697e-08	2.23402e-07	6.65091	27.208	0.317777	7	51	ICAM1;ITGB2;S100A8;S100A9;CCL5;TNF;CD44
23	GO:0007165	signal transduction	2.20638e-06	1.19481e-05	4.9227	2.57837	32.3011	55	5184	ADAM8;POSTN;LILRB4;CTHRC1;COL1A1;ADM;CSF1R;CTSK;AIF1;FCER1G;FCGR2A;FGR;FPR1;GNA15;CXCL1;GZMB;HCK;HLA-DPA1;HLA-DPB1;HLA-DQA1;HLA-DQB1;HLA-DQB2;HLA-DRA;HLA-DRB5;ICAM1;IL2RG;IL7R;ITGB2;KRT17;LGALS1;LTB;PLAU;PLAUR;TREM1;SRGN;BCL2A1;RGS1;S100A8;S100A9;S100B;CCL2;CCL4;CCL5;CCL13;CCL18;CCL20;SOD2;TGM2;TNF;TYROBP;MARCO;CD14;CD44;CD53;CD74
23	GO:0007166	cell surface receptor signaling pathway	0.000416073	0.000970332	3.01308	2.13108	20.2629	35	3252	POSTN;CTHRC1;COL1A1;CSF1R;FCER1G;FCGR2A;FGR;FPR1;GNA15;CXCL1;GZMB;HCK;HLA-DPA1;HLA-DPB1;HLA-DQA1;HLA-DQB1;HLA-DQB2;HLA-DRA;HLA-DRB5;ICAM1;IL2RG;IL7R;ITGB2;PLAUR;BCL2A1;RGS1;CCL2;CCL5;TGM2;TNF;TYROBP;MARCO;CD14;CD44;CD74
23	GO:0007229	integrin-mediated signaling pathway	0.000220968	0.000578682	3.23756	10.0609	0.548321	5	88	FCER1G;FGR;HCK;ITGB2;TYROBP
23	GO:0007275	multicellular organismal development	0.000747688	0.0015412	2.81214	1.9708	27.7774	43	4458	ADAM8;POSTN;LILRB4;CTHRC1;COL1A1;COL6A1;COL6A2;ADM;CSF1R;TYMP;FN1;TMEM176B;CXCL1;HLA-DQB2;TNC;ICAM1;IL7R;AQP5;ITGB2;KRT17;LGALS1;LTB;MMP9;MMP11;NNMT;TMEM176A;SRGN;S100B;CCL2;SOD2;SPI1;SPP1;TGFBI;TGM2;TNF;TNFAIP2;C1QB;C1QC;TYROBP;VIM;LST1;CD44;CD74
23	GO:0007596	blood coagulation	5.03365e-06	2.35189e-05	4.62858	4.86889	3.30239	14	530	COL1A1;FCER1G;FGR;FN1;GNA15;ITGB2;MMP1;SERPINA1;PLAU;PLAUR;TREM1;SRGN;SLC16A3;CD44
23	GO:0007599	hemostasis	5.60539e-06	2.57687e-05	4.58891	4.8206	3.33354	14	535	COL1A1;FCER1G;FGR;FN1;GNA15;ITGB2;MMP1;SERPINA1;PLAU;PLAUR;TREM1;SRGN;SLC16A3;CD44
23	GO:0008219	cell death	3.988e-05	0.000131357	3.88155	2.70571	12.1191	27	1945	ADAM8;EGLN3;ADM;FCER1G;GZMB;HCK;ICAM1;ITGB2;LCN2;LGALS1;MMP9;NCF2;SRGN;BCL2A1;S100A8;S100A9;S100B;CCL2;CCL5;SOD2;SPI1;TGM2;TNF;VIM;CD14;CD44;CD74
23	GO:0008283	cell proliferation	0.000144948	0.000406235	3.39122	2.60394	10.8979	24	1749	EGLN3;VSIG4;CTHRC1;ADM;CSF1R;AIF1;EMP3;CXCL1;HCK;HLA-DPA1;HLA-DPB1;HLA-DRB5;TNC;IL7R;PLAU;S100B;CCL2;CCL5;SOD2;TGFBI;TGM2;TNF;LST1;CD74
23	GO:0008284	positive regulation of cell proliferation	0.000228202	0.000591805	3.22782	3.3553	4.68565	14	752	CTHRC1;ADM;CSF1R;AIF1;HCK;HLA-DPA1;HLA-DPB1;TNC;S100B;CCL2;CCL5;TGM2;TNF;CD74
23	GO:0008360	regulation of cell shape	1.56208e-09	1.84846e-08	7.73319	17.61	0.685401	10	110	CSF1R;FGR;FN1;HCK;ICAM1;ITGB2;S100B;CCL2;CCL13;LST1
23	GO:0008630	intrinsic apoptotic signaling pathway in response to DNA damage	0.000546294	0.00121209	2.91647	8.17699	0.666708	5	107	BCL2A1;SOD2;TNF;CD44;CD74
23	GO:0009306	protein secretion	5.16178e-05	0.000165748	3.78055	6.74491	1.31472	8	211	ADAM8;CSF1R;FGR;HLA-DRB5;TREM1;SRGN;TNF;CD14
23	GO:0009605	response to external stimulus	1.20525e-12	3.66739e-11	10.4356	4.92653	12.0942	40	1941	ADAM8;GNLY;COL1A1;COL6A1;COL6A2;ADM;TYMP;AIF1;FCER1G;FGR;FPR1;ALOX5AP;CXCL1;HCK;HLA-DRB5;TNC;ICAM1;ITGB2;LYZ;NCF2;PLAU;PLAUR;TREM1;SLAMF8;S100A8;S100A9;CCL2;CCL4;CCL5;CCL13;CCL18;CCL20;SOD2;SPP1;TGM2;TNF;TYROBP;HIST1H2BK;CD14;CD74
23	GO:0009607	response to biotic stimulus	3.66427e-10	4.7785e-09	8.32071	6.21858	4.44888	22	714	GNLY;ADM;FCER1G;FGR;HCK;HLA-DRB5;ICAM1;LYZ;NCF2;TREM1;SLAMF8;S100A8;S100A9;CCL2;CCL4;CCL5;CCL18;CCL20;SOD2;TNF;HIST1H2BK;CD14
23	GO:0009611	response to wounding	2.02104e-12	4.6123e-11	10.3361	6.38228	5.88199	28	944	ADAM8;COL1A1;ADM;FCER1G;FGR;FN1;ALOX5AP;GNA15;HCK;TNC;ITGB2;LGALS1;MMP1;SERPINA1;PLAU;PLAUR;TREM1;SRGN;S100A8;S100A9;CCL2;CCL5;SOD2;SPP1;TGM2;TNF;SLC16A3;CD44
23	GO:0009617	response to bacterium	6.64616e-13	2.35939e-11	10.6272	10.0264	2.54221	20	408	GNLY;ADM;FCER1G;FGR;HCK;HLA-DRB5;ICAM1;LYZ;NCF2;TREM1;SLAMF8;S100A8;S100A9;CCL2;CCL5;CCL20;SOD2;TNF;HIST1H2BK;CD14
23	GO:0009653	anatomical structure morphogenesis	6.33026e-06	2.80626e-05	4.55187	2.81406	14.437	32	2317	ADAM8;CTHRC1;COL1A1;COL6A1;COL6A2;ADM;CSF1R;TYMP;FGR;FN1;TMEM176B;HCK;TNC;ICAM1;IL7R;AQP5;ITGB2;KRT17;MMP9;S100B;CCL2;CCL13;SPI1;SPP1;TGFBI;TGM2;TNF;TNFAIP2;TYROBP;LST1;CD44;CD53
23	GO:0009743	response to carbohydrate	0.000617229	0.00133698	2.87387	6.25928	1.04056	6	167	COL6A2;HLA-DRB5;ICAM1;LGALS1;NCF2;SOD2
23	GO:0009888	tissue development	0.000452194	0.00103567	2.98478	2.47434	10.3059	22	1654	POSTN;CTHRC1;COL1A1;COL6A1;ADM;CSF1R;FN1;HCK;TNC;ICAM1;ITGB2;KRT17;MMP9;SRGN;S100B;SPI1;SPP1;TGFBI;TGM2;TNF;VIM;CD44
23	GO:0009967	positive regulation of signal transduction	0.000773722	0.00157455	2.80284	2.73621	6.56739	16	1054	ADAM8;COL1A1;CSF1R;FGR;FPR1;ICAM1;LGALS1;S100A8;S100A9;S100B;CCL4;CCL5;TGM2;TNF;CD44;CD74
23	GO:0010033	response to organic substance	2.44337e-06	1.3011e-05	4.88569	2.92586	14.5243	33	2331	COL1A1;COL6A1;COL6A2;ADM;CSF1R;AIF1;HCK;HLA-DPA1;HLA-DPB1;HLA-DQA1;HLA-DQB1;HLA-DQB2;HLA-DRA;HLA-DRB5;TNC;ICAM1;IL2RG;IL7R;LGALS1;NCF2;NNMT;S100A8;S100A9;S100B;CCL2;CCL5;SOD2;SPP1;TNF;CD14;CD44;CD68;CD74
23	GO:0010647	positive regulation of cell communication	0.000500115	0.00111739	2.95179	2.76758	6.9537	17	1116	ADAM8;COL1A1;CSF1R;FGR;FPR1;ICAM1;LGALS1;S100A8;S100A9;S100B;CCL2;CCL4;CCL5;TGM2;TNF;CD44;CD74
23	GO:0010941	regulation of cell death	6.29449e-05	0.000196021	3.7077	2.95576	8.33074	21	1337	ADAM8;EGLN3;ADM;FCER1G;GZMB;HCK;ICAM1;LGALS1;MMP9;NCF2;BCL2A1;S100A8;S100A9;S100B;CCL2;CCL5;SOD2;TGM2;TNF;CD44;CD74
23	GO:0012501	programmed cell death	4.06419e-06	1.99639e-05	4.69975	3.12064	10.6985	27	1717	ADAM8;EGLN3;ADM;FCER1G;GZMB;HCK;ICAM1;ITGB2;LCN2;LGALS1;MMP9;NCF2;SRGN;BCL2A1;S100A8;S100A9;S100B;CCL2;CCL5;SOD2;SPI1;TGM2;TNF;VIM;CD14;CD44;CD74
23	GO:0014823	response to activity	0.000132431	0.000379477	3.42081	17.4463	0.261699	4	42	NCF2;CCL2;SOD2;TNF
23	GO:0016043	cellular component organization	6.69582e-06	2.91725e-05	4.53503	2.46526	30.6623	52	4921	ADAM8;POSTN;CTHRC1;COL1A1;COL6A1;COL6A2;ADM;CSF1R;CTSK;TYMP;AIF1;FCER1G;FGR;FN1;ALOX5AP;CXCL1;GZMB;HCK;HLA-DRA;HLA-DRB5;TNC;ICAM1;IL7R;ITGB2;KRT17;LGALS1;MMP1;MMP9;MMP11;NCF2;SRGN;SLAMF8;S100A8;S100A9;S100B;CCL2;CCL5;CCL13;SOD2;SPI1;SPP1;TGFBI;TGM2;TNF;TYROBP;VIM;LST1;HIST1H2BK;CD14;CD44;CD53;CD74
23	GO:0016064	immunoglobulin mediated immune response	6.69803e-08	5.03534e-07	6.29797	13.8602	0.760172	9	122	FCER1G;HLA-DQB1;HLA-DQB2;HLA-DRB5;C1QA;TNF;C1QB;C1QC;CD74
23	GO:0016265	death	4.13545e-05	0.000135212	3.86898	2.69931	12.1441	27	1949	ADAM8;EGLN3;ADM;FCER1G;GZMB;HCK;ICAM1;ITGB2;LCN2;LGALS1;MMP9;NCF2;SRGN;BCL2A1;S100A8;S100A9;S100B;CCL2;CCL5;SOD2;SPI1;TGM2;TNF;VIM;CD14;CD44;CD74
23	GO:0016337	single organismal cell-cell adhesion	0.000207442	0.000550024	3.25962	4.84584	2.04374	9	328	ADAM8;ICAM1;ITGB2;LGALS1;S100A8;S100A9;CCL5;TNF;CD44
23	GO:0016477	cell migration	2.87096e-13	1.14659e-11	10.9406	6.51081	6.32438	30	1015	ADAM8;CTHRC1;COL1A1;CSF1R;AIF1;FCER1G;FGR;FN1;CXCL1;HCK;ICAM1;ITGB2;MMP1;MMP9;PLAU;TREM1;S100A2;S100A8;S100A9;CCL2;CCL4;CCL5;CCL13;CCL18;CCL20;SPP1;TNF;SLC16A3;CD44;CD74
23	GO:0018108	peptidyl-tyrosine phosphorylation	0.000622258	0.00134332	2.87182	4.59841	1.8942	8	304	CSF1R;FGR;HCK;ICAM1;ITGB2;CCL5;CD44;CD74
23	GO:0018212	peptidyl-tyrosine modification	0.000649538	0.00138814	2.85757	4.56697	1.90666	8	306	CSF1R;FGR;HCK;ICAM1;ITGB2;CCL5;CD44;CD74
23	GO:0019221	cytokine-mediated signaling pathway	2.57504e-10	3.63282e-09	8.43976	8.57653	2.42383	17	389	CSF1R;HCK;HLA-DPA1;HLA-DPB1;HLA-DQA1;HLA-DQB1;HLA-DQB2;HLA-DRA;HLA-DRB5;ICAM1;IL2RG;IL7R;CCL2;CCL5;TNF;CD44;CD74
23	GO:0019724	B cell mediated immunity	8.26899e-08	6.07203e-07	6.21667	13.4991	0.778865	9	125	FCER1G;HLA-DQB1;HLA-DQB2;HLA-DRB5;C1QA;TNF;C1QB;C1QC;CD74
23	GO:0019725	cellular homeostasis	0.000637223	0.00136814	2.86387	3.3158	4.00025	12	642	ADM;GNA15;HLA-DRB5;ICAM1;LGALS1;SLAMF8;S100A8;S100A9;CCL2;CCL5;CCL13;TGM2
23	GO:0019882	antigen processing and presentation	1.94817e-08	1.68227e-07	6.7741	9.84008	1.43311	12	230	FCER1G;HLA-DPA1;HLA-DPB1;HLA-DQA1;HLA-DQB1;HLA-DQB2;HLA-DRA;HLA-DRB5;ICAM1;NCF2;CD1A;CD74
23	GO:0019884	antigen processing and presentation of exogenous antigen	1.15979e-07	7.88408e-07	6.10325	10.8278	1.07172	10	172	FCER1G;HLA-DPA1;HLA-DPB1;HLA-DQA1;HLA-DQB1;HLA-DQB2;HLA-DRA;HLA-DRB5;NCF2;CD74
23	GO:0019886	antigen processing and presentation of exogenous peptide antigen via MHC class II	6.12768e-09	6.21522e-08	7.20654	18.6794	0.579475	9	93	FCER1G;HLA-DPA1;HLA-DPB1;HLA-DQA1;HLA-DQB1;HLA-DQB2;HLA-DRA;HLA-DRB5;CD74
23	GO:0022407	regulation of cell-cell adhesion	0.000315777	0.000785142	3.10505	9.27427	0.591937	5	95	ADAM8;LGALS1;CCL5;TNF;CD44
23	GO:0022409	positive regulation of cell-cell adhesion	0.000109166	0.000318525	3.49686	18.4178	0.249237	4	40	LGALS1;CCL5;TNF;CD44
23	GO:0022411	cellular component disassembly	3.63168e-06	1.813e-05	4.7416	5.39286	2.7603	13	443	ADAM8;COL1A1;COL6A1;COL6A2;CTSK;FN1;MMP1;MMP9;MMP11;SPP1;TNF;VIM;CD44
23	GO:0022603	regulation of anatomical structure morphogenesis	9.87893e-06	4.15305e-05	4.38163	4.0943	4.51742	16	725	CTHRC1;COL1A1;ADM;CSF1R;FGR;FN1;HCK;ICAM1;ITGB2;S100B;CCL2;CCL13;SPP1;TNF;LST1;CD53
23	GO:0022604	regulation of cell morphogenesis	4.20463e-06	2.03542e-05	4.69135	5.77359	2.36775	12	380	COL1A1;CSF1R;FGR;FN1;HCK;ICAM1;ITGB2;S100B;CCL2;CCL13;SPP1;LST1
23	GO:0022610	biological adhesion	1.02954e-07	7.21701e-07	6.14164	4.29974	6.59854	23	1059	ADAM8;POSTN;COL1A1;COL6A1;COL6A2;FN1;HCK;TNC;ICAM1;ITGB2;LGALS1;PLAU;S100A8;S100A9;CCL2;CCL4;CCL5;SPP1;TGFBI;TGM2;TNF;IL32;CD44
23	GO:0022612	gland morphogenesis	0.000788679	0.00158931	2.79879	7.50972	0.722786	5	116	CSF1R;TNC;TGM2;TNF;CD44
23	GO:0022617	extracellular matrix disassembly	3.23044e-10	4.30053e-09	8.36648	17.1678	0.778865	11	125	ADAM8;COL1A1;COL6A1;COL6A2;CTSK;FN1;MMP1;MMP9;MMP11;SPP1;CD44
23	GO:0023052	signaling	3.54573e-06	1.79819e-05	4.74516	2.52346	35.51	58	5699	ADAM8;POSTN;LILRB4;CTHRC1;COL1A1;ADM;CSF1R;CTSK;AIF1;FCER1G;FCGR2A;FGR;FPR1;GNA15;CXCL1;GZMB;HCK;HLA-DPA1;HLA-DPB1;HLA-DQA1;HLA-DQB1;HLA-DQB2;HLA-DRA;HLA-DRB5;TNC;ICAM1;IL2RG;IL7R;ITGB2;KRT17;LGALS1;LTB;NPTX2;PLAU;PLAUR;TREM1;SRGN;BCL2A1;RGS1;S100A8;S100A9;S100B;CCL2;CCL4;CCL5;CCL13;CCL18;CCL20;SOD2;TGM2;C1QA;TNF;TYROBP;MARCO;CD14;CD44;CD53;CD74
23	GO:0023056	positive regulation of signaling	0.000475084	0.00107652	2.96798	2.78116	6.92255	17	1111	ADAM8;COL1A1;CSF1R;FGR;FPR1;ICAM1;LGALS1;S100A8;S100A9;S100B;CCL2;CCL4;CCL5;TGM2;TNF;CD44;CD74
23	GO:0030097	hemopoiesis	1.54988e-05	5.89509e-05	4.22951	4.14029	4.15602	15	667	ADAM8;LILRB4;CSF1R;TMEM176B;HLA-DQB2;IL7R;LGALS1;MMP9;TMEM176A;SOD2;SPI1;TNF;C1QC;TYROBP;CD74
23	GO:0030154	cell differentiation	0.000460674	0.00105132	2.97826	2.11705	20.3689	35	3269	ADAM8;LILRB4;CTHRC1;COL1A1;COL6A1;COL6A2;ADM;CSF1R;TYMP;FN1;TMEM176B;HLA-DQB2;TNC;ICAM1;IL7R;ITGB2;KRT17;LGALS1;MMP9;MMP11;TMEM176A;S100B;CCL2;SOD2;SPI1;SPP1;TGFBI;TNF;TNFAIP2;C1QC;TYROBP;VIM;LST1;CD53;CD74
23	GO:0030155	regulation of cell adhesion	1.00409e-06	5.72868e-06	5.24195	6.68139	2.06243	12	331	ADAM8;COL1A1;TNC;ICAM1;LGALS1;PLAU;CCL5;SPP1;TGFBI;TGM2;TNF;CD44
23	GO:0030162	regulation of proteolysis	0.000293811	0.000736256	3.13297	3.88296	3.13415	11	503	ADAM8;EGLN3;FN1;SERPINA1;PI3;PLAUR;S100A8;S100A9;SLPI;TNF;CD44
23	GO:0030198	extracellular matrix organization	1.23686e-10	1.8818e-09	8.72543	9.02304	2.31167	17	371	ADAM8;POSTN;COL1A1;COL6A1;COL6A2;CTSK;FN1;TNC;ICAM1;ITGB2;MMP1;MMP9;MMP11;SPP1;TGFBI;TNF;CD44
23	GO:0030225	macrophage differentiation	5.70061e-05	0.000179443	3.74607	22.1097	0.211851	4	34	CSF1R;MMP9;SPI1;C1QC
23	GO:0030334	regulation of cell migration	3.23087e-06	1.70622e-05	4.76796	5.07178	3.17777	14	510	ADAM8;COL1A1;CSF1R;AIF1;FGR;ICAM1;MMP9;PLAU;CCL2;CCL4;CCL5;CCL20;TNF;CD74
23	GO:0030335	positive regulation of cell migration	1.69768e-08	1.52792e-07	6.8159	8.87779	1.72596	13	277	ADAM8;COL1A1;CSF1R;AIF1;FGR;ICAM1;MMP9;CCL2;CCL4;CCL5;CCL20;TNF;CD74
23	GO:0030574	collagen catabolic process	4.96379e-07	3.07948e-06	5.51152	17.0742	0.479781	7	77	COL1A1;COL6A1;COL6A2;CTSK;MMP1;MMP9;MMP11
23	GO:0030593	neutrophil chemotaxis	2.91804e-09	3.16038e-08	7.50026	27.1066	0.367624	8	59	FCER1G;ITGB2;TREM1;S100A8;S100A9;CCL2;SPP1;CD74
23	GO:0030595	leukocyte chemotaxis	3.92682e-12	8.65254e-11	10.0629	18.4692	0.878559	13	141	ADAM8;AIF1;FCER1G;ITGB2;TREM1;S100A8;S100A9;CCL2;CCL4;CCL5;CCL13;SPP1;CD74
23	GO:0031099	regeneration	0.000728971	0.00151238	2.82034	7.64848	0.710325	5	114	ADM;TNC;NNMT;CCL2;SPP1
23	GO:0031294	lymphocyte costimulation	1.83701e-08	1.60801e-07	6.79371	20.9262	0.461088	8	74	HLA-DPA1;HLA-DPB1;HLA-DQA1;HLA-DQB1;HLA-DQB2;HLA-DRA;HLA-DRB5;LGALS1
23	GO:0031295	T cell costimulation	1.64681e-08	1.5033e-07	6.82295	21.2495	0.454857	8	73	HLA-DPA1;HLA-DPB1;HLA-DQA1;HLA-DQB1;HLA-DQB2;HLA-DRA;HLA-DRB5;LGALS1
23	GO:0031347	regulation of defense response	4.41652e-06	2.10609e-05	4.67652	4.92809	3.265	14	524	ADAM8;CTSK;FCER1G;FGR;ALOX5AP;HCK;ITGB2;S100A8;S100A9;CCL5;TGM2;TNF;MARCO;CD14
23	GO:0031349	positive regulation of defense response	2.01258e-08	1.71472e-07	6.76581	8.74305	1.75089	13	281	ADAM8;CTSK;FCER1G;ALOX5AP;HCK;ITGB2;S100A8;S100A9;CCL5;TGM2;TNF;MARCO;CD14
23	GO:0031663	lipopolysaccharide-mediated signaling pathway	0.000206062	0.000548641	3.26071	15.4128	0.292853	4	47	HCK;CCL2;CCL5;TNF
23	GO:0032101	regulation of response to external stimulus	5.68506e-07	3.42713e-06	5.46507	5.18635	3.62016	16	581	ADAM8;AIF1;FCER1G;ALOX5AP;HCK;PLAU;PLAUR;S100A8;S100A9;CCL2;CCL4;CCL5;SPP1;TGM2;TNF;CD74
23	GO:0032103	positive regulation of response to external stimulus	1.67182e-09	1.94235e-08	7.71167	12.4351	1.15272	12	185	ADAM8;AIF1;FCER1G;ALOX5AP;S100A8;S100A9;CCL2;CCL4;CCL5;TGM2;TNF;CD74
23	GO:0032496	response to lipopolysaccharide	1.90618e-07	1.25572e-06	5.90111	8.87743	1.43311	11	230	ADM;HCK;ICAM1;NCF2;S100A8;S100A9;CCL2;CCL5;SOD2;TNF;CD14
23	GO:0032501	multicellular organismal process	6.21448e-07	3.71126e-06	5.43048	2.74431	40.5134	65	6502	ADAM8;POSTN;LILRB4;VSIG4;CTHRC1;COL1A1;COL6A1;COL6A2;ADM;CSF1R;CTSK;TYMP;FCER1G;FGR;FN1;ALOX5AP;GNA15;TMEM176B;CXCL1;HLA-DPA1;HLA-DPB1;HLA-DQB2;HLA-DRA;HLA-DRB5;TNC;ICAM1;IL7R;AQP5;ITGB2;KRT17;LGALS1;LTB;LYZ;MMP1;MMP9;MMP11;NCF2;NNMT;SERPINA1;PLAU;PLAUR;TREM1;TMEM176A;SRGN;S100A2;S100A8;S100A9;S100B;CCL2;SOD2;SPI1;SPP1;TGFBI;TGM2;TNF;TNFAIP2;C1QB;C1QC;TYROBP;VIM;LST1;SLC16A3;CD14;CD44;CD74
23	GO:0032502	developmental process	0.000676829	0.00143398	2.84346	1.95628	32.1578	48	5161	ADAM8;POSTN;LILRB4;CTHRC1;COL1A1;COL6A1;COL6A2;ADM;CSF1R;TYMP;FGR;FN1;TMEM176B;CXCL1;HCK;HLA-DQB2;TNC;ICAM1;IL7R;AQP5;ITGB2;KRT17;LGALS1;LTB;MMP9;MMP11;NCF2;NNMT;TMEM176A;SRGN;S100B;CCL2;CCL13;SOD2;SPI1;SPP1;TGFBI;TGM2;TNF;TNFAIP2;C1QB;C1QC;TYROBP;VIM;LST1;CD44;CD53;CD74
23	GO:0032602	chemokine production	4.14734e-05	0.000135212	3.86898	14.6741	0.386317	5	62	CSF1R;S100A8;S100A9;TNF;CD74
23	GO:0032844	regulation of homeostatic process	0.000721989	0.00150768	2.82169	4.49017	1.93782	8	311	ADAM8;CSF1R;FCER1G;HLA-DRB5;SPI1;SPP1;TNF;CD74
23	GO:0032940	secretion by cell	0.000139628	0.000394788	3.40364	3.36828	5.04081	15	809	ADAM8;ADM;CSF1R;FCER1G;FGR;FN1;HCK;HLA-DRB5;SERPINA1;TREM1;SRGN;CCL5;TNF;TNFAIP2;CD14
23	GO:0032943	mononuclear cell proliferation	1.434e-05	5.52002e-05	4.25806	6.97452	1.44557	9	232	VSIG4;AIF1;HLA-DPA1;HLA-DPB1;HLA-DRB5;IL7R;CCL5;LST1;CD74
23	GO:0032944	regulation of mononuclear cell proliferation	1.19038e-05	4.84491e-05	4.31471	8.36956	1.07172	8	172	VSIG4;AIF1;HLA-DPA1;HLA-DPB1;HLA-DRB5;CCL5;LST1;CD74
23	GO:0032946	positive regulation of mononuclear cell proliferation	0.000728971	0.00151238	2.82034	7.64848	0.710325	5	114	AIF1;HLA-DPA1;HLA-DPB1;CCL5;CD74
23	GO:0032963	collagen metabolic process	7.03986e-06	3.03951e-05	4.5172	11.144	0.710325	7	114	COL1A1;COL6A1;COL6A2;CTSK;MMP1;MMP9;MMP11
23	GO:0033993	response to lipid	1.72178e-05	6.48467e-05	4.18811	4.10093	4.19341	15	673	COL1A1;ADM;HCK;TNC;ICAM1;NCF2;S100A8;S100A9;S100B;CCL2;CCL5;SOD2;SPP1;TNF;CD14
23	GO:0034097	response to cytokine	4.6107e-09	4.752e-08	7.32312	6.19348	3.74478	19	601	CSF1R;AIF1;HCK;HLA-DPA1;HLA-DPB1;HLA-DQA1;HLA-DQB1;HLA-DQB2;HLA-DRA;HLA-DRB5;ICAM1;IL2RG;IL7R;CCL2;CCL5;TNF;CD14;CD44;CD74
23	GO:0034109	homotypic cell-cell adhesion	9.7327e-05	0.000290616	3.53668	12.1129	0.461088	5	74	LGALS1;S100A8;S100A9;CCL5;CD44
23	GO:0034284	response to monosaccharide	0.000291047	0.000732202	3.13537	7.26006	0.903483	6	145	COL6A2;HLA-DRB5;ICAM1;LGALS1;NCF2;SOD2
23	GO:0034341	response to interferon-gamma	3.88315e-13	1.45961e-11	10.8358	22.5476	0.735248	13	118	AIF1;HCK;HLA-DPA1;HLA-DPB1;HLA-DQA1;HLA-DQB1;HLA-DQB2;HLA-DRA;HLA-DRB5;ICAM1;CCL2;CCL5;CD44
23	GO:0034612	response to tumor necrosis factor	0.000953901	0.00181953	2.74004	7.18376	0.753941	5	121	ICAM1;CCL2;CCL5;TNF;CD14
23	GO:0035987	endodermal cell differentiation	0.00015909	0.000438184	3.35834	16.5719	0.27416	4	44	COL6A1;FN1;ITGB2;MMP9
23	GO:0036293	response to decreased oxygen levels	2.28237e-05	8.05766e-05	4.09379	6.55668	1.53281	9	246	ADAM8;EGLN3;ADM;ICAM1;PLAU;S100B;CCL2;SOD2;TNF
23	GO:0040011	locomotion	9.27989e-14	4.23561e-12	11.3731	5.81823	8.98498	36	1442	ADAM8;CTHRC1;COL1A1;COL6A1;COL6A2;CSF1R;TYMP;AIF1;FCER1G;FGR;FN1;FPR1;CXCL1;HCK;ICAM1;ITGB2;MMP1;MMP9;PLAU;PLAUR;TREM1;S100A2;S100A8;S100A9;CCL2;CCL4;CCL5;CCL13;CCL18;CCL20;SPP1;TNF;TYROBP;SLC16A3;CD44;CD74
23	GO:0040012	regulation of locomotion	1.72519e-05	6.48467e-05	4.18811	4.33695	3.68247	14	591	ADAM8;COL1A1;CSF1R;AIF1;FGR;ICAM1;MMP9;PLAU;CCL2;CCL4;CCL5;CCL20;TNF;CD74
23	GO:0040017	positive regulation of locomotion	4.35504e-08	3.37802e-07	6.47134	8.15435	1.86928	13	300	ADAM8;COL1A1;CSF1R;AIF1;FGR;ICAM1;MMP9;CCL2;CCL4;CCL5;CCL20;TNF;CD74
23	GO:0042060	wound healing	3.44129e-06	1.77337e-05	4.7512	4.47604	4.15602	16	667	COL1A1;FCER1G;FGR;FN1;GNA15;TNC;ITGB2;MMP1;SERPINA1;PLAU;PLAUR;TREM1;SRGN;S100A8;SLC16A3;CD44
23	GO:0042098	T cell proliferation	0.000415949	0.000970332	3.01308	6.76853	0.965792	6	155	VSIG4;AIF1;HLA-DPA1;HLA-DPB1;HLA-DRB5;CCL5
23	GO:0042110	T cell activation	2.73548e-09	3.01374e-08	7.52089	7.8251	2.46121	16	395	ADAM8;VSIG4;AIF1;HLA-DPA1;HLA-DPB1;HLA-DQA1;HLA-DQB1;HLA-DQB2;HLA-DRA;HLA-DRB5;ICAM1;IL7R;LGALS1;CCL2;CCL5;CD74
23	GO:0042127	regulation of cell proliferation	1.91528e-05	7.13968e-05	4.14632	3.14663	8.31204	22	1334	EGLN3;VSIG4;CTHRC1;ADM;CSF1R;AIF1;EMP3;CXCL1;HCK;HLA-DPA1;HLA-DPB1;HLA-DRB5;TNC;PLAU;S100B;CCL2;CCL5;SOD2;TGM2;TNF;LST1;CD74
23	GO:0042129	regulation of T cell proliferation	0.000141609	0.000398626	3.39943	8.34957	0.791327	6	127	VSIG4;AIF1;HLA-DPA1;HLA-DPB1;HLA-DRB5;CCL5
23	GO:0042221	response to chemical	2.39114e-09	2.68059e-08	7.57177	3.41678	22.8114	50	3661	ADAM8;EGLN3;COL1A1;COL6A1;COL6A2;ADM;CSF1R;TYMP;AIF1;FCER1G;FPR1;ALOX5AP;CXCL1;HCK;HLA-DPA1;HLA-DPB1;HLA-DQA1;HLA-DQB1;HLA-DQB2;HLA-DRA;HLA-DRB5;TNC;ICAM1;IL2RG;IL7R;ITGB2;LGALS1;NCF2;NNMT;PLAU;PLAUR;TREM1;SLAMF8;S100A8;S100A9;S100B;CCL2;CCL4;CCL5;CCL13;CCL18;CCL20;SOD2;SPP1;TNF;TYROBP;CD14;CD44;CD68;CD74
23	GO:0042330	taxis	5.77185e-12	1.15257e-10	9.93833	7.44762	3.97533	23	638	ADAM8;COL6A1;COL6A2;TYMP;AIF1;FCER1G;FPR1;CXCL1;ITGB2;PLAU;PLAUR;TREM1;S100A8;S100A9;CCL2;CCL4;CCL5;CCL13;CCL18;CCL20;SPP1;TYROBP;CD74
23	GO:0042592	homeostatic process	1.10005e-06	6.22063e-06	5.20617	3.61286	8.13758	24	1306	ADAM8;ADM;CSF1R;CTSK;FCER1G;GNA15;HLA-DRB5;ICAM1;IL7R;LCN2;LGALS1;LYZ;SLAMF8;S100A8;S100A9;CCL2;CCL5;CCL13;SOD2;SPI1;SPP1;TGM2;TNF;CD74
23	GO:0042742	defense response to bacterium	1.73889e-08	1.54327e-07	6.81156	11.404	1.13403	11	182	GNLY;FCER1G;FGR;LYZ;TREM1;SLAMF8;S100A8;S100A9;CCL20;TNF;HIST1H2BK
23	GO:0042981	regulation of apoptotic process	3.14366e-05	0.000106851	3.97122	3.11504	7.94442	21	1275	ADAM8;EGLN3;ADM;FCER1G;GZMB;HCK;ICAM1;LGALS1;MMP9;NCF2;BCL2A1;S100A8;S100A9;S100B;CCL2;CCL5;SOD2;TGM2;TNF;CD44;CD74
23	GO:0043062	extracellular structure organization	1.28966e-10	1.91649e-09	8.71749	8.99705	2.3179	17	372	ADAM8;POSTN;COL1A1;COL6A1;COL6A2;CTSK;FN1;TNC;ICAM1;ITGB2;MMP1;MMP9;MMP11;SPP1;TGFBI;TNF;CD44
23	GO:0043067	regulation of programmed cell death	3.52793e-05	0.000119278	3.92344	3.0883	8.00673	21	1285	ADAM8;EGLN3;ADM;FCER1G;GZMB;HCK;ICAM1;LGALS1;MMP9;NCF2;BCL2A1;S100A8;S100A9;S100B;CCL2;CCL5;SOD2;TGM2;TNF;CD44;CD74
23	GO:0043200	response to amino acid	0.000198373	0.000534853	3.27177	10.3106	0.535859	5	86	COL1A1;COL6A1;ICAM1;CCL2;TNF
23	GO:0043207	response to external biotic stimulus	9.99119e-10	1.22776e-08	7.91089	6.14811	4.24949	21	682	GNLY;ADM;FCER1G;FGR;HCK;HLA-DRB5;ICAM1;LYZ;NCF2;TREM1;SLAMF8;S100A8;S100A9;CCL2;CCL4;CCL5;CCL20;SOD2;TNF;HIST1H2BK;CD14
23	GO:0043523	regulation of neuron apoptotic process	0.000939735	0.00180327	2.74394	5.75343	1.1278	6	181	ADAM8;EGLN3;NCF2;CCL2;SOD2;TNF
23	GO:0044236	multicellular organismal metabolic process	1.93298e-05	7.13974e-05	4.14632	9.45221	0.828712	7	133	COL1A1;COL6A1;COL6A2;CTSK;MMP1;MMP9;MMP11
23	GO:0044243	multicellular organismal catabolic process	8.31299e-07	4.8734e-06	5.31217	15.7203	0.517166	7	83	COL1A1;COL6A1;COL6A2;CTSK;MMP1;MMP9;MMP11
23	GO:0044259	multicellular organismal macromolecule metabolic process	9.87293e-06	4.15305e-05	4.38163	10.5483	0.74771	7	120	COL1A1;COL6A1;COL6A2;CTSK;MMP1;MMP9;MMP11
23	GO:0044700	single organism signaling	3.54573e-06	1.79819e-05	4.74516	2.52346	35.51	58	5699	ADAM8;POSTN;LILRB4;CTHRC1;COL1A1;ADM;CSF1R;CTSK;AIF1;FCER1G;FCGR2A;FGR;FPR1;GNA15;CXCL1;GZMB;HCK;HLA-DPA1;HLA-DPB1;HLA-DQA1;HLA-DQB1;HLA-DQB2;HLA-DRA;HLA-DRB5;TNC;ICAM1;IL2RG;IL7R;ITGB2;KRT17;LGALS1;LTB;NPTX2;PLAU;PLAUR;TREM1;SRGN;BCL2A1;RGS1;S100A8;S100A9;S100B;CCL2;CCL4;CCL5;CCL13;CCL18;CCL20;SOD2;TGM2;C1QA;TNF;TYROBP;MARCO;CD14;CD44;CD53;CD74
23	GO:0044707	single-multicellular organism process	1.36799e-07	9.20157e-07	6.03614	2.91098	39.1115	65	6277	ADAM8;POSTN;LILRB4;VSIG4;CTHRC1;COL1A1;COL6A1;COL6A2;ADM;CSF1R;CTSK;TYMP;FCER1G;FGR;FN1;ALOX5AP;GNA15;TMEM176B;CXCL1;HLA-DPA1;HLA-DPB1;HLA-DQB2;HLA-DRA;HLA-DRB5;TNC;ICAM1;IL7R;AQP5;ITGB2;KRT17;LGALS1;LTB;LYZ;MMP1;MMP9;MMP11;NCF2;NNMT;SERPINA1;PLAU;PLAUR;TREM1;TMEM176A;SRGN;S100A2;S100A8;S100A9;S100B;CCL2;SOD2;SPI1;SPP1;TGFBI;TGM2;TNF;TNFAIP2;C1QB;C1QC;TYROBP;VIM;LST1;SLC16A3;CD14;CD44;CD74
23	GO:0044763	single-organism cellular process	0.000564999	0.0012329	2.90907	2.43241	71.7241	86	11511	ADAM8;POSTN;LILRB4;EGLN3;VSIG4;CTHRC1;COL1A1;COL6A1;COL6A2;ADM;CSF1R;CTSK;TYMP;AIF1;EMP3;FCER1G;FCGR2A;FGR;FN1;FPR1;ALOX5AP;GNA15;TMEM176B;CXCL1;GZMB;HCK;HLA-DPA1;HLA-DPB1;HLA-DQA1;HLA-DQB1;HLA-DQB2;HLA-DRA;HLA-DRB5;TNC;ICAM1;IL2RG;IL7R;AQP5;ITGB2;KRT17;LCN2;LGALS1;LTB;MMP1;MMP9;MMP11;NCF2;NPTX2;SERPINA1;PLAU;PLAUR;TREM1;TMEM176A;SRGN;SLAMF8;BCL2A1;RGS1;S100A2;S100A8;S100A9;S100B;CCL2;CCL4;CCL5;C…
23	GO:0044767	single-organism developmental process	0.000525491	0.00117	2.93182	1.98586	31.8338	48	5109	ADAM8;POSTN;LILRB4;CTHRC1;COL1A1;COL6A1;COL6A2;ADM;CSF1R;TYMP;FGR;FN1;TMEM176B;CXCL1;HCK;HLA-DQB2;TNC;ICAM1;IL7R;AQP5;ITGB2;KRT17;LGALS1;LTB;MMP9;MMP11;NCF2;NNMT;TMEM176A;SRGN;S100B;CCL2;CCL13;SOD2;SPI1;SPP1;TGFBI;TGM2;TNF;TNFAIP2;C1QB;C1QC;TYROBP;VIM;LST1;CD44;CD53;CD74
23	GO:0045087	innate immune response	4.78234e-19	5.53754e-17	16.2567	9.52904	5.30874	34	852	ADAM8;VSIG4;CSF1R;CTSK;AIF1;FCER1G;FCGR2A;FGR;HCK;HLA-DPA1;HLA-DPB1;HLA-DQA1;HLA-DQB1;HLA-DQB2;HLA-DRA;HLA-DRB5;ICAM1;ITGB2;LCN2;NCF2;TREM1;S100A8;S100A9;S100B;CCL2;CCL5;C1QA;C1QB;C1QC;TYROBP;HIST1H2BK;MARCO;CD14;CD44
23	GO:0045088	regulation of innate immune response	0.000320177	0.000791726	3.10143	5.10731	1.7135	8	275	ADAM8;CTSK;FGR;HCK;ITGB2;CCL5;MARCO;CD14
23	GO:0045089	positive regulation of innate immune response	0.000381001	0.000898375	3.04654	5.72407	1.33342	7	214	ADAM8;CTSK;HCK;ITGB2;CCL5;MARCO;CD14
23	GO:0045123	cellular extravasation	3.62075e-06	1.813e-05	4.7416	25.3844	0.236775	5	38	ADAM8;ICAM1;TREM1;CCL2;TNF
23	GO:0045321	leukocyte activation	3.07142e-10	4.17582e-09	8.37926	6.59438	3.98156	21	639	ADAM8;VSIG4;AIF1;FCER1G;FGR;HLA-DPA1;HLA-DPB1;HLA-DQA1;HLA-DQB1;HLA-DQB2;HLA-DRA;HLA-DRB5;ICAM1;IL7R;LGALS1;CCL2;CCL5;SPI1;TYROBP;LST1;CD74
23	GO:0045453	bone resorption	0.000262285	0.000668301	3.17503	14.4049	0.311546	4	50	ADAM8;CSF1R;CTSK;SPP1
23	GO:0045471	response to ethanol	4.34208e-06	2.08616e-05	4.68065	12.0506	0.660477	7	106	TNC;ICAM1;S100A8;S100A9;CCL2;SOD2;CD14
23	GO:0045595	regulation of cell differentiation	3.10739e-05	0.000106183	3.97395	3.11774	7.93819	21	1274	ADAM8;LILRB4;CTHRC1;COL1A1;ADM;FN1;TMEM176B;IL7R;LGALS1;MMP11;TMEM176A;S100B;SOD2;SPI1;SPP1;TNF;C1QC;TYROBP;VIM;CD53;CD74
23	GO:0045596	negative regulation of cell differentiation	0.000494603	0.00110895	2.95509	3.63828	3.33354	11	535	LILRB4;TMEM176B;MMP11;TMEM176A;S100B;SOD2;SPI1;SPP1;TNF;C1QC;CD74
23	GO:0045785	positive regulation of cell adhesion	8.92029e-05	0.000270145	3.5684	7.33499	1.05303	7	169	ADAM8;LGALS1;CCL5;SPP1;TGM2;TNF;CD44
23	GO:0046649	lymphocyte activation	6.4871e-09	6.37732e-08	7.19536	6.41117	3.40208	18	546	ADAM8;VSIG4;AIF1;HLA-DPA1;HLA-DPB1;HLA-DQA1;HLA-DQB1;HLA-DQB2;HLA-DRA;HLA-DRB5;ICAM1;IL7R;LGALS1;CCL2;CCL5;SPI1;LST1;CD74
23	GO:0046651	lymphocyte proliferation	1.33829e-05	5.21445e-05	4.28279	7.03854	1.43311	9	230	VSIG4;AIF1;HLA-DPA1;HLA-DPB1;HLA-DRB5;IL7R;CCL5;LST1;CD74
23	GO:0046849	bone remodeling	9.7327e-05	0.000290616	3.53668	12.1129	0.461088	5	74	ADAM8;CTHRC1;CSF1R;CTSK;SPP1
23	GO:0046903	secretion	5.23449e-05	0.00016641	3.77882	3.39679	5.75737	17	924	ADAM8;ADM;CSF1R;FCER1G;FGR;FN1;HCK;HLA-DRB5;AQP5;SERPINA1;TREM1;SRGN;CCL5;TNF;TNFAIP2;CD14;CD74
23	GO:0048002	antigen processing and presentation of peptide antigen	2.6613e-07	1.71774e-06	5.76504	9.84457	1.17141	10	188	FCER1G;HLA-DPA1;HLA-DPB1;HLA-DQA1;HLA-DQB1;HLA-DQB2;HLA-DRA;HLA-DRB5;NCF2;CD74
23	GO:0048247	lymphocyte chemotaxis	2.23066e-05	7.92922e-05	4.10077	28.8514	0.168235	4	27	ADAM8;CCL2;CCL4;CCL5
23	GO:0048513	organ development	0.000175693	0.000477736	3.32081	2.28816	17.808	33	2858	ADAM8;LILRB4;CTHRC1;COL1A1;ADM;CSF1R;TMEM176B;HLA-DQB2;TNC;ICAM1;IL7R;AQP5;KRT17;LGALS1;LTB;MMP9;NNMT;TMEM176A;SRGN;S100B;CCL2;SOD2;SPI1;SPP1;TGFBI;TGM2;TNF;C1QB;C1QC;TYROBP;VIM;CD44;CD74
23	GO:0048518	positive regulation of biological process	1.20085e-08	1.11209e-07	6.95386	3.18323	26.3256	53	4225	ADAM8;VSIG4;CTHRC1;COL1A1;ADM;CSF1R;CTSK;AIF1;FCER1G;FCGR2A;FGR;FN1;FPR1;ALOX5AP;GZMB;HCK;HLA-DPA1;HLA-DPB1;HLA-DQA1;HLA-DQB1;HLA-DQB2;HLA-DRA;HLA-DRB5;TNC;ICAM1;IL7R;ITGB2;KRT17;LGALS1;LTB;MMP9;NCF2;S100A8;S100A9;S100B;CCL2;CCL4;CCL5;CCL20;SOD2;SPI1;SPP1;TGM2;C1QA;TNF;C1QB;C1QC;VIM;MARCO;CD14;CD44;CD53;CD74
23	GO:0048519	negative regulation of biological process	9.95194e-05	0.000295781	3.52903	2.25039	22.9609	40	3685	ADAM8;LILRB4;VSIG4;CTHRC1;COL1A1;ADM;AIF1;EMP3;FCER1G;TMEM176B;CXCL1;HCK;HLA-DRB5;TNC;ICAM1;IL7R;LGALS1;MMP9;MMP11;PLAU;PLAUR;TMEM176A;SRGN;BCL2A1;RGS1;S100B;CCL2;CCL4;CCL5;SLPI;SOD2;SPI1;SPP1;TGFBI;TNF;C1QC;VIM;LST1;CD44;CD74
23	GO:0048520	positive regulation of behavior	0.000419177	0.000974014	3.01143	8.69134	0.629323	5	101	AIF1;CCL2;CCL4;CCL5;CD74
23	GO:0048522	positive regulation of cellular process	1.21955e-05	4.93221e-05	4.30696	2.47387	23.4906	43	3770	ADAM8;CTHRC1;COL1A1;ADM;CSF1R;AIF1;FCER1G;FGR;FN1;FPR1;GZMB;HCK;HLA-DPA1;HLA-DPB1;HLA-DQA1;HLA-DQB1;HLA-DQB2;HLA-DRA;HLA-DRB5;TNC;ICAM1;IL7R;KRT17;LGALS1;LTB;MMP9;NCF2;S100A8;S100A9;S100B;CCL2;CCL4;CCL5;CCL20;SOD2;SPI1;SPP1;TGM2;TNF;CD14;CD44;CD53;CD74
23	GO:0048523	negative regulation of cellular process	0.000363419	0.000879639	3.0557	2.13483	20.9483	36	3362	ADAM8;LILRB4;VSIG4;CTHRC1;COL1A1;ADM;AIF1;EMP3;FCER1G;TMEM176B;CXCL1;HCK;HLA-DRB5;TNC;ICAM1;LGALS1;MMP11;TMEM176A;SRGN;BCL2A1;RGS1;S100B;CCL2;CCL4;CCL5;SLPI;SOD2;SPI1;SPP1;TGFBI;TNF;C1QC;VIM;LST1;CD44;CD74
23	GO:0048534	hematopoietic or lymphoid organ development	6.71104e-06	2.91725e-05	4.53503	4.23151	4.38034	16	703	ADAM8;LILRB4;CSF1R;TMEM176B;HLA-DQB2;IL7R;LGALS1;LTB;MMP9;TMEM176A;SOD2;SPI1;TNF;C1QC;TYROBP;CD74
23	GO:0048583	regulation of response to stimulus	8.13607e-12	1.47323e-10	9.83173	4.18307	18.8672	49	3028	ADAM8;POSTN;VSIG4;CTHRC1;COL1A1;ADM;CSF1R;CTSK;AIF1;FCER1G;FCGR2A;FGR;FPR1;ALOX5AP;GZMB;HCK;HLA-DPA1;HLA-DPB1;HLA-DQA1;HLA-DQB1;HLA-DQB2;HLA-DRA;HLA-DRB5;ICAM1;IL7R;ITGB2;LGALS1;PLAU;PLAUR;BCL2A1;RGS1;S100A8;S100A9;S100B;CCL2;CCL4;CCL5;SOD2;SPP1;TGM2;C1QA;TNF;C1QB;C1QC;TYROBP;MARCO;CD14;CD44;CD74
23	GO:0048584	positive regulation of response to stimulus	5.07382e-14	2.70181e-12	11.5683	5.82397	9.33391	37	1498	ADAM8;VSIG4;COL1A1;CSF1R;CTSK;AIF1;FCER1G;FCGR2A;FGR;FPR1;ALOX5AP;HCK;HLA-DPA1;HLA-DPB1;HLA-DQA1;HLA-DQB1;HLA-DQB2;HLA-DRA;HLA-DRB5;ICAM1;ITGB2;LGALS1;S100A8;S100A9;S100B;CCL2;CCL4;CCL5;TGM2;C1QA;TNF;C1QB;C1QC;MARCO;CD14;CD44;CD74
23	GO:0048661	positive regulation of smooth muscle cell proliferation	0.000173781	0.000474555	3.32371	16.1667	0.280391	4	45	AIF1;CCL5;TGM2;TNF
23	GO:0048678	response to axon injury	0.000206062	0.000548641	3.26071	15.4128	0.292853	4	47	TNC;LGALS1;SOD2;SPP1
23	GO:0048731	system development	0.000151861	0.000421909	3.37478	2.18533	24.232	41	3889	ADAM8;POSTN;LILRB4;CTHRC1;COL1A1;COL6A1;COL6A2;ADM;CSF1R;TYMP;FN1;TMEM176B;CXCL1;HLA-DQB2;TNC;ICAM1;IL7R;AQP5;KRT17;LGALS1;LTB;MMP9;NNMT;TMEM176A;SRGN;S100B;CCL2;SOD2;SPI1;SPP1;TGFBI;TGM2;TNF;TNFAIP2;C1QB;C1QC;TYROBP;VIM;LST1;CD44;CD74
23	GO:0048771	tissue remodeling	0.000205806	0.000548641	3.26071	7.7671	0.847405	6	136	ADAM8;CTHRC1;CSF1R;CTSK;SPP1;TGM2
23	GO:0048856	anatomical structure development	0.000135552	0.000386686	3.41264	2.15527	28.4379	46	4564	ADAM8;POSTN;LILRB4;CTHRC1;COL1A1;COL6A1;COL6A2;ADM;CSF1R;TYMP;FGR;FN1;TMEM176B;CXCL1;HCK;HLA-DQB2;TNC;ICAM1;IL7R;AQP5;ITGB2;KRT17;LGALS1;LTB;MMP9;NNMT;TMEM176A;SRGN;S100B;CCL2;CCL13;SOD2;SPI1;SPP1;TGFBI;TGM2;TNF;TNFAIP2;C1QB;C1QC;TYROBP;VIM;LST1;CD44;CD53;CD74
23	GO:0048869	cellular developmental process	0.000137787	0.000391315	3.40747	2.23535	21.6213	38	3470	ADAM8;LILRB4;CTHRC1;COL1A1;COL6A1;COL6A2;ADM;CSF1R;TYMP;FGR;FN1;TMEM176B;HCK;HLA-DQB2;TNC;ICAM1;IL7R;ITGB2;KRT17;LGALS1;MMP9;MMP11;TMEM176A;S100B;CCL2;CCL13;SOD2;SPI1;SPP1;TGFBI;TNF;TNFAIP2;C1QC;TYROBP;VIM;LST1;CD53;CD74
23	GO:0048870	cell motility	2.01499e-12	4.6123e-11	10.3361	5.98954	6.82286	30	1095	ADAM8;CTHRC1;COL1A1;CSF1R;AIF1;FCER1G;FGR;FN1;CXCL1;HCK;ICAM1;ITGB2;MMP1;MMP9;PLAU;TREM1;S100A2;S100A8;S100A9;CCL2;CCL4;CCL5;CCL13;CCL18;CCL20;SPP1;TNF;SLC16A3;CD44;CD74
23	GO:0048878	chemical homeostasis	0.000661184	0.00140832	2.8513	2.99579	5.20905	14	836	ADM;GNA15;HLA-DRB5;ICAM1;LCN2;LGALS1;SLAMF8;S100A8;S100A9;CCL2;CCL5;CCL13;SOD2;TGM2
23	GO:0050663	cytokine secretion	1.29032e-05	5.11327e-05	4.2913	10.0981	0.778865	7	125	CSF1R;FGR;HLA-DRB5;TREM1;SRGN;TNF;CD14
23	GO:0050670	regulation of lymphocyte proliferation	1.14081e-05	4.69927e-05	4.32797	8.42145	1.06549	8	171	VSIG4;AIF1;HLA-DPA1;HLA-DPB1;HLA-DRB5;CCL5;LST1;CD74
23	GO:0050671	positive regulation of lymphocyte proliferation	0.000700418	0.00146743	2.83344	7.71979	0.704094	5	113	AIF1;HLA-DPA1;HLA-DPB1;CCL5;CD74
23	GO:0050707	regulation of cytokine secretion	5.19079e-05	0.000165846	3.78029	10.1164	0.660477	6	106	CSF1R;FGR;HLA-DRB5;SRGN;TNF;CD14
23	GO:0050708	regulation of protein secretion	6.31929e-05	0.000196021	3.7077	7.77089	0.996947	7	160	ADAM8;CSF1R;FGR;HLA-DRB5;SRGN;TNF;CD14
23	GO:0050714	positive regulation of protein secretion	0.000479569	0.00108284	2.96543	8.42637	0.648015	5	104	ADAM8;CSF1R;FGR;TNF;CD14
23	GO:0050715	positive regulation of cytokine secretion	0.000851374	0.00165358	2.78157	10.3418	0.423702	4	68	CSF1R;FGR;TNF;CD14
23	GO:0050727	regulation of inflammatory response	2.07153e-05	7.52106e-05	4.12372	6.64201	1.51411	9	243	ADAM8;FCER1G;ALOX5AP;HCK;S100A8;S100A9;CCL5;TGM2;TNF
23	GO:0050729	positive regulation of inflammatory response	5.42557e-07	3.30185e-06	5.48124	16.8327	0.486012	7	78	ADAM8;FCER1G;ALOX5AP;S100A8;S100A9;TGM2;TNF
23	GO:0050764	regulation of phagocytosis	0.000283255	0.000715414	3.14544	14.0975	0.317777	4	51	FCER1G;FGR;HCK;CCL2
23	GO:0050776	regulation of immune response	9.89869e-13	3.16263e-11	10.5	7.1103	4.84142	26	777	ADAM8;VSIG4;CTSK;FCER1G;FCGR2A;FGR;HCK;HLA-DPA1;HLA-DPB1;HLA-DQA1;HLA-DQB1;HLA-DQB2;HLA-DRA;HLA-DRB5;ICAM1;IL7R;ITGB2;CCL5;C1QA;TNF;C1QB;C1QC;TYROBP;MARCO;CD14;CD74
23	GO:0050778	positive regulation of immune response	4.69785e-14	2.70181e-12	11.5683	9.56463	3.15284	23	506	ADAM8;VSIG4;CTSK;FCER1G;FCGR2A;FGR;HCK;HLA-DPA1;HLA-DPB1;HLA-DQA1;HLA-DQB1;HLA-DQB2;HLA-DRA;HLA-DRB5;ITGB2;CCL5;C1QA;TNF;C1QB;C1QC;MARCO;CD14;CD74
23	GO:0050789	regulation of biological process	0.000274106	0.000695053	3.15798	2.24883	61.2935	78	9837	ADAM8;POSTN;LILRB4;EGLN3;VSIG4;CTHRC1;COL1A1;ADM;CSF1R;CTSK;AIF1;EMP3;FCER1G;FCGR2A;FGR;FN1;FPR1;ALOX5AP;GNA15;TMEM176B;CXCL1;GZMB;HCK;HLA-DPA1;HLA-DPB1;HLA-DQA1;HLA-DQB1;HLA-DQB2;HLA-DRA;HLA-DRB5;TNC;ICAM1;IL2RG;IL7R;ITGB2;KRT17;LGALS1;LTB;MMP9;MMP11;NCF2;SERPINA1;PI3;PLAU;PLAUR;TREM1;TMEM176A;SRGN;SLAMF8;BCL2A1;RGS1;S100A8;S100A9;S100B;CCL2;CCL4;CCL5;CCL13;CCL18;CCL20;SLPI;SOD2;SPI1;SPP1;TGFBI;…
23	GO:0050793	regulation of developmental process	4.75467e-08	3.61695e-07	6.44166	3.68784	10.9851	31	1763	ADAM8;LILRB4;CTHRC1;COL1A1;ADM;CSF1R;FGR;FN1;TMEM176B;HCK;ICAM1;IL7R;ITGB2;KRT17;LGALS1;MMP11;TMEM176A;SRGN;S100B;CCL2;CCL13;SOD2;SPI1;SPP1;TNF;C1QC;TYROBP;VIM;LST1;CD53;CD74
23	GO:0050801	ion homeostasis	0.00092249	0.00178088	2.74937	3.35913	3.59524	11	577	ADM;GNA15;LCN2;SLAMF8;S100A8;S100A9;CCL2;CCL5;CCL13;SOD2;TGM2
23	GO:0050817	coagulation	5.3701e-06	2.48659e-05	4.6044	4.83981	3.32108	14	533	COL1A1;FCER1G;FGR;FN1;GNA15;ITGB2;MMP1;SERPINA1;PLAU;PLAUR;TREM1;SRGN;SLC16A3;CD44
23	GO:0050851	antigen receptor-mediated signaling pathway	3.08727e-05	0.000106063	3.97444	8.75166	0.891021	7	143	HLA-DPA1;HLA-DPB1;HLA-DQA1;HLA-DQB1;HLA-DQB2;HLA-DRA;HLA-DRB5
23	GO:0050852	T cell receptor signaling pathway	5.89992e-06	2.65496e-05	4.57594	11.4676	0.691632	7	111	HLA-DPA1;HLA-DPB1;HLA-DQA1;HLA-DQB1;HLA-DQB2;HLA-DRA;HLA-DRB5
23	GO:0050863	regulation of T cell activation	4.95195e-11	7.91074e-10	9.10178	11.5998	1.58265	15	254	ADAM8;VSIG4;AIF1;HLA-DPA1;HLA-DPB1;HLA-DQA1;HLA-DQB1;HLA-DQB2;HLA-DRA;HLA-DRB5;IL7R;LGALS1;CCL2;CCL5;CD74
23	GO:0050865	regulation of cell activation	6.94065e-11	1.08173e-09	8.96588	8.68889	2.56091	18	411	ADAM8;VSIG4;AIF1;FCER1G;FGR;HLA-DPA1;HLA-DPB1;HLA-DQA1;HLA-DQB1;HLA-DQB2;HLA-DRA;HLA-DRB5;IL7R;LGALS1;CCL2;CCL5;LST1;CD74
23	GO:0050867	positive regulation of cell activation	7.14897e-12	1.34359e-10	9.87173	12.0591	1.64496	16	264	ADAM8;AIF1;FCER1G;FGR;HLA-DPA1;HLA-DPB1;HLA-DQA1;HLA-DQB1;HLA-DQB2;HLA-DRA;HLA-DRB5;IL7R;LGALS1;CCL2;CCL5;CD74
23	GO:0050870	positive regulation of T cell activation	8.29987e-12	1.47323e-10	9.83173	15.0205	1.15272	14	185	ADAM8;AIF1;HLA-DPA1;HLA-DPB1;HLA-DQA1;HLA-DQB1;HLA-DQB2;HLA-DRA;HLA-DRB5;IL7R;LGALS1;CCL2;CCL5;CD74
23	GO:0050878	regulation of body fluid levels	1.32058e-05	5.17699e-05	4.28592	4.20071	4.09994	15	658	COL1A1;FCER1G;FGR;FN1;GNA15;AQP5;ITGB2;MMP1;SERPINA1;PLAU;PLAUR;TREM1;SRGN;SLC16A3;CD44
23	GO:0050896	response to stimulus	2.51058e-13	1.06951e-11	10.9708	5.39191	47.7413	83	7662	ADAM8;GNLY;POSTN;LILRB4;EGLN3;VSIG4;CTHRC1;COL1A1;COL6A1;COL6A2;ADM;CSF1R;CTSK;TYMP;AIF1;FCER1G;FCGR2A;FGR;FN1;FPR1;ALOX5AP;GNA15;CXCL1;GZMB;HCK;HLA-DPA1;HLA-DPB1;HLA-DQA1;HLA-DQB1;HLA-DQB2;HLA-DRA;HLA-DRB5;TNC;ICAM1;IL2RG;IL7R;ITGB2;KRT17;LCN2;LGALS1;LTB;LYZ;MMP1;NCF2;NNMT;SERPINA1;PLAU;PLAUR;TREM1;SRGN;SLAMF8;BCL2A1;RGS1;S100A8;S100A9;S100B;CCL2;CCL4;CCL5;CCL13;CCL18;CCL20;SOD2;SPP1;TGFBI;TGM2;…
23	GO:0050900	leukocyte migration	5.19956e-19	5.53754e-17	16.2567	16.8998	1.86928	23	300	ADAM8;COL1A1;AIF1;FCER1G;FN1;HCK;ICAM1;ITGB2;MMP1;MMP9;TREM1;S100A8;S100A9;CCL2;CCL4;CCL5;CCL13;CCL20;SPP1;TNF;SLC16A3;CD44;CD74
23	GO:0050920	regulation of chemotaxis	0.000819867	0.00163207	2.78726	7.4422	0.729017	5	117	AIF1;CCL2;CCL4;CCL5;CD74
23	GO:0050921	positive regulation of chemotaxis	0.000209438	0.00055302	3.25726	10.1842	0.54209	5	87	AIF1;CCL2;CCL4;CCL5;CD74
23	GO:0051093	negative regulation of developmental process	0.000239476	0.000617037	3.20969	3.51138	4.13733	13	664	LILRB4;TMEM176B;MMP11;TMEM176A;SRGN;S100B;CCL2;SOD2;SPI1;SPP1;TNF;C1QC;CD74
23	GO:0051128	regulation of cellular component organization	0.000150706	0.000420528	3.37621	2.64567	10.2249	23	1641	COL1A1;CSF1R;FCER1G;FGR;FN1;GZMB;HCK;ICAM1;ITGB2;KRT17;LGALS1;S100A8;S100A9;S100B;CCL2;CCL13;SPI1;SPP1;TNF;VIM;LST1;CD14;CD53
23	GO:0051239	regulation of multicellular organismal process	8.3621e-08	6.07203e-07	6.21667	3.4179	13.2282	34	2123	ADAM8;LILRB4;VSIG4;CTHRC1;COL1A1;ADM;CSF1R;FCER1G;FGR;FN1;TMEM176B;HLA-DPA1;HLA-DPB1;HLA-DRB5;ICAM1;IL7R;KRT17;LGALS1;LTB;MMP9;PLAU;PLAUR;TMEM176A;SRGN;S100B;CCL2;SPI1;SPP1;TNF;C1QC;TYROBP;VIM;CD14;CD74
23	GO:0051240	positive regulation of multicellular organismal process	0.00033815	0.000827885	3.08203	3.57501	3.72609	12	598	ADAM8;ADM;CSF1R;FCER1G;HLA-DPA1;HLA-DPB1;ICAM1;KRT17;SPP1;TNF;CD14;CD74
23	GO:0051249	regulation of lymphocyte activation	2.61518e-10	3.63282e-09	8.43976	9.30298	2.09359	16	336	ADAM8;VSIG4;AIF1;HLA-DPA1;HLA-DPB1;HLA-DQA1;HLA-DQB1;HLA-DQB2;HLA-DRA;HLA-DRB5;IL7R;LGALS1;CCL2;CCL5;LST1;CD74
23	GO:0051251	positive regulation of lymphocyte activation	2.16671e-10	3.14665e-09	8.50215	11.5325	1.4705	14	236	ADAM8;AIF1;HLA-DPA1;HLA-DPB1;HLA-DQA1;HLA-DQB1;HLA-DQB2;HLA-DRA;HLA-DRB5;IL7R;LGALS1;CCL2;CCL5;CD74
23	GO:0051270	regulation of cellular component movement	2.19656e-05	7.88541e-05	4.10318	4.2378	3.76347	14	604	ADAM8;COL1A1;CSF1R;AIF1;FGR;ICAM1;MMP9;PLAU;CCL2;CCL4;CCL5;CCL20;TNF;CD74
23	GO:0051272	positive regulation of cellular component movement	3.04324e-08	2.46156e-07	6.60879	8.42318	1.8132	13	291	ADAM8;COL1A1;CSF1R;AIF1;FGR;ICAM1;MMP9;CCL2;CCL4;CCL5;CCL20;TNF;CD74
23	GO:0051674	localization of cell	2.01499e-12	4.6123e-11	10.3361	5.98954	6.82286	30	1095	ADAM8;CTHRC1;COL1A1;CSF1R;AIF1;FCER1G;FGR;FN1;CXCL1;HCK;ICAM1;ITGB2;MMP1;MMP9;PLAU;TREM1;S100A2;S100A8;S100A9;CCL2;CCL4;CCL5;CCL13;CCL18;CCL20;SPP1;TNF;SLC16A3;CD44;CD74
23	GO:0051704	multi-organism process	4.81974e-05	0.000156336	3.80594	2.63225	12.9665	28	2081	GNLY;ADM;FCER1G;FGR;HCK;HLA-DRB5;ICAM1;IL2RG;LYZ;MMP1;MMP9;NCF2;PI3;TREM1;SLAMF8;S100A8;S100A9;CCL2;CCL4;CCL5;CCL20;SLPI;SOD2;SPP1;TNF;VIM;HIST1H2BK;CD14
23	GO:0051707	response to other organism	9.99119e-10	1.22776e-08	7.91089	6.14811	4.24949	21	682	GNLY;ADM;FCER1G;FGR;HCK;HLA-DRB5;ICAM1;LYZ;NCF2;TREM1;SLAMF8;S100A8;S100A9;CCL2;CCL4;CCL5;CCL20;SOD2;TNF;HIST1H2BK;CD14
23	GO:0051716	cellular response to stimulus	2.62068e-07	1.70879e-06	5.76731	2.83109	38.7314	64	6216	ADAM8;POSTN;LILRB4;EGLN3;CTHRC1;COL1A1;COL6A1;ADM;CSF1R;CTSK;AIF1;FCER1G;FCGR2A;FGR;FPR1;ALOX5AP;GNA15;CXCL1;GZMB;HCK;HLA-DPA1;HLA-DPB1;HLA-DQA1;HLA-DQB1;HLA-DQB2;HLA-DRA;HLA-DRB5;TNC;ICAM1;IL2RG;IL7R;ITGB2;KRT17;LGALS1;LTB;NCF2;NNMT;PLAU;PLAUR;TREM1;SRGN;SLAMF8;BCL2A1;RGS1;S100A8;S100A9;S100B;CCL2;CCL4;CCL5;CCL13;CCL18;CCL20;SOD2;SPP1;TGM2;TNF;TYROBP;MARCO;CD14;CD44;CD53;CD68;CD74
23	GO:0052547	regulation of peptidase activity	0.000463499	0.00105401	2.97716	4.31951	2.28052	9	366	EGLN3;FN1;SERPINA1;PI3;S100A8;S100A9;SLPI;TNF;CD44
23	GO:0055065	metal ion homeostasis	0.000638037	0.00136814	2.86387	3.78364	2.89738	10	465	ADM;GNA15;LCN2;S100A8;S100A9;CCL2;CCL5;CCL13;SOD2;TGM2
23	GO:0055080	cation homeostasis	0.000325019	0.000798797	3.09756	3.83469	3.17154	11	509	ADM;GNA15;LCN2;SLAMF8;S100A8;S100A9;CCL2;CCL5;CCL13;SOD2;TGM2
23	GO:0055082	cellular chemical homeostasis	0.000107134	0.000316939	3.49902	4.07849	3.28992	12	528	ADM;GNA15;HLA-DRB5;ICAM1;LGALS1;SLAMF8;S100A8;S100A9;CCL2;CCL5;CCL13;TGM2
23	GO:0060326	cell chemotaxis	9.1923e-14	4.23561e-12	11.3731	16.4101	1.23995	16	199	ADAM8;AIF1;FCER1G;CXCL1;ITGB2;TREM1;S100A8;S100A9;CCL2;CCL4;CCL5;CCL13;CCL18;CCL20;SPP1;CD74
23	GO:0060333	interferon-gamma-mediated signaling pathway	3.30286e-11	5.41161e-10	9.26667	27.1521	0.467319	10	75	HCK;HLA-DPA1;HLA-DPB1;HLA-DQA1;HLA-DQB1;HLA-DQB2;HLA-DRA;HLA-DRB5;ICAM1;CD44
23	GO:0065007	biological regulation	1.00524e-05	4.19835e-05	4.37692	2.93337	64.2781	84	10316	ADAM8;GNLY;POSTN;LILRB4;EGLN3;VSIG4;CTHRC1;COL1A1;ADM;CSF1R;CTSK;AIF1;EMP3;FCER1G;FCGR2A;FGR;FN1;FPR1;ALOX5AP;GNA15;TMEM176B;CXCL1;GZMB;HCK;HLA-DPA1;HLA-DPB1;HLA-DQA1;HLA-DQB1;HLA-DQB2;HLA-DRA;HLA-DRB5;TNC;ICAM1;IL2RG;IL7R;AQP5;ITGB2;KRT17;LCN2;LGALS1;LTB;LYZ;MMP1;MMP9;MMP11;NCF2;SERPINA1;PI3;PLAU;PLAUR;TREM1;TMEM176A;SRGN;SLAMF8;BCL2A1;RGS1;S100A8;S100A9;S100B;CCL2;CCL4;CCL5;CCL13;CCL18;CCL20;SL…
23	GO:0065008	regulation of biological quality	6.34903e-09	6.3391e-08	7.19797	3.42226	18.8298	44	3022	ADAM8;GNLY;COL1A1;ADM;CSF1R;CTSK;FCER1G;FGR;FN1;GNA15;GZMB;HCK;HLA-DRB5;ICAM1;IL7R;AQP5;ITGB2;LCN2;LGALS1;LYZ;MMP1;NCF2;SERPINA1;PLAU;PLAUR;TREM1;SRGN;SLAMF8;S100A8;S100A9;S100B;CCL2;CCL4;CCL5;CCL13;SOD2;SPI1;SPP1;TGM2;TNF;LST1;SLC16A3;CD44;CD74
23	GO:0070206	protein trimerization	6.4055e-05	0.000197101	3.70531	21.3952	0.218082	4	35	COL1A1;COL6A1;COL6A2;ALOX5AP
23	GO:0070374	positive regulation of ERK1 and ERK2 cascade	0.000700418	0.00146743	2.83344	7.71979	0.704094	5	113	CSF1R;ICAM1;TNF;CD44;CD74
23	GO:0070482	response to oxygen levels	5.0424e-06	2.35189e-05	4.62858	6.97733	1.62004	10	260	ADAM8;EGLN3;ADM;ICAM1;NCF2;PLAU;S100B;CCL2;SOD2;TNF
23	GO:0070661	leukocyte proliferation	2.00504e-05	7.32126e-05	4.13541	6.67094	1.50788	9	242	VSIG4;AIF1;HLA-DPA1;HLA-DPB1;HLA-DRB5;IL7R;CCL5;LST1;CD74
23	GO:0070663	regulation of leukocyte proliferation	1.46631e-05	5.61062e-05	4.25099	8.11937	1.10287	8	177	VSIG4;AIF1;HLA-DPA1;HLA-DPB1;HLA-DRB5;CCL5;LST1;CD74
23	GO:0070665	positive regulation of leukocyte proliferation	0.000819867	0.00163207	2.78726	7.4422	0.729017	5	117	AIF1;HLA-DPA1;HLA-DPB1;CCL5;CD74
23	GO:0070887	cellular response to chemical stimulus	7.31513e-13	2.46019e-11	10.609	4.80812	13.7454	43	2206	ADAM8;EGLN3;COL1A1;COL6A1;CSF1R;AIF1;FCER1G;ALOX5AP;CXCL1;HCK;HLA-DPA1;HLA-DPB1;HLA-DQA1;HLA-DQB1;HLA-DQB2;HLA-DRA;HLA-DRB5;TNC;ICAM1;IL2RG;IL7R;ITGB2;LGALS1;NCF2;NNMT;TREM1;SLAMF8;S100A8;S100A9;S100B;CCL2;CCL4;CCL5;CCL13;CCL18;CCL20;SOD2;SPP1;TNF;CD14;CD44;CD68;CD74
23	GO:0070997	neuron death	0.0007355	0.00152099	2.81787	5.09914	1.48919	7	239	ADAM8;EGLN3;NCF2;CCL2;CCL5;SOD2;TNF
23	GO:0071216	cellular response to biotic stimulus	0.00021416	0.000563161	3.24937	7.70732	0.853636	6	137	HCK;ICAM1;CCL2;CCL5;TNF;CD14
23	GO:0071219	cellular response to molecule of bacterial origin	0.00010849	0.000318004	3.49757	8.78853	0.753941	6	121	HCK;ICAM1;CCL2;CCL5;TNF;CD14
23	GO:0071222	cellular response to lipopolysaccharide	8.18463e-05	0.000249047	3.60372	9.27581	0.716556	6	115	HCK;ICAM1;CCL2;CCL5;TNF;CD14
23	GO:0071310	cellular response to organic substance	1.92179e-05	7.13968e-05	4.14632	2.88591	10.9477	26	1757	COL1A1;COL6A1;CSF1R;AIF1;HCK;HLA-DPA1;HLA-DPB1;HLA-DQA1;HLA-DQB1;HLA-DQB2;HLA-DRA;HLA-DRB5;TNC;ICAM1;IL2RG;IL7R;LGALS1;NCF2;CCL2;CCL5;SOD2;TNF;CD14;CD44;CD68;CD74
23	GO:0071345	cellular response to cytokine stimulus	1.96675e-09	2.2442e-08	7.64894	6.95467	3.15284	18	506	CSF1R;AIF1;HCK;HLA-DPA1;HLA-DPB1;HLA-DQA1;HLA-DQB1;HLA-DQB2;HLA-DRA;HLA-DRB5;ICAM1;IL2RG;IL7R;CCL2;CCL5;TNF;CD44;CD74
23	GO:0071346	cellular response to interferon-gamma	3.31946e-14	2.12113e-12	11.6734	27.888	0.61063	13	98	AIF1;HCK;HLA-DPA1;HLA-DPB1;HLA-DQA1;HLA-DQB1;HLA-DQB2;HLA-DRA;HLA-DRB5;ICAM1;CCL2;CCL5;CD44
23	GO:0071396	cellular response to lipid	0.000834244	0.00164805	2.78303	4.38682	1.98143	8	318	COL1A1;HCK;TNC;ICAM1;CCL2;CCL5;TNF;CD14
23	GO:0071621	granulocyte chemotaxis	2.50113e-11	4.20585e-10	9.37615	28.0176	0.454857	10	73	FCER1G;ITGB2;TREM1;S100A8;S100A9;CCL2;CCL5;CCL13;SPP1;CD74
23	GO:0071840	cellular component organization or biogenesis	1.29632e-05	5.11327e-05	4.2913	2.39105	31.3104	52	5025	ADAM8;POSTN;CTHRC1;COL1A1;COL6A1;COL6A2;ADM;CSF1R;CTSK;TYMP;AIF1;FCER1G;FGR;FN1;ALOX5AP;CXCL1;GZMB;HCK;HLA-DRA;HLA-DRB5;TNC;ICAM1;IL7R;ITGB2;KRT17;LGALS1;MMP1;MMP9;MMP11;NCF2;SRGN;SLAMF8;S100A8;S100A9;S100B;CCL2;CCL5;CCL13;SOD2;SPI1;SPP1;TGFBI;TGM2;TNF;TYROBP;VIM;LST1;HIST1H2BK;CD14;CD44;CD53;CD74
23	GO:0072503	cellular divalent inorganic cation homeostasis	0.000784531	0.00158931	2.79879	4.43053	1.96274	8	315	ADM;GNA15;S100A8;S100A9;CCL2;CCL5;CCL13;TGM2
23	GO:0072676	lymphocyte migration	8.12132e-07	4.80512e-06	5.3183	22.0671	0.324008	6	52	ADAM8;AIF1;CCL2;CCL4;CCL5;CCL20
23	GO:0072678	T cell migration	2.04719e-06	1.11808e-05	4.95153	28.8929	0.211851	5	34	ADAM8;AIF1;CCL2;CCL5;CCL20
23	GO:0080134	regulation of response to stress	1.31188e-06	7.35345e-06	5.13351	4.04198	5.91314	20	949	ADAM8;CTSK;FCER1G;FGR;ALOX5AP;HCK;ITGB2;PLAU;PLAUR;S100A8;S100A9;CCL5;SOD2;SPP1;TGM2;TNF;MARCO;CD14;CD44;CD74
23	GO:0097193	intrinsic apoptotic signaling pathway	0.000262509	0.000668301	3.17503	5.26775	1.66366	8	267	GZMB;BCL2A1;S100A8;S100A9;SOD2;TNF;CD44;CD74
23	GO:0097285	cell-type specific apoptotic process	0.000168532	0.000462197	3.33517	4.51581	2.44875	10	393	ADAM8;EGLN3;FCER1G;ICAM1;NCF2;CCL2;CCL5;SOD2;TNF;CD74
23	GO:0097305	response to alcohol	4.86561e-05	0.000157026	3.80403	5.92161	1.68858	9	271	COL1A1;TNC;ICAM1;S100A8;S100A9;CCL2;SOD2;SPP1;CD14
23	GO:0097529	myeloid leukocyte migration	6.31954e-12	1.22369e-10	9.91233	20.9788	0.716556	12	115	ADAM8;AIF1;FCER1G;ITGB2;TREM1;S100A8;S100A9;CCL2;CCL5;CCL13;SPP1;CD74
23	GO:0097530	granulocyte migration	1.9915e-12	4.6123e-11	10.3361	28.865	0.492243	11	79	ADAM8;FCER1G;ITGB2;TREM1;S100A8;S100A9;CCL2;CCL5;CCL13;SPP1;CD74
23	GO:0098542	defense response to other organism	4.09275e-06	1.99639e-05	4.69975	5.7897	2.36152	12	379	GNLY;FCER1G;FGR;HCK;LYZ;TREM1;SLAMF8;S100A8;S100A9;CCL20;TNF;HIST1H2BK
23	GO:0098602	single organism cell adhesion	0.000107667	0.000317048	3.49887	4.78422	2.3179	10	372	ADAM8;FN1;ICAM1;ITGB2;LGALS1;S100A8;S100A9;CCL5;TNF;CD44
23	GO:1901214	regulation of neuron death	0.000320903	0.000791726	3.10143	5.89718	1.29603	7	208	ADAM8;EGLN3;NCF2;CCL2;CCL5;SOD2;TNF
23	GO:1901700	response to oxygen-containing compound	0.00042753	0.000989824	3.00444	2.72746	7.51449	18	1206	COL1A1;COL6A1;COL6A2;ADM;HCK;HLA-DRB5;TNC;ICAM1;LGALS1;NCF2;S100A8;S100A9;CCL2;CCL5;SOD2;SPP1;TNF;CD14
23	GO:1902105	regulation of leukocyte differentiation	6.19418e-06	2.76789e-05	4.55785	7.78797	1.30226	9	209	ADAM8;LILRB4;TMEM176B;IL7R;TMEM176A;TNF;C1QC;TYROBP;CD74
23	GO:1902106	negative regulation of leukocyte differentiation	7.98331e-05	0.000244083	3.61246	12.6659	0.442395	5	71	LILRB4;TMEM176B;TMEM176A;C1QC;CD74
23	GO:1902533	positive regulation of intracellular signal transduction	2.42358e-05	8.50916e-05	4.07011	3.97475	4.31803	15	693	ADAM8;CSF1R;FGR;FPR1;ICAM1;LGALS1;S100A8;S100A9;S100B;CCL4;CCL5;TGM2;TNF;CD44;CD74
23	GO:1903034	regulation of response to wounding	1.50313e-06	8.35218e-06	5.0782	6.41443	2.14344	12	344	ADAM8;FCER1G;ALOX5AP;HCK;PLAU;PLAUR;S100A8;S100A9;CCL5;SPP1;TGM2;TNF
23	GO:1903036	positive regulation of response to wounding	2.23415e-06	1.19968e-05	4.92093	13.4131	0.598168	7	96	ADAM8;FCER1G;ALOX5AP;S100A8;S100A9;TGM2;TNF
23	GO:1990266	neutrophil migration	3.8358e-09	4.08512e-08	7.3888	26.0804	0.380086	8	61	FCER1G;ITGB2;TREM1;S100A8;S100A9;CCL2;SPP1;CD74
23	GO:1990267	response to transition metal nanoparticle	0.000158501	0.000438184	3.35834	10.8489	0.510935	5	82	ICAM1;S100A8;S100A9;S100B;SOD2
23	GO:2000026	regulation of multicellular organismal development	5.8979e-05	0.000184743	3.73343	2.97052	8.29335	21	1331	ADAM8;LILRB4;CTHRC1;COL1A1;ADM;FN1;TMEM176B;IL7R;KRT17;LGALS1;TMEM176A;SRGN;S100B;CCL2;SPI1;SPP1;TNF;C1QC;TYROBP;VIM;CD74
23	GO:2000106	regulation of leukocyte apoptotic process	0.000949478	0.00181652	2.74076	10.0271	0.436164	4	70	ADAM8;FCER1G;CCL5;CD74
23	GO:2000145	regulation of cell motility	5.84981e-06	2.65108e-05	4.57658	4.80155	3.346	14	537	ADAM8;COL1A1;CSF1R;AIF1;FGR;ICAM1;MMP9;PLAU;CCL2;CCL4;CCL5;CCL20;TNF;CD74
23	GO:2000147	positive regulation of cell motility	2.28239e-08	1.89409e-07	6.7226	8.64461	1.76958	13	284	ADAM8;COL1A1;CSF1R;AIF1;FGR;ICAM1;MMP9;CCL2;CCL4;CCL5;CCL20;TNF;CD74
23	GO:2000401	regulation of lymphocyte migration	3.99715e-08	3.15331e-07	6.50123	39.0908	0.199389	6	32	ADAM8;AIF1;CCL2;CCL4;CCL5;CCL20
23	GO:2000403	positive regulation of lymphocyte migration	3.28534e-07	2.07855e-06	5.68224	44.1274	0.149542	5	24	ADAM8;AIF1;CCL4;CCL5;CCL20
23	GO:2000404	regulation of T cell migration	1.14724e-05	4.69927e-05	4.32797	34.9342	0.143311	4	23	ADAM8;AIF1;CCL5;CCL20
23	GO:2000406	positive regulation of T cell migration	6.36788e-06	2.80626e-05	4.55187	41.4922	0.124618	4	20	ADAM8;AIF1;CCL5;CCL20
23	GO:2001233	regulation of apoptotic signaling pathway	0.000314394	0.000784757	3.10526	4.56789	2.16213	9	347	GZMB;ICAM1;BCL2A1;S100A8;S100A9;SOD2;TNF;CD44;CD74
23	GO:2001234	negative regulation of apoptotic signaling pathway	0.00067772	0.00143398	2.84346	6.14362	1.05926	6	170	ICAM1;BCL2A1;SOD2;TNF;CD44;CD74
23	GO:2001242	regulation of intrinsic apoptotic signaling pathway	0.000118759	0.00034338	3.46423	8.63721	0.766403	6	123	BCL2A1;S100A8;S100A9;SOD2;CD44;CD74
24	GO:0010927	cellular component assembly involved in morphogenesis	0.000747813	0.00373906	2.42724	7.70195	0.719671	5	210	FOXJ1;CCNO;ZMYND10;RSPH1;RSPH4A
24	GO:0030031	cell projection assembly	4.95195e-05	0.00123799	2.90728	8.27459	0.973269	7	284	FOXJ1;CCNO;ARHGAP26;LPAR3;ZMYND10;RSPH1;RSPH4A
24	GO:0042384	cilium assembly	9.36986e-05	0.00156164	2.80642	12.2985	0.459219	5	134	FOXJ1;CCNO;ZMYND10;RSPH1;RSPH4A
24	GO:0044782	cilium organization	0.000149587	0.00170296	2.76879	11.0846	0.507197	5	148	FOXJ1;CCNO;ZMYND10;RSPH1;RSPH4A
24	GO:0060271	cilium morphogenesis	0.00025534	0.00170296	2.76879	9.83416	0.568883	5	166	FOXJ1;CCNO;ZMYND10;RSPH1;RSPH4A
25	GO:0007275	multicellular organismal development	0.000838781	0.00904254	2.04371	3.09649	9.7221	19	4458	APLP1;FBLN1;GFRA3;GJA4;HPN;ITGA6;MSX1;ST14;STC1;BTG2;RAMP1;AGR2;CECR1;ANO1;BEX1;NXN;GATA5;DACT2;SP5
26	GO:0009887	organ morphogenesis	0.00014156	0.00693643	2.15886	15.0774	0.579164	5	845	EFNB2;IGF2;SLC40A1;CLIC5;PERP
26	GO:0022402	cell cycle process	0.000617375	0.00837526	2.077	10.7682	0.793009	5	1157	APEX1;IGF2;MLF1;TUBB4A;PRMT5
27	GO:0000184	nuclear-transcribed mRNA catabolic process, nonsense-mediated decay	1.932e-13	5.0508e-12	11.2966	72.9954	0.198517	9	118	RPSA;RPL10;RPL15;RPL29;RPL32;RPS4X;RPS8;RPS18;RPL14
27	GO:0000956	nuclear-transcribed mRNA catabolic process	1.10347e-11	1.2621e-10	9.89891	45.2771	0.309552	9	184	RPSA;RPL10;RPL15;RPL29;RPL32;RPS4X;RPS8;RPS18;RPL14
27	GO:0006401	RNA catabolic process	1.71929e-12	3.1463e-11	10.5022	43.0447	0.380211	10	226	RPSA;RPL10;RPL15;RPL29;RPL32;RPS4X;RPS8;RPS18;PABPC4;RPL14
27	GO:0006402	mRNA catabolic process	1.94876e-11	1.98124e-10	9.70306	42.3396	0.32974	9	196	RPSA;RPL10;RPL15;RPL29;RPL32;RPS4X;RPS8;RPS18;RPL14
27	GO:0006412	translation	1.28872e-11	1.38727e-10	9.85784	24.4813	0.873139	12	519	RPSA;RPL10;RPL15;RPL29;RPL32;RPS4X;RPS8;RPS18;EIF3G;PABPC4;RPL14;GNB2L1
27	GO:0006413	translational initiation	1.04403e-13	3.35405e-12	11.4744	57.9503	0.287681	10	171	RPSA;RPL10;RPL15;RPL29;RPL32;RPS4X;RPS8;RPS18;EIF3G;RPL14
27	GO:0006414	translational elongation	2.8292e-13	6.47179e-12	11.189	69.7719	0.206929	9	123	RPSA;RPL10;RPL15;RPL29;RPL32;RPS4X;RPS8;RPS18;RPL14
27	GO:0006415	translational termination	2.59899e-14	3.35405e-12	11.4744	92.6512	0.159823	9	95	RPSA;RPL10;RPL15;RPL29;RPL32;RPS4X;RPS8;RPS18;RPL14
27	GO:0006605	protein targeting	5.68629e-09	3.7164e-08	7.42988	18.0009	0.869774	10	517	RPSA;RPL10;RPL15;RPL29;RPL32;RPS4X;RPS8;RPS18;RPL14;TOMM7
27	GO:0006612	protein targeting to membrane	6.66383e-12	9.38063e-11	10.0278	48.0515	0.292729	9	174	RPSA;RPL10;RPL15;RPL29;RPL32;RPS4X;RPS8;RPS18;RPL14
27	GO:0006613	cotranslational protein targeting to membrane	9.2973e-14	3.35405e-12	11.4744	79.61	0.183376	9	109	RPSA;RPL10;RPL15;RPL29;RPL32;RPS4X;RPS8;RPS18;RPL14
27	GO:0006614	SRP-dependent cotranslational protein targeting to membrane	7.83472e-14	3.35405e-12	11.4744	81.2449	0.180011	9	107	RPSA;RPL10;RPL15;RPL29;RPL32;RPS4X;RPS8;RPS18;RPL14
27	GO:0006886	intracellular protein transport	2.27001e-08	1.29816e-07	6.88667	13.5439	1.32064	11	785	CD74;RPSA;RPL10;RPL15;RPL29;RPL32;RPS4X;RPS8;RPS18;RPL14;TOMM7
27	GO:0008104	protein localization	1.86733e-05	5.89174e-05	4.22976	6.12843	3.13253	12	1862	CD74;RPSA;RPL10;RPL15;RPL29;RPL32;RPS4X;RPS8;RPS18;RPL14;GNB2L1;TOMM7
27	GO:0009056	catabolic process	0.000997513	0.00237071	2.62512	3.80237	4.70553	12	2797	FMOD;RPSA;RPL10;RPL15;RPL29;RPL32;RPS4X;RPS8;RPS18;PABPC4;RPL14;GNB2L1
27	GO:0009057	macromolecule catabolic process	3.88394e-08	2.03074e-07	6.69235	11.5842	1.76142	12	1047	FMOD;RPSA;RPL10;RPL15;RPL29;RPL32;RPS4X;RPS8;RPS18;PABPC4;RPL14;GNB2L1
27	GO:0009058	biosynthetic process	3.56794e-05	0.000107038	3.97046	5.37172	9.39255	20	5583	C3;CD74;ATN1;EGR1;FMOD;IMPDH2;RPSA;NFIX;PRKCSH;RPL10;RPL15;RPL29;RPL32;RPS4X;RPS8;RPS18;EIF3G;PABPC4;RPL14;GNB2L1
27	GO:0009059	macromolecule biosynthetic process	0.000200236	0.000546913	3.26208	4.27574	7.69674	17	4575	ATN1;EGR1;FMOD;RPSA;NFIX;PRKCSH;RPL10;RPL15;RPL29;RPL32;RPS4X;RPS8;RPS18;EIF3G;PABPC4;RPL14;GNB2L1
27	GO:0015031	protein transport	7.04388e-06	2.63067e-05	4.57993	7.29448	2.34015	11	1391	CD74;RPSA;RPL10;RPL15;RPL29;RPL32;RPS4X;RPS8;RPS18;RPL14;TOMM7
27	GO:0016032	viral process	1.05964e-07	5.10301e-07	6.29217	12.992	1.18437	10	704	RPSA;RPL10;RPL15;RPL29;RPL32;RPS4X;RPS8;RPS18;RPL14;GNB2L1
27	GO:0016043	cellular component organization	6.59715e-09	4.16303e-08	7.38059	13.059	8.27883	23	4921	C3;CD74;FMOD;IMPDH2;LAMB2;RPSA;MFAP4;PRKCSH;RPL10;RPL15;RPL29;RPL32;RPS4X;RPS8;RPS18;S100A4;SEMA3F;EIF3G;RPL14;GNB2L1;TOMM7;BOC;VASN
27	GO:0016071	mRNA metabolic process	5.69876e-07	2.3175e-06	5.63498	12.2564	1.07166	9	637	RPSA;RPL10;RPL15;RPL29;RPL32;RPS4X;RPS8;RPS18;RPL14
27	GO:0016482	cytoplasmic transport	6.43244e-07	2.55899e-06	5.59193	10.5653	1.43841	10	855	RPSA;RPL10;RPL15;RPL29;RPL32;RPS4X;RPS8;RPS18;RPL14;TOMM7
27	GO:0019058	viral life cycle	1.32522e-09	9.70059e-09	8.0132	25.6797	0.52994	9	315	RPSA;RPL10;RPL15;RPL29;RPL32;RPS4X;RPS8;RPS18;RPL14
27	GO:0019080	viral gene expression	5.40012e-12	8.23518e-11	10.0843	49.2578	0.285999	9	170	RPSA;RPL10;RPL15;RPL29;RPL32;RPS4X;RPS8;RPS18;RPL14
27	GO:0019083	viral transcription	3.11824e-12	5.18762e-11	10.285	52.553	0.269176	9	160	RPSA;RPL10;RPL15;RPL29;RPL32;RPS4X;RPS8;RPS18;RPL14
27	GO:0019439	aromatic compound catabolic process	8.89332e-06	3.12977e-05	4.50449	7.10255	2.39735	11	1425	RPSA;RPL10;RPL15;RPL29;RPL32;RPS4X;RPS8;RPS18;PABPC4;RPL14;GNB2L1
27	GO:0019538	protein metabolic process	0.000277286	0.000724906	3.13972	4.13117	7.88685	17	4688	C3;CD74;EGR1;RPSA;PRKCSH;RPL10;RPL15;RPL29;RPL32;RPS4X;RPS8;RPS18;EIF3G;PABPC4;RPL14;GNB2L1;TOMM7
27	GO:0022411	cellular component disassembly	2.58552e-08	1.43379e-07	6.84351	17.9585	0.74528	9	443	RPSA;RPL10;RPL15;RPL29;RPL32;RPS4X;RPS8;RPS18;RPL14
27	GO:0022613	ribonucleoprotein complex biogenesis	9.8258e-05	0.000285416	3.54452	12.8242	0.477787	5	284	RPSA;RPS8;RPS18;EIF3G;RPL14
27	GO:0032984	macromolecular complex disassembly	3.9408e-11	3.43413e-10	9.46418	38.9631	0.356658	9	212	RPSA;RPL10;RPL15;RPL29;RPL32;RPS4X;RPS8;RPS18;RPL14
27	GO:0033036	macromolecule localization	1.53821e-05	5.11803e-05	4.2909	5.96558	3.65238	13	2171	C3;CD74;RPSA;RPL10;RPL15;RPL29;RPL32;RPS4X;RPS8;RPS18;RPL14;GNB2L1;TOMM7
27	GO:0033365	protein localization to organelle	3.40623e-08	1.83335e-07	6.73675	14.7614	1.04979	10	624	RPSA;RPL10;RPL15;RPL29;RPL32;RPS4X;RPS8;RPS18;RPL14;TOMM7
27	GO:0034613	cellular protein localization	1.31228e-07	6.00367e-07	6.22158	10.2783	1.96666	12	1169	CD74;RPSA;RPL10;RPL15;RPL29;RPL32;RPS4X;RPS8;RPS18;RPL14;GNB2L1;TOMM7
27	GO:0034645	cellular macromolecule biosynthetic process	0.000558744	0.00136333	2.8654	3.81802	7.46289	16	4436	ATN1;EGR1;RPSA;NFIX;PRKCSH;RPL10;RPL15;RPL29;RPL32;RPS4X;RPS8;RPS18;EIF3G;PABPC4;RPL14;GNB2L1
27	GO:0034655	nucleobase-containing compound catabolic process	6.43189e-06	2.45216e-05	4.61045	7.37038	2.31828	11	1378	RPSA;RPL10;RPL15;RPL29;RPL32;RPS4X;RPS8;RPS18;PABPC4;RPL14;GNB2L1
27	GO:0042254	ribosome biogenesis	0.000180322	0.000499983	3.30104	16.5113	0.287681	4	171	RPSA;RPS8;RPS18;RPL14
27	GO:0043241	protein complex disassembly	2.55505e-11	2.46091e-10	9.6089	41.0078	0.339834	9	202	RPSA;RPL10;RPL15;RPL29;RPL32;RPS4X;RPS8;RPS18;RPL14
27	GO:0043624	cellular protein complex disassembly	8.60677e-12	1.10417e-10	9.95696	46.6235	0.30114	9	179	RPSA;RPL10;RPL15;RPL29;RPL32;RPS4X;RPS8;RPS18;RPL14
27	GO:0043933	macromolecular complex subunit organization	4.51632e-09	3.06106e-08	7.51413	11.4578	2.67662	15	1591	CD74;FMOD;IMPDH2;RPSA;PRKCSH;RPL10;RPL15;RPL29;RPL32;RPS4X;RPS8;RPS18;EIF3G;RPL14;GNB2L1
27	GO:0044033	multi-organism metabolic process	9.05054e-12	1.10417e-10	9.95696	46.348	0.302823	9	180	RPSA;RPL10;RPL15;RPL29;RPL32;RPS4X;RPS8;RPS18;RPL14
27	GO:0044085	cellular component biogenesis	0.000220369	0.000593051	3.22691	4.82282	3.38152	11	2010	CD74;FMOD;IMPDH2;RPSA;MFAP4;PRKCSH;RPS8;RPS18;EIF3G;RPL14;GNB2L1
27	GO:0044248	cellular catabolic process	0.00025659	0.000680521	3.16716	4.51851	4.07465	12	2422	FMOD;RPSA;RPL10;RPL15;RPL29;RPL32;RPS4X;RPS8;RPS18;PABPC4;RPL14;GNB2L1
27	GO:0044249	cellular biosynthetic process	2.05873e-05	6.38556e-05	4.1948	5.64846	9.08804	20	5402	C3;CD74;ATN1;EGR1;FMOD;IMPDH2;RPSA;NFIX;PRKCSH;RPL10;RPL15;RPL29;RPL32;RPS4X;RPS8;RPS18;EIF3G;PABPC4;RPL14;GNB2L1
27	GO:0044265	cellular macromolecule catabolic process	4.72776e-08	2.40328e-07	6.6192	12.5518	1.41822	11	843	RPSA;RPL10;RPL15;RPL29;RPL32;RPS4X;RPS8;RPS18;PABPC4;RPL14;GNB2L1
27	GO:0044267	cellular protein metabolic process	1.65471e-05	5.31248e-05	4.2747	5.46397	6.42489	17	3819	C3;CD74;EGR1;RPSA;PRKCSH;RPL10;RPL15;RPL29;RPL32;RPS4X;RPS8;RPS18;EIF3G;PABPC4;RPL14;GNB2L1;TOMM7
27	GO:0044270	cellular nitrogen compound catabolic process	8.77376e-06	3.12977e-05	4.50449	7.11358	2.39398	11	1423	RPSA;RPL10;RPL15;RPL29;RPL32;RPS4X;RPS8;RPS18;PABPC4;RPL14;GNB2L1
27	GO:0044403	symbiosis, encompassing mutualism through parasitism	2.444e-07	1.04012e-06	5.98292	11.8127	1.29541	10	770	RPSA;RPL10;RPL15;RPL29;RPL32;RPS4X;RPS8;RPS18;RPL14;GNB2L1
27	GO:0044419	interspecies interaction between organisms	2.444e-07	1.04012e-06	5.98292	11.8127	1.29541	10	770	RPSA;RPL10;RPL15;RPL29;RPL32;RPS4X;RPS8;RPS18;RPL14;GNB2L1
27	GO:0044764	multi-organism cellular process	1.22506e-07	5.74835e-07	6.24046	12.7801	1.20288	10	715	RPSA;RPL10;RPL15;RPL29;RPL32;RPS4X;RPS8;RPS18;RPL14;GNB2L1
27	GO:0044802	single-organism membrane organization	5.78156e-08	2.85953e-07	6.54371	13.9113	1.11035	10	660	RPSA;RPL10;RPL15;RPL29;RPL32;RPS4X;RPS8;RPS18;RPL14;GNB2L1
27	GO:0045047	protein targeting to ER	1.01155e-13	3.35405e-12	11.4744	78.8168	0.185058	9	110	RPSA;RPL10;RPL15;RPL29;RPL32;RPS4X;RPS8;RPS18;RPL14
27	GO:0045184	establishment of protein localization	1.87942e-06	7.31773e-06	5.13562	7.84302	2.51511	12	1495	CD74;RPSA;RPL10;RPL15;RPL29;RPL32;RPS4X;RPS8;RPS18;RPL14;GNB2L1;TOMM7
27	GO:0046700	heterocycle catabolic process	8.77376e-06	3.12977e-05	4.50449	7.11358	2.39398	11	1423	RPSA;RPL10;RPL15;RPL29;RPL32;RPS4X;RPS8;RPS18;PABPC4;RPL14;GNB2L1
27	GO:0046907	intracellular transport	1.14541e-05	3.88167e-05	4.41098	6.89867	2.46127	11	1463	CD74;RPSA;RPL10;RPL15;RPL29;RPL32;RPS4X;RPS8;RPS18;RPL14;TOMM7
27	GO:0051641	cellular localization	0.00030987	0.00079868	3.09763	4.41465	4.1554	12	2470	CD74;RPSA;RPL10;RPL15;RPL29;RPL32;RPS4X;RPS8;RPS18;RPL14;GNB2L1;TOMM7
27	GO:0051649	establishment of localization in cell	0.000418233	0.00104845	2.97945	4.4382	3.63387	11	2160	CD74;RPSA;RPL10;RPL15;RPL29;RPL32;RPS4X;RPS8;RPS18;RPL14;TOMM7
27	GO:0061024	membrane organization	3.56483e-07	1.48264e-06	5.82896	11.3116	1.34924	10	802	RPSA;RPL10;RPL15;RPL29;RPL32;RPS4X;RPS8;RPS18;RPL14;GNB2L1
27	GO:0070727	cellular macromolecule localization	1.37524e-07	6.13825e-07	6.21196	10.2306	1.97508	12	1174	CD74;RPSA;RPL10;RPL15;RPL29;RPL32;RPS4X;RPS8;RPS18;RPL14;GNB2L1;TOMM7
27	GO:0070972	protein localization to endoplasmic reticulum	4.07758e-13	8.29108e-12	11.0814	66.8193	0.215341	9	128	RPSA;RPL10;RPL15;RPL29;RPL32;RPS4X;RPS8;RPS18;RPL14
27	GO:0071702	organic substance transport	0.000112171	0.000320739	3.49385	4.99196	3.74322	12	2225	C3;CD74;RPSA;RPL10;RPL15;RPL29;RPL32;RPS4X;RPS8;RPS18;RPL14;TOMM7
27	GO:0071822	protein complex subunit organization	1.10594e-08	6.52859e-08	7.18518	11.2126	2.38557	14	1418	CD74;FMOD;IMPDH2;RPSA;PRKCSH;RPL10;RPL15;RPL29;RPL32;RPS4X;RPS8;RPS18;RPL14;GNB2L1
27	GO:0071840	cellular component organization or biogenesis	1.03139e-08	6.29149e-08	7.20125	12.6679	8.4538	23	5025	C3;CD74;FMOD;IMPDH2;LAMB2;RPSA;MFAP4;PRKCSH;RPL10;RPL15;RPL29;RPL32;RPS4X;RPS8;RPS18;S100A4;SEMA3F;EIF3G;RPL14;GNB2L1;TOMM7;BOC;VASN
27	GO:0072594	establishment of protein localization to organelle	2.3713e-09	1.66903e-08	7.77754	19.8116	0.794068	10	472	RPSA;RPL10;RPL15;RPL29;RPL32;RPS4X;RPS8;RPS18;RPL14;TOMM7
27	GO:0072599	establishment of protein localization to endoplasmic reticulum	1.09969e-13	3.35405e-12	11.4744	78.0392	0.186741	9	111	RPSA;RPL10;RPL15;RPL29;RPL32;RPS4X;RPS8;RPS18;RPL14
27	GO:0072657	protein localization to membrane	2.90094e-10	2.41306e-09	8.61743	24.8839	0.639292	10	380	RPSA;RPL10;RPL15;RPL29;RPL32;RPS4X;RPS8;RPS18;RPL14;GNB2L1
27	GO:0090150	establishment of protein localization to membrane	2.95275e-11	2.70176e-10	9.56835	31.7991	0.506387	10	301	RPSA;RPL10;RPL15;RPL29;RPL32;RPS4X;RPS8;RPS18;RPL14;GNB2L1
27	GO:1901361	organic cyclic compound catabolic process	1.12307e-05	3.87777e-05	4.41142	6.91438	2.45623	11	1460	RPSA;RPL10;RPL15;RPL29;RPL32;RPS4X;RPS8;RPS18;PABPC4;RPL14;GNB2L1
27	GO:1901575	organic substance catabolic process	0.000445696	0.00110219	2.95774	4.21864	4.3169	12	2566	FMOD;RPSA;RPL10;RPL15;RPL29;RPL32;RPS4X;RPS8;RPS18;PABPC4;RPL14;GNB2L1
27	GO:1901576	organic substance biosynthetic process	2.81471e-05	8.58487e-05	4.06627	5.49026	9.25964	20	5504	C3;CD74;ATN1;EGR1;FMOD;IMPDH2;RPSA;NFIX;PRKCSH;RPL10;RPL15;RPL29;RPL32;RPS4X;RPS8;RPS18;EIF3G;PABPC4;RPL14;GNB2L1
27	GO:1902578	single-organism localization	1.2043e-09	9.18279e-09	8.03703	21.3297	0.740233	10	440	RPSA;RPL10;RPL15;RPL29;RPL32;RPS4X;RPS8;RPS18;RPL14;GNB2L1
27	GO:1902580	single-organism cellular localization	1.2043e-09	9.18279e-09	8.03703	21.3297	0.740233	10	440	RPSA;RPL10;RPL15;RPL29;RPL32;RPS4X;RPS8;RPS18;RPL14;GNB2L1
27	GO:1902582	single-organism intracellular transport	1.63701e-05	5.31248e-05	4.2747	7.16872	2.06088	10	1225	RPSA;RPL10;RPL15;RPL29;RPL32;RPS4X;RPS8;RPS18;RPL14;TOMM7
28	GO:0006091	generation of precursor metabolites and energy	0.000780063	0.00696707	2.15695	8.01624	0.746713	5	428	COX6B1;GAPDH;NDUFB7;UBA52;DNAJC15
30	GO:0002684	positive regulation of immune system process	0.000804529	0.00620449	2.20729	5.33612	1.57019	7	700	C1QB;C1QC;CD14;GAS6;HLA-DRB5;LGALS3;TREM2
30	GO:0006952	defense response	4.65062e-05	0.00116266	2.93455	5.05236	3.26151	12	1454	C1QB;C1QC;CD14;CX3CR1;HLA-DRB5;LCN2;LGALS3;RNASE6;S100A9;TYROBP;LY86;TREM2
30	GO:0006955	immune response	2.3544e-05	0.00116266	2.93455	5.44837	3.04617	12	1358	C1QB;C1QC;CD14;CX3CR1;GAS6;HLA-DRB5;LCN2;LGALS3;S100A9;TYROBP;LY86;TREM2
30	GO:0006959	humoral immune response	3.63329e-05	0.00116266	2.93455	15.4917	0.381332	5	170	C1QB;C1QC;HLA-DRB5;LY86;TREM2
30	GO:0030100	regulation of endocytosis	0.000406846	0.00499912	2.30111	12.9575	0.352171	4	157	APOC1;CD14;GAS6;LGALS3
30	GO:0030595	leukocyte chemotaxis	0.00027031	0.00450517	2.34629	14.4854	0.316281	4	141	CX3CR1;GAS6;LGALS3;S100A9
30	GO:0045087	innate immune response	1.21289e-05	0.00116266	2.93455	6.92993	1.91115	10	852	C1QB;C1QC;CD14;HLA-DRB5;LCN2;LGALS3;S100A9;TYROBP;LY86;TREM2
30	GO:0048584	positive regulation of response to stimulus	6.23829e-05	0.00124766	2.9039	4.88795	3.36021	12	1498	C1QB;C1QC;CD14;GAS6;HLA-DRB5;LGALS3;S100A4;S100A9;LY86;KLK5;TREM2;MUC20
30	GO:0060326	cell chemotaxis	0.000990281	0.00620449	2.20729	10.1397	0.446383	4	199	CX3CR1;GAS6;LGALS3;S100A9
31	GO:0006119	oxidative phosphorylation	1.95176e-05	0.000123612	3.90794	29.3143	0.161007	4	68	NDUFA3;NDUFA7;NDUFB7;NDUFS5
31	GO:0006120	mitochondrial electron transport, NADH to ubiquinone	2.80338e-06	5.4709e-05	4.26194	49.452	0.0994454	4	42	NDUFA3;NDUFA7;NDUFB7;NDUFS5
31	GO:0022900	electron transport chain	5.05157e-06	5.4709e-05	4.26194	23.6319	0.253349	5	107	COX8A;NDUFA3;NDUFA7;NDUFB7;NDUFS5
31	GO:0022904	respiratory electron transport chain	4.60415e-06	5.4709e-05	4.26194	24.1076	0.248614	5	105	COX8A;NDUFA3;NDUFA7;NDUFB7;NDUFS5
31	GO:0042773	ATP synthesis coupled electron transport	7.19856e-06	5.4709e-05	4.26194	38.3241	0.125491	4	53	NDUFA3;NDUFA7;NDUFB7;NDUFS5
31	GO:0042775	mitochondrial ATP synthesis coupled electron transport	7.19856e-06	5.4709e-05	4.26194	38.3241	0.125491	4	53	NDUFA3;NDUFA7;NDUFB7;NDUFS5
31	GO:0045333	cellular respiration	3.55939e-05	0.000193224	3.71394	15.4995	0.37884	5	160	COX8A;NDUFA3;NDUFA7;NDUFB7;NDUFS5
31	GO:0055114	oxidation-reduction process	8.86278e-05	0.000420982	3.37574	5.34966	2.39616	10	1012	COX8A;CP;FTH1;NDUFA3;NDUFA7;NDUFB7;NDUFS5;PRDX2;BBOX1;ALKBH7
32	GO:0000184	nuclear-transcribed mRNA catabolic process, nonsense-mediated decay	0.000108599	0.00090425	3.04371	18.5977	0.249984	4	118	RPL19;RPL34;RPS4X;RPL23
32	GO:0000956	nuclear-transcribed mRNA catabolic process	0.000592645	0.00210119	2.67753	11.7296	0.389806	4	184	RPL19;RPL34;RPS4X;RPL23
32	GO:0006402	mRNA catabolic process	0.000751006	0.00244077	2.61247	10.9882	0.415228	4	196	RPL19;RPL34;RPS4X;RPL23
32	GO:0006413	translational initiation	0.000449623	0.00194837	2.71033	12.6531	0.362266	4	171	RPL19;RPL34;RPS4X;RPL23
32	GO:0006414	translational elongation	0.000127523	0.00090425	3.04371	17.8106	0.260577	4	123	RPL19;RPL34;RPS4X;RPL23
32	GO:0006415	translational termination	4.66291e-05	0.000835057	3.07828	23.3319	0.201259	4	95	RPL19;RPL34;RPS4X;RPL23
32	GO:0006605	protein targeting	0.00067713	0.00229635	2.63896	6.50154	1.09527	6	517	RPL19;RPL34;RPS4X;THRA;RPL23;TMEM173
32	GO:0006612	protein targeting to membrane	0.000480155	0.00197116	2.70528	12.4275	0.368621	4	174	RPL19;RPL34;RPS4X;RPL23
32	GO:0006613	cotranslational protein targeting to membrane	7.97966e-05	0.000835057	3.07828	20.2032	0.230918	4	109	RPL19;RPL34;RPS4X;RPL23
32	GO:0006614	SRP-dependent cotranslational protein targeting to membrane	7.42429e-05	0.000835057	3.07828	20.5981	0.226681	4	107	RPL19;RPL34;RPS4X;RPL23
32	GO:0019080	viral gene expression	0.000439762	0.00194837	2.71033	12.7301	0.360147	4	170	RPL19;RPL34;RPS4X;RPL23
32	GO:0019083	viral transcription	0.000349476	0.00181727	2.74058	13.5547	0.338962	4	160	RPL19;RPL34;RPS4X;RPL23
32	GO:0022411	cellular component disassembly	0.000298266	0.00166177	2.77943	7.63877	0.938501	6	443	RPL19;RPL34;RPS4X;RPL23;VILL;DDIT4
32	GO:0032984	macromolecular complex disassembly	4.88855e-06	0.000190654	3.71975	16.4449	0.449125	6	212	RPL19;RPL34;RPS4X;RPL23;VILL;DDIT4
32	GO:0043241	protein complex disassembly	3.70046e-06	0.000190654	3.71975	17.2948	0.427939	6	202	RPL19;RPL34;RPS4X;RPL23;VILL;DDIT4
32	GO:0043624	cellular protein complex disassembly	3.49358e-05	0.000835057	3.07828	15.6966	0.379214	5	179	RPL19;RPL34;RPS4X;RPL23;VILL
32	GO:0044033	multi-organism metabolic process	0.000545618	0.00202658	2.69324	11.9992	0.381332	4	180	RPL19;RPL34;RPS4X;RPL23
32	GO:0045047	protein targeting to ER	8.2684e-05	0.000835057	3.07828	20.0113	0.233036	4	110	RPL19;RPL34;RPS4X;RPL23
32	GO:0070972	protein localization to endoplasmic reticulum	0.000148732	0.000932255	3.03047	17.0871	0.27117	4	128	RPL19;RPL34;RPS4X;RPL23
32	GO:0071822	protein complex subunit organization	0.00051067	0.00199161	2.70079	4.32262	3.00405	10	1418	GJA1;RPL19;RPL34;RPS4X;THRA;SORBS2;RPL23;VILL;DDIT4;KCTD12
32	GO:0072594	establishment of protein localization to organelle	0.00041852	0.00194837	2.71033	7.15006	0.999938	6	472	RPL19;RPL34;RPS4X;THRA;RPL23;TMEM173
32	GO:0072599	establishment of protein localization to endoplasmic reticulum	8.56469e-05	0.000835057	3.07828	19.8231	0.235155	4	111	RPL19;RPL34;RPS4X;RPL23
33	GO:0000165	MAPK cascade	0.000105942	0.000419485	3.37728	5.53377	1.91813	9	592	ADRA1B;CTGF;DUSP1;DUSP5;FOS;IGFBP3;CYR61;JUN;UCHL1
33	GO:0000302	response to reactive oxygen species	6.35836e-07	1.85832e-05	4.73088	16.6581	0.502212	7	155	ANXA1;DUSP1;FOS;HBA2;HBB;JUN;SOD3
33	GO:0001503	ossification	0.000914127	0.00203635	2.69115	5.91758	1.13727	6	351	ATP5B;CTGF;IGFBP3;CYR61;JUNB;JUND
33	GO:0001568	blood vessel development	4.59174e-05	0.000232988	3.63267	6.20489	1.72048	9	531	ANXA3;ATP5B;CTGF;EGR1;NR4A1;CYR61;JUN;JUNB;SOCS3
33	GO:0001649	osteoblast differentiation	0.000401814	0.00111209	2.95386	8.8979	0.628575	5	194	ATP5B;IGFBP3;CYR61;JUNB;JUND
33	GO:0001775	cell activation	0.000397351	0.00111096	2.9543	4.21145	2.80591	10	866	ACTG1;ACTN4;ANXA1;ANXA3;KLF6;CTGF;EGR1;HBB;IGFBP2;JUN
33	GO:0001892	embryonic placenta development	0.00018689	0.000616963	3.20974	15.7867	0.285127	4	88	CYR61;JUNB;KRT8;SOCS3
33	GO:0001932	regulation of protein phosphorylation	0.000806552	0.00184163	2.7348	3.82247	3.07159	10	948	ABL1;ATF3;CTGF;DUSP1;DUSP5;IGFBP3;CYR61;JUN;UCHL1;SOCS3
33	GO:0001933	negative regulation of protein phosphorylation	1.66867e-05	0.000127004	3.89618	9.91903	0.82298	7	254	ABL1;DUSP1;DUSP5;IGFBP3;JUN;UCHL1;SOCS3
33	GO:0001944	vasculature development	7.02133e-05	0.000291491	3.53537	5.85629	1.81768	9	561	ANXA3;ATP5B;CTGF;EGR1;NR4A1;CYR61;JUN;JUNB;SOCS3
33	GO:0006357	regulation of transcription from RNA polymerase II promoter	0.00087532	0.00196588	2.70644	3.20739	4.92168	13	1519	ATF3;EGR1;FOS;FOSB;NR4A1;CYR61;JUN;JUNB;JUND;MEOX1;ZFP36;BHLHE40;CSRNP1
33	GO:0006366	transcription from RNA polymerase II promoter	0.000632655	0.00153405	2.81416	3.19915	5.39797	14	1666	ATF3;CTGF;EGR1;FOS;FOSB;NR4A1;CYR61;JUN;JUNB;JUND;MEOX1;ZFP36;BHLHE40;CSRNP1
33	GO:0006469	negative regulation of protein kinase activity	0.000323061	0.00096216	3.01675	9.34811	0.599414	5	185	ABL1;DUSP1;DUSP5;UCHL1;SOCS3
33	GO:0006915	apoptotic process	1.42562e-05	0.000114888	3.93973	4.13377	5.50489	17	1699	ABL1;ACTN4;ANXA1;CTGF;DUSP1;EGR1;NR4A1;IGFBP3;CYR61;JUN;KRT8;KRT18;MAL;SOCS3;C8orf4;CSRNP1;PLEKHG2
33	GO:0006979	response to oxidative stress	6.51579e-06	6.61232e-05	4.17965	9.41734	1.00766	8	311	ABL1;ANXA1;DUSP1;FOS;HBA2;HBB;JUN;SOD3
33	GO:0007155	cell adhesion	0.000464115	0.00121112	2.91681	3.84664	3.41504	11	1054	ABL1;ACTG1;ATP5B;CDH6;CTGF;HBB;CYR61;BCAM;CLDN6;CLDN9;CLDN16
33	GO:0007166	cell surface receptor signaling pathway	0.000708738	0.00167288	2.77653	2.67655	10.5367	21	3252	ABL1;ACTG1;ADRA1B;ANXA1;KLF6;CTGF;EGR1;FOS;NR4A1;IGFBP2;IGFBP3;CYR61;JUN;JUNB;KRT8;KRT18;MAL;SOCS3;ADAMTS1;CSRNP1;PLEKHG2
33	GO:0007167	enzyme linked receptor protein signaling pathway	1.00049e-05	8.56672e-05	4.06719	5.19813	3.16556	13	977	ABL1;CTGF;EGR1;FOS;NR4A1;IGFBP2;IGFBP3;CYR61;JUN;JUNB;SOCS3;CSRNP1;PLEKHG2
33	GO:0007275	multicellular organismal development	6.44753e-05	0.00028961	3.53819	3.04624	14.4443	28	4458	ABL1;ACTG1;ADRA1B;ANXA1;ANXA3;ATF3;ATP5B;KLF6;CTGF;DUSP1;DUSP5;EGR1;EMP1;FOS;NR4A1;IGFBP3;CYR61;JUN;JUNB;KRT8;MAL;MEOX1;UCHL1;ZFP36;SCEL;SOCS3;ADAMTS1;CSRNP1
33	GO:0007519	skeletal muscle tissue development	0.000190154	0.000620264	3.20742	10.5299	0.534613	5	165	ATF3;EGR1;FOS;NR4A1;IGFBP3
33	GO:0007568	aging	0.000787585	0.00181343	2.7415	7.62911	0.729017	5	225	CTGF;FOS;IGFBP2;JUN;JUND
33	GO:0008219	cell death	1.12682e-06	2.60617e-05	4.584	4.56883	6.30195	20	1945	ABL1;ACTN4;ANXA1;CTGF;DUSP1;EGR1;HBA2;HBB;NR4A1;IGFBP3;CYR61;JUN;KRT8;KRT18;MAL;UCHL1;SOCS3;C8orf4;CSRNP1;PLEKHG2
33	GO:0009314	response to radiation	9.86384e-06	8.56672e-05	4.06719	7.61362	1.41591	9	437	ADRA1B;ANXA1;DUSP1;EGR1;FOS;JUN;JUNB;JUND;BHLHE40
33	GO:0009416	response to light stimulus	0.000545777	0.00135948	2.86663	6.55727	1.03034	6	318	ADRA1B;DUSP1;FOS;JUNB;JUND;BHLHE40
33	GO:0009605	response to external stimulus	7.99701e-05	0.000327042	3.4854	3.55273	6.28899	17	1941	ABL1;ACTG1;ANXA1;ANXA3;EGR1;FOS;FOSB;NR4A1;IGFBP2;CYR61;JUN;JUNB;JUND;KRT8;ZFP36;BHLHE40;CMTM7
33	GO:0009612	response to mechanical stimulus	1.33162e-06	2.60617e-05	4.584	14.8349	0.560533	7	173	EGR1;FOS;FOSB;IGFBP2;JUN;JUNB;JUND
33	GO:0009628	response to abiotic stimulus	2.29302e-07	1.1116e-05	4.95405	6.44282	3.11695	15	962	ACTN4;ADRA1B;ANXA1;CTGF;DUSP1;EGR1;FOS;FOSB;IGFBP2;JUN;JUNB;JUND;KRT8;SOD3;BHLHE40
33	GO:0009653	anatomical structure morphogenesis	0.00021748	0.000692902	3.15933	3.15436	7.50726	18	2317	ABL1;ACTG1;ANXA3;ATP5B;CTGF;DUSP1;DUSP5;NR4A1;CYR61;JUN;JUNB;KRT8;KRT18;MEOX1;UCHL1;SOCS3;ADAMTS1;CSRNP1
33	GO:0009719	response to endogenous stimulus	5.58262e-05	0.00025926	3.58626	4.13397	4.28662	14	1323	ABL1;ADRA1B;ANXA1;CTGF;DUSP1;EGR1;FOS;FOSB;NR4A1;IGFBP2;JUN;JUNB;JUND;SOCS3
33	GO:0009725	response to hormone	3.75977e-05	0.000214222	3.66914	5.22004	2.56938	11	793	ANXA1;CTGF;DUSP1;EGR1;FOS;FOSB;NR4A1;IGFBP2;JUNB;JUND;SOCS3
33	GO:0009888	tissue development	4.23101e-05	0.000218735	3.66008	3.89608	5.35909	16	1654	ANXA1;ATF3;CTGF;DUSP1;DUSP5;EGR1;EMP1;FOS;NR4A1;IGFBP3;CYR61;JUN;JUNB;MEOX1;SCEL;SOCS3
33	GO:0009891	positive regulation of biosynthetic process	0.000182564	0.00061003	3.21465	3.66004	4.78559	14	1477	ANXA1;ATF3;KLF6;CTGF;EGR1;FOS;HBB;NR4A1;CYR61;JUN;JUNB;JUND;MEOX1;CSRNP1
33	GO:0009893	positive regulation of metabolic process	0.000363665	0.00104268	2.98185	3.00671	7.81831	18	2413	ABL1;ADRA1B;ANXA1;ATF3;KLF6;CTGF;EGR1;FOS;HBB;NR4A1;IGFBP3;CYR61;JUN;JUNB;JUND;MEOX1;ZFP36;CSRNP1
33	GO:0010033	response to organic substance	6.8887e-05	0.000291491	3.53537	3.40798	7.55262	19	2331	ABL1;ADRA1B;ANXA1;ATF3;KLF6;CTGF;DUSP1;EGR1;FOS;FOSB;NR4A1;IGFBP2;JUN;JUNB;JUND;KRT8;KRT18;SOCS3;PLEKHG2
33	GO:0010035	response to inorganic substance	1.86077e-09	5.09851e-07	6.29256	12.9939	1.20855	12	373	ANXA1;DUSP1;FOS;FOSB;HBA2;HBB;IGFBP2;JUN;JUNB;JUND;KRT8;SOD3
33	GO:0010038	response to metal ion	1.25231e-06	2.60617e-05	4.584	11.8868	0.806779	8	249	DUSP1;FOS;FOSB;IGFBP2;JUN;JUNB;JUND;SOD3
33	GO:0010243	response to organonitrogen compound	1.92421e-06	2.94709e-05	4.53061	6.62511	2.28425	12	705	ABL1;ADRA1B;ANXA1;CTGF;DUSP1;EGR1;FOS;FOSB;JUN;JUNB;JUND;SOCS3
33	GO:0010563	negative regulation of phosphorus metabolic process	0.000134003	0.000480308	3.31848	7.03642	1.14375	7	353	ABL1;DUSP1;DUSP5;IGFBP3;JUN;UCHL1;SOCS3
33	GO:0010605	negative regulation of macromolecule metabolic process	0.000482413	0.00123712	2.90759	3.29677	5.25541	14	1622	ABL1;ADRA1B;ATF3;CTGF;DUSP1;DUSP5;EGR1;FOSB;IGFBP3;JUN;UCHL1;ZFP36;BHLHE40;SOCS3
33	GO:0010628	positive regulation of gene expression	0.000578547	0.00141537	2.84913	3.53315	4.09546	12	1264	ATF3;KLF6;CTGF;EGR1;FOS;NR4A1;CYR61;JUN;JUNB;JUND;MEOX1;CSRNP1
33	GO:0010941	regulation of cell death	2.84864e-06	3.7168e-05	4.42983	4.93767	4.33198	16	1337	ABL1;ACTN4;ANXA1;CTGF;DUSP1;EGR1;HBA2;HBB;NR4A1;IGFBP3;CYR61;JUN;KRT18;MAL;SOCS3;PLEKHG2
33	GO:0010942	positive regulation of cell death	6.52086e-09	8.93357e-07	6.04897	11.5496	1.35111	12	417	ABL1;ANXA1;CTGF;DUSP1;EGR1;HBA2;HBB;NR4A1;IGFBP3;CYR61;JUN;PLEKHG2
33	GO:0012501	programmed cell death	1.63883e-05	0.000127004	3.89618	4.08486	5.56321	17	1717	ABL1;ACTN4;ANXA1;CTGF;DUSP1;EGR1;NR4A1;IGFBP3;CYR61;JUN;KRT8;KRT18;MAL;SOCS3;C8orf4;CSRNP1;PLEKHG2
33	GO:0014070	response to organic cyclic compound	2.43416e-07	1.1116e-05	4.95405	7.42843	2.26805	13	700	ABL1;ADRA1B;ANXA1;CTGF;DUSP1;EGR1;FOS;FOSB;NR4A1;IGFBP2;JUN;JUNB;JUND
33	GO:0014074	response to purine-containing compound	3.60835e-06	4.11953e-05	4.38515	16.8335	0.41797	6	129	DUSP1;EGR1;FOS;FOSB;JUN;JUNB
33	GO:0016265	death	1.16439e-06	2.60617e-05	4.584	4.55806	6.31491	20	1949	ABL1;ACTN4;ANXA1;CTGF;DUSP1;EGR1;HBA2;HBB;NR4A1;IGFBP3;CYR61;JUN;KRT8;KRT18;MAL;UCHL1;SOCS3;C8orf4;CSRNP1;PLEKHG2
33	GO:0022610	biological adhesion	0.000483109	0.00123712	2.90759	3.82701	3.43124	11	1059	ABL1;ACTG1;ATP5B;CDH6;CTGF;HBB;CYR61;BCAM;CLDN6;CLDN9;CLDN16
33	GO:0023014	signal transduction by protein phosphorylation	0.000143163	0.000502906	3.29851	5.30669	1.99589	9	616	ADRA1B;CTGF;DUSP1;DUSP5;FOS;IGFBP3;CYR61;JUN;UCHL1
33	GO:0030154	cell differentiation	0.000761547	0.00176834	2.75243	2.659	10.5918	21	3269	ABL1;ACTG1;ANXA1;ATF3;ATP5B;KLF6;CTGF;EGR1;FOS;NR4A1;IGFBP3;CYR61;JUN;JUNB;JUND;KRT8;MAL;UCHL1;ZFP36;SCEL;SOCS3
33	GO:0031325	positive regulation of cellular metabolic process	0.000179903	0.000608561	3.2157	3.20966	7.3971	18	2283	ABL1;ADRA1B;ANXA1;ATF3;KLF6;CTGF;EGR1;FOS;HBB;NR4A1;IGFBP3;CYR61;JUN;JUNB;JUND;MEOX1;ZFP36;CSRNP1
33	GO:0031328	positive regulation of cellular biosynthetic process	0.000578518	0.00141537	2.84913	3.36711	4.71107	13	1454	ANXA1;ATF3;KLF6;EGR1;FOS;HBB;NR4A1;CYR61;JUN;JUNB;JUND;MEOX1;CSRNP1
33	GO:0031400	negative regulation of protein modification process	0.000288272	0.000867984	3.06149	6.17631	1.29603	7	400	ABL1;DUSP1;DUSP5;IGFBP3;JUN;UCHL1;SOCS3
33	GO:0031960	response to corticosteroid	3.0357e-07	1.18826e-05	4.92509	18.6961	0.450371	7	139	ANXA1;CTGF;DUSP1;FOS;FOSB;IGFBP2;JUNB
33	GO:0032269	negative regulation of cellular protein metabolic process	0.000246754	0.000768301	3.11447	5.49894	1.68484	8	520	ABL1;DUSP1;DUSP5;IGFBP3;JUN;UCHL1;ZFP36;SOCS3
33	GO:0032355	response to estradiol	0.000261208	0.000804167	3.09465	14.4067	0.311047	4	96	ANXA1;CTGF;DUSP1;IGFBP2
33	GO:0032501	multicellular organismal process	2.58827e-05	0.000161179	3.79269	3.31654	21.067	36	6502	ABL1;ACTG1;ACTN4;ADRA1B;ANXA1;ANXA3;ATF3;ATP5B;KLF6;CTGF;DUSP1;DUSP5;EGR1;EMP1;FOS;FOSB;HBB;NR4A1;IGFBP2;IGFBP3;CYR61;JUN;JUNB;JUND;KRT8;MAL;MEOX1;TNNT1;UCHL1;ZFP36;BHLHE40;SCEL;SOCS3;ADAMTS1;CLDN16;CSRNP1
33	GO:0032502	developmental process	4.11149e-05	0.000216644	3.66425	3.12705	16.722	31	5161	ABL1;ACTG1;ADRA1B;ANXA1;ANXA3;ATF3;ATP5B;KLF6;CTGF;DUSP1;DUSP5;EGR1;EMP1;FOS;NR4A1;IGFBP2;IGFBP3;CYR61;JUN;JUNB;JUND;KRT8;KRT18;MAL;MEOX1;UCHL1;ZFP36;SCEL;SOCS3;ADAMTS1;CSRNP1
33	GO:0032870	cellular response to hormone stimulus	2.44932e-05	0.000156073	3.80667	6.75163	1.58764	9	490	ANXA1;DUSP1;EGR1;FOS;FOSB;NR4A1;IGFBP2;JUNB;SOCS3
33	GO:0033673	negative regulation of kinase activity	0.000441136	0.00116222	2.93471	8.71128	0.641535	5	198	ABL1;DUSP1;DUSP5;UCHL1;SOCS3
33	GO:0033993	response to lipid	8.15902e-06	7.98418e-05	4.09777	6.21491	2.18057	11	673	ANXA1;CTGF;DUSP1;EGR1;FOS;FOSB;NR4A1;IGFBP2;JUN;JUNB;JUND
33	GO:0034097	response to cytokine	0.000118807	0.000445932	3.35073	5.44646	1.94729	9	601	ANXA1;KLF6;EGR1;FOS;JUN;JUNB;KRT8;KRT18;SOCS3
33	GO:0034330	cell junction organization	0.000852469	0.00193039	2.71436	7.49098	0.741978	5	229	ACTG1;ACTN4;CDH6;CLDN6;CLDN9
33	GO:0034599	cellular response to oxidative stress	1.87902e-05	0.000135339	3.86858	12.4392	0.557293	6	172	ABL1;ANXA1;FOS;HBA2;HBB;SOD3
33	GO:0034614	cellular response to reactive oxygen species	1.8364e-05	0.000135339	3.86858	17.6208	0.327248	5	101	ANXA1;FOS;HBA2;HBB;SOD3
33	GO:0035914	skeletal muscle cell differentiation	3.90916e-05	0.000214222	3.66914	24.1545	0.191165	4	59	ATF3;EGR1;FOS;NR4A1
33	GO:0042221	response to chemical	5.46381e-05	0.000258118	3.58818	3.14779	11.8619	25	3661	ABL1;ACTG1;ADRA1B;ANXA1;ATF3;KLF6;CTGF;DUSP1;EGR1;FOS;FOSB;HBA2;HBB;NR4A1;IGFBP2;CYR61;JUN;JUNB;JUND;KRT8;KRT18;SOD3;SOCS3;PLEKHG2;CMTM7
33	GO:0042325	regulation of phosphorylation	0.000934624	0.00206522	2.68503	3.5131	3.71313	11	1146	ABL1;ADRA1B;ATF3;CTGF;DUSP1;DUSP5;IGFBP3;CYR61;JUN;UCHL1;SOCS3
33	GO:0042326	negative regulation of phosphorylation	5.26131e-05	0.000257429	3.58934	8.22297	0.984983	7	304	ABL1;DUSP1;DUSP5;IGFBP3;JUN;UCHL1;SOCS3
33	GO:0042493	response to drug	0.000204206	0.000658263	3.1816	6.55178	1.22475	7	378	ANXA1;EGR1;FOS;FOSB;IGFBP2;JUN;JUNB
33	GO:0042542	response to hydrogen peroxide	1.92636e-05	0.000135339	3.86858	17.438	0.330488	5	102	ANXA1;DUSP1;HBA2;HBB;JUN
33	GO:0042981	regulation of apoptotic process	3.71579e-05	0.000214222	3.66914	4.30535	4.1311	14	1275	ABL1;ACTN4;ANXA1;CTGF;DUSP1;EGR1;NR4A1;IGFBP3;CYR61;JUN;KRT18;MAL;SOCS3;PLEKHG2
33	GO:0043065	positive regulation of apoptotic process	3.54135e-06	4.11953e-05	4.38515	8.69551	1.24743	9	385	ABL1;ANXA1;DUSP1;EGR1;NR4A1;IGFBP3;CYR61;JUN;PLEKHG2
33	GO:0043067	regulation of programmed cell death	4.05123e-05	0.000216644	3.66425	4.26858	4.1635	14	1285	ABL1;ACTN4;ANXA1;CTGF;DUSP1;EGR1;NR4A1;IGFBP3;CYR61;JUN;KRT18;MAL;SOCS3;PLEKHG2
33	GO:0043068	positive regulation of programmed cell death	4.0168e-06	4.40241e-05	4.35631	8.55564	1.26687	9	391	ABL1;ANXA1;DUSP1;EGR1;NR4A1;IGFBP3;CYR61;JUN;PLEKHG2
33	GO:0043086	negative regulation of catalytic activity	0.000498149	0.00126356	2.89841	4.44099	2.36202	9	729	ABL1;ANXA1;ANXA3;DUSP1;DUSP5;NR4A1;UCHL1;SOCS3;SPINT2
33	GO:0044092	negative regulation of molecular function	0.000134977	0.000480308	3.31848	4.48462	2.96143	11	914	ABL1;ANXA1;ANXA3;DUSP1;DUSP5;NR4A1;JUN;UCHL1;BHLHE40;SOCS3;SPINT2
33	GO:0044707	single-multicellular organism process	0.000111224	0.000429232	3.36731	2.95118	20.338	34	6277	ABL1;ACTG1;ACTN4;ADRA1B;ANXA1;ANXA3;ATF3;ATP5B;KLF6;CTGF;DUSP1;DUSP5;EGR1;EMP1;FOS;HBB;NR4A1;IGFBP3;CYR61;JUN;JUNB;JUND;KRT8;MAL;MEOX1;TNNT1;UCHL1;ZFP36;BHLHE40;SCEL;SOCS3;ADAMTS1;CLDN16;CSRNP1
33	GO:0044767	single-organism developmental process	0.00010329	0.000416196	3.3807	2.93132	16.5536	30	5109	ABL1;ACTG1;ADRA1B;ANXA1;ANXA3;ATF3;ATP5B;KLF6;CTGF;DUSP1;DUSP5;EGR1;EMP1;FOS;NR4A1;IGFBP2;IGFBP3;CYR61;JUN;JUNB;JUND;KRT8;MAL;MEOX1;UCHL1;ZFP36;SCEL;SOCS3;ADAMTS1;CSRNP1
33	GO:0045216	cell-cell junction organization	0.000441136	0.00116222	2.93471	8.71128	0.641535	5	198	ACTG1;ACTN4;CDH6;CLDN6;CLDN9
33	GO:0045597	positive regulation of cell differentiation	0.000117316	0.000445932	3.35073	5.45603	1.94405	9	600	ABL1;CTGF;FOS;IGFBP3;CYR61;JUN;JUNB;JUND;SOCS3
33	GO:0045936	negative regulation of phosphate metabolic process	0.000134003	0.000480308	3.31848	7.03642	1.14375	7	353	ABL1;DUSP1;DUSP5;IGFBP3;JUN;UCHL1;SOCS3
33	GO:0045944	positive regulation of transcription from RNA polymerase II promoter	0.000369125	0.00104268	2.98185	4.25343	2.77999	10	858	ATF3;EGR1;FOS;NR4A1;CYR61;JUN;JUNB;JUND;MEOX1;CSRNP1
33	GO:0046683	response to organophosphorus	1.94347e-06	2.94709e-05	4.53061	18.8383	0.375849	6	116	DUSP1;EGR1;FOS;FOSB;JUN;JUNB
33	GO:0048514	blood vessel morphogenesis	0.000709696	0.00167288	2.77653	5.27768	1.50664	7	465	ANXA3;ATP5B;CTGF;NR4A1;CYR61;JUN;JUNB
33	GO:0048518	positive regulation of biological process	2.23463e-05	0.000149339	3.82583	3.28012	13.6893	28	4225	ABL1;ACTG1;ACTN4;ADRA1B;ANXA1;ANXA3;ATF3;KLF6;CTGF;DUSP1;EGR1;FOS;HBA2;HBB;NR4A1;IGFBP2;IGFBP3;CYR61;JUN;JUNB;JUND;MAL;MEOX1;PRSS8;ZFP36;SOCS3;CSRNP1;PLEKHG2
33	GO:0048522	positive regulation of cellular process	2.80855e-05	0.000171009	3.76698	3.2727	12.2151	26	3770	ABL1;ACTN4;ADRA1B;ANXA1;ANXA3;ATF3;KLF6;CTGF;DUSP1;EGR1;FOS;HBA2;HBB;NR4A1;IGFBP2;IGFBP3;CYR61;JUN;JUNB;JUND;MAL;MEOX1;ZFP36;SOCS3;CSRNP1;PLEKHG2
33	GO:0048545	response to steroid hormone	2.04361e-06	2.94709e-05	4.53061	9.32976	1.16643	9	360	ANXA1;CTGF;DUSP1;EGR1;FOS;FOSB;NR4A1;IGFBP2;JUNB
33	GO:0048646	anatomical structure formation involved in morphogenesis	1.00049e-05	8.56672e-05	4.06719	5.19813	3.16556	13	977	ACTG1;ANXA3;ATP5B;CTGF;DUSP1;DUSP5;NR4A1;CYR61;JUN;JUNB;KRT8;MEOX1;ADAMTS1
33	GO:0048731	system development	0.000155684	0.000533218	3.2731	2.90742	12.6007	25	3889	ABL1;ACTG1;ADRA1B;ANXA1;ANXA3;ATF3;ATP5B;KLF6;CTGF;EGR1;EMP1;FOS;NR4A1;IGFBP3;CYR61;JUN;JUNB;KRT8;MAL;UCHL1;ZFP36;SCEL;SOCS3;ADAMTS1;CSRNP1
33	GO:0048856	anatomical structure development	9.47148e-06	8.56672e-05	4.06719	3.44759	14.7877	30	4564	ABL1;ACTG1;ADRA1B;ANXA1;ANXA3;ATF3;ATP5B;KLF6;CTGF;DUSP1;DUSP5;EGR1;EMP1;FOS;NR4A1;IGFBP3;CYR61;JUN;JUNB;JUND;KRT8;KRT18;MAL;MEOX1;UCHL1;ZFP36;SCEL;SOCS3;ADAMTS1;CSRNP1
33	GO:0051094	positive regulation of developmental process	0.00026718	0.000813415	3.08969	4.44103	2.66982	10	824	ABL1;ANXA3;CTGF;FOS;IGFBP3;CYR61;JUN;JUNB;JUND;SOCS3
33	GO:0051173	positive regulation of nitrogen compound metabolic process	0.000410357	0.00112191	2.95004	3.50288	4.54583	13	1403	ATF3;KLF6;EGR1;FOS;HBB;NR4A1;CYR61;JUN;JUNB;JUND;MEOX1;ZFP36;CSRNP1
33	GO:0051248	negative regulation of protein metabolic process	0.000647972	0.00155741	2.8076	4.72298	1.94729	8	601	ABL1;DUSP1;DUSP5;IGFBP3;JUN;UCHL1;ZFP36;SOCS3
33	GO:0051254	positive regulation of RNA metabolic process	0.000419938	0.00112807	2.94766	3.67277	3.95289	12	1220	ATF3;KLF6;EGR1;FOS;NR4A1;CYR61;JUN;JUNB;JUND;MEOX1;ZFP36;CSRNP1
33	GO:0051384	response to glucocorticoid	3.60835e-06	4.11953e-05	4.38515	16.8335	0.41797	6	129	ANXA1;DUSP1;FOS;FOSB;IGFBP2;JUNB
33	GO:0051385	response to mineralocorticoid	1.62729e-06	2.94709e-05	4.53061	57.8768	0.0874821	4	27	CTGF;FOS;FOSB;JUNB
33	GO:0051591	response to cAMP	3.80279e-07	1.30245e-05	4.88524	25.3155	0.285127	6	88	DUSP1;EGR1;FOS;FOSB;JUN;JUNB
33	GO:0051592	response to calcium ion	6.7822e-07	1.85832e-05	4.73088	22.7989	0.314287	6	97	DUSP1;FOS;FOSB;JUN;JUNB;JUND
33	GO:0051716	cellular response to stimulus	0.000714333	0.00167288	2.77653	2.53894	20.1403	32	6216	ABL1;ACTG1;ADRA1B;ANXA1;ATF3;KLF6;CTGF;DUSP1;DUSP5;EGR1;FOS;FOSB;HBA2;HBB;NR4A1;IGFBP2;IGFBP3;CYR61;JUN;JUNB;JUND;KRT8;KRT18;BCAM;MAL;SOD3;UCHL1;ZFP36;SOCS3;ADAMTS1;CSRNP1;PLEKHG2
33	GO:0055002	striated muscle cell development	0.000948189	0.00207843	2.68226	10.0929	0.43741	4	135	ACTG1;IGFBP3;KRT8;UCHL1
33	GO:0060359	response to ammonium ion	5.39255e-05	0.000258118	3.58818	22.1347	0.207365	4	64	ABL1;ADRA1B;EGR1;FOSB
33	GO:0060538	skeletal muscle organ development	0.000236969	0.000746317	3.12708	10.0234	0.560533	5	173	ATF3;EGR1;FOS;NR4A1;IGFBP3
33	GO:0061061	muscle structure development	3.20142e-05	0.000190693	3.71967	6.51401	1.64272	9	507	ABL1;ACTG1;ATF3;EGR1;FOS;NR4A1;IGFBP3;KRT8;UCHL1
33	GO:0065009	regulation of molecular function	0.000350648	0.00103309	2.98586	3.01707	7.79563	18	2406	ABL1;ACTN4;ANXA1;ANXA3;ATF3;CTGF;DUSP1;DUSP5;FOS;NR4A1;IGFBP3;CYR61;JUN;UCHL1;BHLHE40;SOCS3;SPINT2;PLEKHG2
33	GO:0070887	cellular response to chemical stimulus	1.90865e-06	2.94709e-05	4.53061	4.28216	7.14761	21	2206	ABL1;ANXA1;ATF3;KLF6;CTGF;DUSP1;EGR1;FOS;FOSB;HBA2;HBB;NR4A1;IGFBP2;JUN;JUNB;JUND;KRT8;KRT18;SOD3;SOCS3;PLEKHG2
33	GO:0071241	cellular response to inorganic substance	2.32104e-05	0.00015142	3.81982	16.7432	0.343448	5	106	FOS;FOSB;JUN;JUNB;JUND
33	GO:0071248	cellular response to metal ion	1.36312e-05	0.000113181	3.94623	18.8026	0.307807	5	95	FOS;FOSB;JUN;JUNB;JUND
33	GO:0071277	cellular response to calcium ion	1.02434e-07	8.35188e-06	5.07822	54.7907	0.116643	5	36	FOS;FOSB;JUN;JUNB;JUND
33	GO:0071310	cellular response to organic substance	2.21862e-05	0.000149339	3.82583	3.97979	5.69282	17	1757	ABL1;ANXA1;ATF3;KLF6;CTGF;DUSP1;EGR1;FOS;FOSB;NR4A1;IGFBP2;JUN;JUNB;KRT8;KRT18;SOCS3;PLEKHG2
33	GO:0071495	cellular response to endogenous stimulus	3.89865e-05	0.000214222	3.66914	4.82177	3.07483	12	949	ABL1;ANXA1;CTGF;DUSP1;EGR1;FOS;FOSB;NR4A1;IGFBP2;JUN;JUNB;SOCS3
33	GO:0071901	negative regulation of protein serine/threonine kinase activity	0.000502656	0.00126356	2.89841	12.0356	0.369369	4	114	ABL1;DUSP1;DUSP5;UCHL1
33	GO:0072358	cardiovascular system development	6.9131e-05	0.000291491	3.53537	4.8594	2.74759	11	848	ADRA1B;ANXA3;ATP5B;CTGF;EGR1;NR4A1;CYR61;JUN;JUNB;SOCS3;ADAMTS1
33	GO:0072359	circulatory system development	6.9131e-05	0.000291491	3.53537	4.8594	2.74759	11	848	ADRA1B;ANXA3;ATP5B;CTGF;EGR1;NR4A1;CYR61;JUN;JUNB;SOCS3;ADAMTS1
33	GO:0072593	reactive oxygen species metabolic process	0.000107168	0.000419485	3.37728	11.9632	0.473051	5	146	CTGF;HBA2;HBB;CYR61;SOD3
33	GO:0097305	response to alcohol	2.3575e-06	3.22978e-05	4.49083	10.8773	0.878061	8	271	ANXA1;CTGF;DUSP1;EGR1;FOS;FOSB;IGFBP2;JUNB
33	GO:1901654	response to ketone	0.000354722	0.00103398	2.98549	13.2475	0.336968	4	104	DUSP1;FOS;FOSB;JUNB
33	GO:1901698	response to nitrogen compound	4.6628e-06	4.91388e-05	4.30858	6.04802	2.48838	12	768	ABL1;ADRA1B;ANXA1;CTGF;DUSP1;EGR1;FOS;FOSB;JUN;JUNB;JUND;SOCS3
33	GO:1901700	response to oxygen-containing compound	1.21925e-07	8.35188e-06	5.07822	6.04917	3.90753	17	1206	ABL1;ADRA1B;ANXA1;CTGF;DUSP1;EGR1;FOS;FOSB;HBA2;HBB;IGFBP2;JUN;JUNB;JUND;KRT8;SOD3;SOCS3
34	GO:0000184	nuclear-transcribed mRNA catabolic process, nonsense-mediated decay	0.000206857	0.00233059	2.63254	15.4922	0.294099	4	118	RPL13;RPLP2;RPS12;RPL36
34	GO:0006413	translational initiation	0.000843113	0.00607312	2.21659	10.5403	0.426195	4	171	RPL13;RPLP2;RPS12;RPL36
34	GO:0006414	translational elongation	0.000242543	0.00256186	2.59145	14.8366	0.306561	4	123	RPL13;RPLP2;RPS12;RPL36
34	GO:0006415	translational termination	8.94268e-05	0.00166722	2.77801	19.4359	0.236775	4	95	RPL13;RPLP2;RPS12;RPL36
34	GO:0006612	protein targeting to membrane	6.8436e-05	0.00165224	2.78193	13.3897	0.433672	5	174	PALM;RPL13;RPLP2;RPS12;RPL36
34	GO:0006613	cotranslational protein targeting to membrane	0.000152401	0.00197341	2.70478	16.8296	0.271668	4	109	RPL13;RPLP2;RPS12;RPL36
34	GO:0006614	SRP-dependent cotranslational protein targeting to membrane	0.000141879	0.00197341	2.70478	17.1586	0.266683	4	107	RPL13;RPLP2;RPS12;RPL36
34	GO:0009653	anatomical structure morphogenesis	6.73768e-05	0.00165224	2.78193	3.97161	5.77481	16	2317	ANPEP;C3;CLU;CRYAB;CST3;EYA2;IGFBP5;L1CAM;LAMA3;MBP;PALM;S100A6;PAX8;GPR56;VAV3;PLCD3
34	GO:0016043	cellular component organization	7.73946e-06	0.000837267	3.07714	4.21661	12.2649	26	4921	C3;CDH3;CLGN;CLU;CRYAB;CST3;EYA2;GPX3;IGFBP2;IGFBP5;L1CAM;LAMA3;MAL;MBP;PALM;RPL13;RPLP2;RPS12;S100A6;PAX8;VAV3;FAM107A;RPL36;NUPR1;MAP1LC3A;COL23A1
34	GO:0019080	viral gene expression	0.000824865	0.00607312	2.21659	10.6044	0.423702	4	170	RPL13;RPLP2;RPS12;RPL36
34	GO:0019083	viral transcription	0.000657453	0.0057498	2.24035	11.2913	0.398779	4	160	RPL13;RPLP2;RPS12;RPL36
34	GO:0022411	cellular component disassembly	9.86524e-05	0.00166722	2.77801	7.57652	1.10412	7	443	CST3;LAMA3;RPL13;RPLP2;RPS12;RPL36;COL23A1
34	GO:0044802	single-organism membrane organization	2.77078e-05	0.000936523	3.02848	6.84912	1.64496	9	660	CLU;EYA2;MAL;PALM;RPL13;RPLP2;RPS12;VAV3;RPL36
34	GO:0045047	protein targeting to ER	0.000157869	0.00197341	2.70478	16.6698	0.27416	4	110	RPL13;RPLP2;RPS12;RPL36
34	GO:0061024	membrane organization	1.9817e-05	0.000837267	3.07714	6.40446	1.99888	10	802	CLU;EYA2;MAL;MBP;PALM;RPL13;RPLP2;RPS12;VAV3;RPL36
34	GO:0070972	protein localization to endoplasmic reticulum	0.000282463	0.00280801	2.5516	14.2339	0.319023	4	128	RPL13;RPLP2;RPS12;RPL36
34	GO:0071840	cellular component organization or biogenesis	1.18042e-05	0.000837267	3.07714	4.09025	12.5241	26	5025	C3;CDH3;CLGN;CLU;CRYAB;CST3;EYA2;GPX3;IGFBP2;IGFBP5;L1CAM;LAMA3;MAL;MBP;PALM;RPL13;RPLP2;RPS12;S100A6;PAX8;VAV3;FAM107A;RPL36;NUPR1;MAP1LC3A;COL23A1
34	GO:0072599	establishment of protein localization to endoplasmic reticulum	0.000163478	0.00197341	2.70478	16.513	0.276653	4	111	RPL13;RPLP2;RPS12;RPL36
34	GO:0090150	establishment of protein localization to membrane	0.000862455	0.00607312	2.21659	7.58349	0.750203	5	301	PALM;RPL13;RPLP2;RPS12;RPL36
34	GO:1902578	single-organism localization	0.000714473	0.0057498	2.24035	6.33302	1.09664	6	440	MAL;PALM;RPL13;RPLP2;RPS12;RPL36
34	GO:1902580	single-organism cellular localization	0.000714473	0.0057498	2.24035	6.33302	1.09664	6	440	MAL;PALM;RPL13;RPLP2;RPS12;RPL36
35	GO:0001775	cell activation	3.88521e-26	3.20252e-24	23.4945	11.6136	5.98953	43	866	VSIG4;ADORA3;CX3CR1;GPR183;AIF1;F13A1;FCER1G;NCKAP1L;HLA-DMB;HLA-DOA;HLA-DPA1;HLA-DPB1;HLA-DQA1;HLA-DQA2;HLA-DQB1;HLA-DQB2;HLA-DRA;HLA-DRB1;HLA-DRB5;HMOX1;APOE;IL1B;INPP5D;ITGAL;LCP2;MNDA;MYO1F;SERPINA1;PLEK;SASH3;APBB1IP;SRGN;PTPRC;SELPLG;SAMSN1;SPI1;TYROBP;LAT2;FERMT3;CD4;CD86;CD37;CD74
35	GO:0001816	cytokine production	7.82125e-10	6.10238e-09	8.2145	6.50355	3.74173	20	541	VSIG4;CSF1R;FCER1G;NCKAP1L;HLA-DPA1;HLA-DPB1;HLA-DRB1;HLA-DRB5;HMOX1;IRF8;IL1B;INPP5D;LCP2;SASH3;SRGN;C3AR1;CD4;CD14;CD86;CD74
35	GO:0001817	regulation of cytokine production	7.82628e-10	6.10238e-09	8.2145	6.88732	3.34058	19	483	VSIG4;CSF1R;FCER1G;NCKAP1L;HLA-DPA1;HLA-DPB1;HLA-DRB1;HLA-DRB5;HMOX1;IRF8;IL1B;INPP5D;SASH3;SRGN;C3AR1;CD4;CD14;CD86;CD74
35	GO:0001819	positive regulation of cytokine production	2.28875e-05	7.33672e-05	4.1345	5.78912	1.92274	10	278	CSF1R;FCER1G;HLA-DPA1;HLA-DPB1;IRF8;IL1B;SASH3;C3AR1;CD14;CD74
35	GO:0002237	response to molecule of bacterial origin	7.37626e-06	2.57945e-05	4.58847	6.64466	1.68758	10	244	CX3CR1;HCK;IRF8;IL1B;IL10RA;NCF2;TNFRSF1B;C5AR1;CD14;CD86
35	GO:0002250	adaptive immune response	2.27628e-10	1.93149e-09	8.71411	10.2635	1.75674	15	254	CTSS;FCER1G;HLA-DQB1;HLA-DQB2;HLA-DRB1;HLA-DRB5;IL1B;INPP5D;SASH3;PTPRC;SAMSN1;C1QA;C1QB;C1QC;CD74
35	GO:0002252	immune effector process	4.55149e-18	1.19373e-16	15.9231	10.0222	4.13596	30	598	VSIG4;ADORA3;CX3CR1;GPR183;FCER1G;FCGR2A;FCGR3A;HCK;HLA-DMB;HLA-DQB1;HLA-DQB2;HLA-DRB1;HLA-DRB5;HMOX1;IL1B;INPP5D;ITGAL;CXCL9;MYO1F;SASH3;PTPRC;C1QA;C1QB;C1QC;TYROBP;LAT2;CD4;CD86;CD37;CD74
35	GO:0002253	activation of immune response	1.75161e-23	8.48102e-22	21.0716	15.3274	2.93252	31	424	VSIG4;CTSS;FCER1G;FCGR2A;FCGR3A;FYB;HCK;NCKAP1L;HLA-DPA1;HLA-DPB1;HLA-DQA1;HLA-DQA2;HLA-DQB1;HLA-DQB2;HLA-DRA;HLA-DRB1;HLA-DRB5;INPP5D;ITGB2;LCP2;MNDA;PTPRC;C1QA;C1QB;C1QC;C3AR1;C5AR1;LAT2;CD4;CD14;CD86
35	GO:0002262	myeloid cell homeostasis	0.00020151	0.000475202	3.32312	7.79409	0.843791	6	122	FCER1G;HCLS1;NCKAP1L;HMOX1;INPP5D;SPI1
35	GO:0002263	cell activation involved in immune response	3.28313e-08	1.9135e-07	6.71817	10.6457	1.20344	11	174	ADORA3;CX3CR1;GPR183;FCER1G;HLA-DMB;HMOX1;ITGAL;MYO1F;TYROBP;LAT2;CD86
35	GO:0002274	myeloid leukocyte activation	9.62243e-12	9.41041e-11	10.0264	17.0562	0.940619	13	136	ADORA3;CX3CR1;AIF1;FCER1G;HMOX1;LCP2;MYO1F;SPI1;TYROBP;LAT2;CD86;CD37;CD74
35	GO:0002275	myeloid cell activation involved in immune response	1.09713e-07	5.75496e-07	6.23996	21.8255	0.387314	7	56	ADORA3;CX3CR1;FCER1G;HMOX1;MYO1F;TYROBP;LAT2
35	GO:0002279	mast cell activation involved in immune response	5.17006e-05	0.000144812	3.8392	22.8785	0.20749	4	30	ADORA3;FCER1G;HMOX1;LAT2
35	GO:0002366	leukocyte activation involved in immune response	3.28313e-08	1.9135e-07	6.71817	10.6457	1.20344	11	174	ADORA3;CX3CR1;GPR183;FCER1G;HLA-DMB;HMOX1;ITGAL;MYO1F;TYROBP;LAT2;CD86
35	GO:0002367	cytokine production involved in immune response	0.000645632	0.00123354	2.90885	11.2044	0.39423	4	57	FCER1G;HMOX1;SASH3;CD74
35	GO:0002376	immune system process	8.36024e-32	2.41193e-29	28.6176	10.3791	15.541	69	2247	IGSF6;LILRB4;VSIG4;PLD4;CCR1;ADORA3;SIRPA;CSF1R;CTSS;CX3CR1;CYBB;GPR183;AIF1;FCER1G;FCGR2A;FCGR2B;FCGR3A;FYB;TMEM176B;HCK;HCLS1;NCKAP1L;HLA-DMB;HLA-DOA;HLA-DPA1;HLA-DPB1;HLA-DQA1;HLA-DQA2;HLA-DQB1;HLA-DQB2;HLA-DRA;HLA-DRB1;HLA-DRB5;HMOX1;IRF8;IL1B;INPP5D;ITGAL;ITGAX;ITGB2;LAIR1;LCP2;CXCL9;MNDA;MYO1F;NCF2;OLR1;PLEK;TREM2;SASH3;PTPRC;SELPLG;SAMSN1;SPI1;SPP1;C1QA;C1QB;TNFRSF1B;C1QC;C3AR1;C5AR1;TYROB…
35	GO:0002377	immunoglobulin production	1.00982e-06	4.34823e-06	5.36169	15.2577	0.532557	7	77	HLA-DQB1;HLA-DQB2;HLA-DRB1;HLA-DRB5;SASH3;PTPRC;CD37
35	GO:0002381	immunoglobulin production involved in immunoglobulin mediated immune response	0.000333583	0.000710248	3.14859	13.5038	0.331983	4	48	HLA-DQB1;HLA-DQB2;HLA-DRB1;HLA-DRB5
35	GO:0002429	immune response-activating cell surface receptor signaling pathway	1.56968e-20	6.03804e-19	18.2191	19.8624	1.59075	23	230	FCER1G;FCGR2A;FCGR3A;FYB;HCK;NCKAP1L;HLA-DPA1;HLA-DPB1;HLA-DQA1;HLA-DQA2;HLA-DQB1;HLA-DQB2;HLA-DRA;HLA-DRB1;HLA-DRB5;INPP5D;LCP2;MNDA;PTPRC;C3AR1;C5AR1;LAT2;CD4
35	GO:0002440	production of molecular mediator of immune response	1.1984e-08	7.59866e-08	7.11926	13.9905	0.843791	10	122	FCER1G;HLA-DQB1;HLA-DQB2;HLA-DRB1;HLA-DRB5;HMOX1;SASH3;PTPRC;CD37;CD74
35	GO:0002443	leukocyte mediated immunity	2.53122e-12	2.80868e-11	10.5515	11.6809	1.79824	17	260	ADORA3;FCER1G;HLA-DQB1;HLA-DQB2;HLA-DRB1;HLA-DRB5;HMOX1;IL1B;INPP5D;MYO1F;SASH3;PTPRC;C1QA;C1QB;C1QC;LAT2;CD74
35	GO:0002444	myeloid leukocyte mediated immunity	4.16939e-05	0.000125299	3.90205	14.6939	0.387314	5	56	ADORA3;FCER1G;HMOX1;MYO1F;LAT2
35	GO:0002448	mast cell mediated immunity	5.17006e-05	0.000144812	3.8392	22.8785	0.20749	4	30	ADORA3;FCER1G;HMOX1;LAT2
35	GO:0002449	lymphocyte mediated immunity	1.96901e-09	1.43812e-08	7.8422	10.7095	1.43859	13	208	FCER1G;HLA-DQB1;HLA-DQB2;HLA-DRB1;HLA-DRB5;IL1B;INPP5D;SASH3;PTPRC;C1QA;C1QB;C1QC;CD74
35	GO:0002455	humoral immune response mediated by circulating immunoglobulin	6.76621e-06	2.42491e-05	4.6153	14.8731	0.463393	6	67	HLA-DQB1;HLA-DRB1;HLA-DRB5;C1QA;C1QB;C1QC
35	GO:0002460	adaptive immune response based on somatic recombination of immune receptors built from immunoglobulin superfamily domains	3.29663e-09	2.34834e-08	7.62924	10.2312	1.50084	13	217	FCER1G;HLA-DQB1;HLA-DQB2;HLA-DRB1;HLA-DRB5;IL1B;INPP5D;SASH3;PTPRC;C1QA;C1QB;C1QC;CD74
35	GO:0002478	antigen processing and presentation of exogenous peptide antigen	4.20068e-14	5.63673e-13	12.249	17.2621	1.17577	16	170	CTSS;CYBB;FCER1G;HLA-DMB;HLA-DOA;HLA-DPA1;HLA-DPB1;HLA-DQA1;HLA-DQA2;HLA-DQB1;HLA-DQB2;HLA-DRA;HLA-DRB1;HLA-DRB5;NCF2;CD74
35	GO:0002495	antigen processing and presentation of peptide antigen via MHC class II	1.22843e-16	2.36269e-15	14.6266	30.5883	0.663967	15	96	CTSS;FCER1G;HLA-DMB;HLA-DOA;HLA-DPA1;HLA-DPB1;HLA-DQA1;HLA-DQA2;HLA-DQB1;HLA-DQB2;HLA-DRA;HLA-DRB1;HLA-DRB5;TREM2;CD74
35	GO:0002504	antigen processing and presentation of peptide or polysaccharide antigen via MHC class II	1.44497e-16	2.6895e-15	14.5703	30.2134	0.670883	15	97	CTSS;FCER1G;HLA-DMB;HLA-DOA;HLA-DPA1;HLA-DPB1;HLA-DQA1;HLA-DQA2;HLA-DQB1;HLA-DQB2;HLA-DRA;HLA-DRB1;HLA-DRB5;TREM2;CD74
35	GO:0002520	immune system development	5.61694e-09	3.81291e-08	7.41874	5.24755	5.11116	22	739	LILRB4;PLD4;CCR1;CSF1R;GPR183;TMEM176B;HCLS1;NCKAP1L;HLA-DOA;HLA-DQB2;IRF8;INPP5D;PLEK;TREM2;SASH3;PTPRC;SPI1;C1QC;TYROBP;CD4;CD86;CD74
35	GO:0002521	leukocyte differentiation	5.78329e-11	5.056e-10	9.29619	8.1265	2.86336	19	414	LILRB4;CCR1;CSF1R;GPR183;TMEM176B;HCLS1;NCKAP1L;HLA-DOA;HLA-DQB2;INPP5D;TREM2;SASH3;PTPRC;SPI1;C1QC;TYROBP;CD4;CD86;CD74
35	GO:0002532	production of molecular mediator involved in inflammatory response	5.17006e-05	0.000144812	3.8392	22.8785	0.20749	4	30	ADORA3;FCER1G;ALOX5;ALOX5AP
35	GO:0002573	myeloid leukocyte differentiation	2.72164e-06	1.09054e-05	4.96236	8.64651	1.17577	9	170	LILRB4;CCR1;CSF1R;HCLS1;INPP5D;SPI1;C1QC;TYROBP;CD86
35	GO:0002576	platelet degranulation	0.00030542	0.000660028	3.18044	9.35024	0.587887	5	85	F13A1;FCER1G;SERPINA1;PLEK;SRGN
35	GO:0002577	regulation of antigen processing and presentation	4.8122e-06	1.79138e-05	4.74681	45.7944	0.117577	4	17	HLA-DOA;HLA-DQB2;TREM2;CD74
35	GO:0002682	regulation of immune system process	2.16816e-30	3.12758e-28	27.5048	11.9587	7.9261	52	1146	LILRB4;VSIG4;CCR1;ADORA3;CTSS;GPR183;AIF1;FCER1G;FCGR2A;FCGR2B;FCGR3A;FYB;TMEM176B;HCK;HCLS1;NCKAP1L;HLA-DMB;HLA-DOA;HLA-DPA1;HLA-DPB1;HLA-DQA1;HLA-DQA2;HLA-DQB1;HLA-DQB2;HLA-DRA;HLA-DRB1;HLA-DRB5;HMOX1;IL1B;INPP5D;ITGAL;ITGB2;LCP2;MNDA;MYO1F;TREM2;SASH3;PTPRC;SAMSN1;SPI1;C1QA;C1QB;C1QC;C3AR1;C5AR1;TYROBP;LAT2;CD4;CD14;CD86;CD37;CD74
35	GO:0002683	negative regulation of immune system process	5.00071e-08	2.82883e-07	6.54839	8.94864	1.55617	12	225	VSIG4;HLA-DOA;HLA-DRB1;HLA-DRB5;HMOX1;INPP5D;MNDA;PTPRC;SAMSN1;CD86;CD37;CD74
35	GO:0002684	positive regulation of immune system process	6.56822e-30	7.57972e-28	27.1203	14.7077	4.84142	43	700	VSIG4;CCR1;ADORA3;CTSS;GPR183;AIF1;FCER1G;FCGR2A;FCGR3A;FYB;HCK;NCKAP1L;HLA-DMB;HLA-DPA1;HLA-DPB1;HLA-DQA1;HLA-DQA2;HLA-DQB1;HLA-DQB2;HLA-DRA;HLA-DRB1;HLA-DRB5;HMOX1;IL1B;INPP5D;ITGAL;ITGB2;LCP2;MNDA;TREM2;SASH3;PTPRC;C1QA;C1QB;C1QC;C3AR1;C5AR1;LAT2;CD4;CD14;CD86;CD37;CD74
35	GO:0002685	regulation of leukocyte migration	9.23709e-06	3.1915e-05	4.49601	10.6602	0.740046	7	107	CCR1;ADORA3;AIF1;NCKAP1L;HMOX1;C3AR1;CD74
35	GO:0002687	positive regulation of leukocyte migration	1.40939e-05	4.70067e-05	4.32784	12.9535	0.52564	6	76	CCR1;ADORA3;AIF1;NCKAP1L;C3AR1;CD74
35	GO:0002688	regulation of leukocyte chemotaxis	9.23398e-05	0.000242182	3.61586	12.2773	0.456477	5	66	CCR1;AIF1;NCKAP1L;C3AR1;CD74
35	GO:0002690	positive regulation of leukocyte chemotaxis	3.49004e-05	0.000108266	3.96551	15.2955	0.373481	5	54	CCR1;AIF1;NCKAP1L;C3AR1;CD74
35	GO:0002694	regulation of leukocyte activation	1.91451e-22	8.4975e-21	20.0707	15.6594	2.63512	29	381	VSIG4;ADORA3;GPR183;AIF1;FCER1G;NCKAP1L;HLA-DMB;HLA-DOA;HLA-DPA1;HLA-DPB1;HLA-DQA1;HLA-DQA2;HLA-DQB1;HLA-DQB2;HLA-DRA;HLA-DRB1;HLA-DRB5;HMOX1;IL1B;INPP5D;ITGAL;MNDA;SASH3;PTPRC;SAMSN1;CD4;CD86;CD37;CD74
35	GO:0002695	negative regulation of leukocyte activation	1.43886e-07	7.21931e-07	6.1415	12.5811	0.829958	9	120	VSIG4;HLA-DRB1;HLA-DRB5;HMOX1;INPP5D;MNDA;SAMSN1;CD37;CD74
35	GO:0002696	positive regulation of leukocyte activation	1.65399e-19	5.30194e-18	17.2756	17.6939	1.76366	23	255	ADORA3;GPR183;AIF1;FCER1G;NCKAP1L;HLA-DMB;HLA-DPA1;HLA-DPB1;HLA-DQA1;HLA-DQA2;HLA-DQB1;HLA-DQB2;HLA-DRA;HLA-DRB1;HLA-DRB5;IL1B;INPP5D;ITGAL;SASH3;PTPRC;CD4;CD86;CD74
35	GO:0002697	regulation of immune effector process	2.51718e-07	1.1905e-06	5.92427	7.63734	1.80516	12	261	ADORA3;FCER1G;HCK;HLA-DMB;HMOX1;IL1B;SASH3;PTPRC;CD4;CD86;CD37;CD74
35	GO:0002699	positive regulation of immune effector process	1.15617e-07	6.01003e-07	6.22112	12.933	0.809209	9	117	ADORA3;FCER1G;HLA-DMB;HMOX1;IL1B;SASH3;CD86;CD37;CD74
35	GO:0002700	regulation of production of molecular mediator of immune response	0.000180709	0.000430865	3.36566	10.5415	0.52564	5	76	FCER1G;HMOX1;SASH3;CD37;CD74
35	GO:0002702	positive regulation of production of molecular mediator of immune response	4.50465e-05	0.000132611	3.87742	23.7951	0.200573	4	29	FCER1G;SASH3;CD37;CD74
35	GO:0002703	regulation of leukocyte mediated immunity	0.000175914	0.000422926	3.37374	8.00253	0.823042	6	119	ADORA3;FCER1G;HMOX1;IL1B;SASH3;PTPRC
35	GO:0002718	regulation of cytokine production involved in immune response	0.000333583	0.000710248	3.14859	13.5038	0.331983	4	48	FCER1G;HMOX1;SASH3;CD74
35	GO:0002757	immune response-activating signal transduction	2.69326e-20	9.14123e-19	18.039	14.4421	2.5867	27	374	CTSS;FCER1G;FCGR2A;FCGR3A;FYB;HCK;NCKAP1L;HLA-DPA1;HLA-DPB1;HLA-DQA1;HLA-DQA2;HLA-DQB1;HLA-DQB2;HLA-DRA;HLA-DRB1;HLA-DRB5;INPP5D;ITGB2;LCP2;MNDA;PTPRC;C3AR1;C5AR1;LAT2;CD4;CD14;CD86
35	GO:0002761	regulation of myeloid leukocyte differentiation	6.00016e-05	0.000164862	3.78288	9.84224	0.677799	6	98	LILRB4;CCR1;HCLS1;INPP5D;C1QC;TYROBP
35	GO:0002764	immune response-regulating signaling pathway	1.71662e-17	3.96197e-16	15.4021	10.9626	3.32675	27	481	CTSS;FCER1G;FCGR2A;FCGR3A;FYB;HCK;NCKAP1L;HLA-DPA1;HLA-DPB1;HLA-DQA1;HLA-DQA2;HLA-DQB1;HLA-DQB2;HLA-DRA;HLA-DRB1;HLA-DRB5;INPP5D;ITGB2;LCP2;MNDA;PTPRC;C3AR1;C5AR1;LAT2;CD4;CD14;CD86
35	GO:0002768	immune response-regulating cell surface receptor signaling pathway	1.47098e-17	3.53649e-16	15.4514	13.2109	2.42071	24	350	FCER1G;FCGR2A;FCGR3A;FYB;HCK;NCKAP1L;HLA-DPA1;HLA-DPB1;HLA-DQA1;HLA-DQA2;HLA-DQB1;HLA-DQB2;HLA-DRA;HLA-DRB1;HLA-DRB5;INPP5D;LCP2;MNDA;PTPRC;C3AR1;C5AR1;LAT2;CD4;CD86
35	GO:0002819	regulation of adaptive immune response	0.000120026	0.00031056	3.50785	8.6166	0.767711	6	111	FCER1G;HLA-DQB2;IL1B;SASH3;PTPRC;SAMSN1
35	GO:0002821	positive regulation of adaptive immune response	0.000689792	0.00130495	2.88441	10.9962	0.401146	4	58	FCER1G;HLA-DQB2;IL1B;SASH3
35	GO:0002822	regulation of adaptive immune response based on somatic recombination of immune receptors built from immunoglobulin superfamily domains	0.000706735	0.00132829	2.87671	7.70327	0.705465	5	102	FCER1G;HLA-DQB2;IL1B;SASH3;PTPRC
35	GO:0002824	positive regulation of adaptive immune response based on somatic recombination of immune receptors built from immunoglobulin superfamily domains	0.000563384	0.00110946	2.95489	11.6452	0.380398	4	55	FCER1G;HLA-DQB2;IL1B;SASH3
35	GO:0006461	protein complex assembly	0.000814271	0.00149154	2.82637	2.62304	7.22755	17	1045	AIF1;ALOX5AP;GPX3;HCK;HCLS1;NCKAP1L;HLA-DMB;HLA-DRA;HLA-DRB1;HLA-DRB5;HMOX1;IRF8;BIN2;PLEK;FERMT3;SLC7A7;CD74
35	GO:0006636	unsaturated fatty acid biosynthetic process	0.000887953	0.00156682	2.80498	10.2353	0.428812	4	62	ALOX5;ALOX5AP;TBXAS1;CD74
35	GO:0006887	exocytosis	1.26356e-05	4.24759e-05	4.37186	5.60068	2.19939	11	318	CCR1;ADORA3;F13A1;FCER1G;HCK;HMOX1;MYO1F;SERPINA1;PLEK;SRGN;LAT2
35	GO:0006897	endocytosis	1.00414e-07	5.3155e-07	6.27446	5.54957	3.59649	17	520	PLD4;AIF1;FCER1G;FCGR2A;FCGR3A;STAB1;HCK;NCKAP1L;IRF8;APOC1;APOE;MSR1;OLR1;BIN2;SIGLEC1;CD14;CD163
35	GO:0006909	phagocytosis	9.45043e-07	4.13098e-06	5.38395	8.47719	1.34177	10	194	PLD4;AIF1;FCER1G;FCGR2A;FCGR3A;HCK;NCKAP1L;IRF8;BIN2;CD14
35	GO:0006911	phagocytosis, engulfment	9.64069e-06	3.31112e-05	4.48003	37.2009	0.138326	4	20	AIF1;FCER1G;NCKAP1L;BIN2
35	GO:0006928	movement of cell or subcellular component	1.75057e-08	1.07455e-07	6.96877	3.73333	11.0108	32	1592	CCR1;ADORA3;SIRPA;CSF1R;CX3CR1;AIF1;FCER1G;FPR1;FPR3;HCK;NCKAP1L;HMOX1;APOE;IL1B;INPP5D;ITGAL;ITGAX;ITGB2;LSP1;CXCL9;MYO1F;OLR1;BIN2;TREM2;PTPRC;SELPLG;SPP1;C3AR1;C5AR1;TYROBP;SLC7A7;CD74
35	GO:0006935	chemotaxis	7.10473e-08	3.90422e-07	6.40847	5.111	4.41261	19	638	CCR1;CX3CR1;AIF1;FCER1G;FPR1;FPR3;NCKAP1L;IL1B;ITGB2;LSP1;CXCL9;BIN2;TREM2;PTPRC;SPP1;C3AR1;C5AR1;TYROBP;CD74
35	GO:0006950	response to stress	9.83161e-24	5.67284e-22	21.2462	7.15476	23.1074	72	3341	VSIG4;CCR1;ADORA3;SIRPA;CSF1R;CTSS;CX3CR1;CYBB;AIF1;F13A1;FCER1G;FCGR2A;FCGR3A;STAB1;ALOX5;ALOX5AP;GPX3;HCK;HLA-DPA1;HLA-DPB1;HLA-DQA1;HLA-DQA2;HLA-DQB1;HLA-DQB2;HLA-DRA;HLA-DRB1;HLA-DRB5;AOAH;HMOX1;IRF8;APOE;IL1B;INPP5D;ITGAL;ITGAX;ITGB2;LCP2;LSP1;LYZ;CXCL9;MNDA;MYO1F;NCF2;OLR1;SERPINA1;PLEK;TREM2;APBB1IP;SRGN;SLAMF8;PTPRC;RNASE6;SELPLG;SEPP1;SIGLEC1;SPP1;C1QA;C1QB;TNFRSF1B;C1QC;C3AR1;C5AR1;TYRO…
35	GO:0006952	defense response	1.22091e-33	7.04463e-31	30.1521	12.2745	10.0563	60	1454	VSIG4;CCR1;ADORA3;CSF1R;CTSS;CX3CR1;CYBB;AIF1;FCER1G;FCGR2A;FCGR3A;STAB1;ALOX5;ALOX5AP;HCK;HLA-DPA1;HLA-DPB1;HLA-DQA1;HLA-DQA2;HLA-DQB1;HLA-DQB2;HLA-DRA;HLA-DRB1;HLA-DRB5;AOAH;HMOX1;IRF8;APOE;IL1B;ITGAL;ITGB2;LCP2;LSP1;LYZ;CXCL9;MNDA;MYO1F;NCF2;OLR1;SERPINA1;TREM2;SLAMF8;PTPRC;RNASE6;SIGLEC1;SPP1;C1QA;C1QB;TNFRSF1B;C1QC;C3AR1;C5AR1;TYROBP;LAT2;CD4;CD14;CD163;CD86;CD37;CD74
35	GO:0006954	inflammatory response	9.84964e-19	2.84162e-17	16.5464	10.6426	3.91464	30	566	CCR1;ADORA3;CSF1R;CTSS;CYBB;AIF1;FCER1G;STAB1;ALOX5;ALOX5AP;HCK;HLA-DRB1;HLA-DRB5;AOAH;HMOX1;APOE;IL1B;ITGAL;ITGB2;LYZ;CXCL9;OLR1;SERPINA1;SIGLEC1;SPP1;TNFRSF1B;C3AR1;C5AR1;CD14;CD163
35	GO:0006955	immune response	5.98822e-31	1.15173e-28	27.9386	11.4456	9.39236	56	1358	IGSF6;VSIG4;CCR1;ADORA3;CSF1R;CTSS;CX3CR1;CYBB;GPR183;AIF1;FCER1G;FCGR2A;FCGR2B;FCGR3A;FYB;HCK;NCKAP1L;HLA-DMB;HLA-DOA;HLA-DPA1;HLA-DPB1;HLA-DQA1;HLA-DQA2;HLA-DQB1;HLA-DQB2;HLA-DRA;HLA-DRB1;HLA-DRB5;HMOX1;IRF8;IL1B;INPP5D;ITGAL;ITGB2;LCP2;CXCL9;MNDA;MYO1F;NCF2;TREM2;SASH3;PTPRC;SAMSN1;C1QA;C1QB;TNFRSF1B;C1QC;C3AR1;C5AR1;TYROBP;LAT2;CD4;CD14;CD86;CD37;CD74
35	GO:0006959	humoral immune response	2.79946e-07	1.31324e-06	5.88166	9.76361	1.17577	10	170	VSIG4;GPR183;HLA-DQB1;HLA-DRB1;HLA-DRB5;TREM2;C1QA;C1QB;C1QC;CD37
35	GO:0006968	cellular defense response	1.786e-07	8.73326e-07	6.05882	20.1733	0.414979	7	60	CX3CR1;LSP1;CXCL9;MNDA;NCF2;C5AR1;TYROBP
35	GO:0007154	cell communication	3.8486e-07	1.79084e-06	5.74694	2.62644	39.9556	66	5777	IGSF6;LILRB4;CCR1;ADORA3;CSF1R;CTSS;CX3CR1;GPR183;AIF1;FCER1G;FCGR2A;FCGR2B;FCGR3A;STAB1;FPR1;FPR3;FYB;CYTH4;GPR34;HCK;HCLS1;NCKAP1L;HLA-DOA;HLA-DPA1;HLA-DPB1;HLA-DQA1;HLA-DQA2;HLA-DQB1;HLA-DQB2;HLA-DRA;HLA-DRB1;HLA-DRB5;HMOX1;IRF8;APOE;IL1B;IL10RA;INPP5D;ITGAL;ITGAX;ITGB2;LCP2;LSP1;CXCL9;MNDA;PLEK;TREM2;APBB1IP;SRGN;LPAR5;PTPRC;SLA;SIGLEC1;C1QA;TNFRSF1B;C3AR1;C5AR1;TYROBP;LAT2;GAL3ST4;FERMT3;CD4…
35	GO:0007155	cell adhesion	6.97318e-07	3.11901e-06	5.50598	3.779	7.2898	23	1054	GPNMB;CCR1;SIRPA;CX3CR1;STAB1;CYTH4;HCK;NCKAP1L;IL1B;ITGAL;ITGAX;ITGB2;MYO1F;OLR1;PLEK;PTPRC;SELPLG;SIGLEC1;SPP1;TGFBI;FERMT3;SIGLEC10;CD4
35	GO:0007159	leukocyte cell-cell adhesion	1.33564e-06	5.62527e-06	5.24986	20.1816	0.352732	6	51	IL1B;ITGAL;ITGB2;OLR1;SELPLG;FERMT3
35	GO:0007165	signal transduction	8.82868e-08	4.76089e-07	6.32231	2.77237	35.8542	63	5184	IGSF6;LILRB4;CCR1;ADORA3;CSF1R;CTSS;CX3CR1;GPR183;AIF1;FCER1G;FCGR2A;FCGR2B;FCGR3A;FPR1;FPR3;FYB;CYTH4;GPR34;HCK;HCLS1;NCKAP1L;HLA-DOA;HLA-DPA1;HLA-DPB1;HLA-DQA1;HLA-DQA2;HLA-DQB1;HLA-DQB2;HLA-DRA;HLA-DRB1;HLA-DRB5;HMOX1;IRF8;APOE;IL1B;IL10RA;INPP5D;ITGAL;ITGAX;ITGB2;LCP2;LSP1;CXCL9;MNDA;PLEK;TREM2;APBB1IP;SRGN;LPAR5;PTPRC;SLA;SIGLEC1;TNFRSF1B;C3AR1;C5AR1;TYROBP;LAT2;FERMT3;CD4;CD14;CD86;CD53;CD74
35	GO:0007166	cell surface receptor signaling pathway	9.06565e-10	6.79335e-09	8.16792	3.38221	22.4919	51	3252	IGSF6;CCR1;ADORA3;CSF1R;CX3CR1;GPR183;FCER1G;FCGR2A;FCGR3A;FPR1;FPR3;FYB;GPR34;HCK;NCKAP1L;HLA-DPA1;HLA-DPB1;HLA-DQA1;HLA-DQA2;HLA-DQB1;HLA-DQB2;HLA-DRA;HLA-DRB1;HLA-DRB5;HMOX1;IRF8;APOE;IL1B;IL10RA;INPP5D;ITGAL;ITGAX;ITGB2;LCP2;CXCL9;MNDA;PLEK;TREM2;LPAR5;PTPRC;SIGLEC1;TNFRSF1B;C3AR1;C5AR1;TYROBP;LAT2;FERMT3;CD4;CD14;CD86;CD74
35	GO:0007229	integrin-mediated signaling pathway	1.64808e-07	8.1277e-07	6.09003	15.3961	0.608636	8	88	FCER1G;HCK;ITGAL;ITGAX;ITGB2;PLEK;TYROBP;FERMT3
35	GO:0007596	blood coagulation	1.31832e-07	6.79169e-07	6.16802	5.43787	3.66565	17	530	SIRPA;F13A1;FCER1G;APOE;INPP5D;ITGAL;ITGAX;ITGB2;LCP2;OLR1;SERPINA1;PLEK;APBB1IP;SRGN;SELPLG;FERMT3;SLC7A7
35	GO:0007599	hemostasis	1.50698e-07	7.49591e-07	6.12518	5.38364	3.70023	17	535	SIRPA;F13A1;FCER1G;APOE;INPP5D;ITGAL;ITGAX;ITGB2;LCP2;OLR1;SERPINA1;PLEK;APBB1IP;SRGN;SELPLG;FERMT3;SLC7A7
35	GO:0008283	cell proliferation	4.46497e-05	0.000132611	3.87742	2.65356	12.0966	27	1749	GPNMB;VSIG4;CSF1R;GPR183;AIF1;HCK;HCLS1;NCKAP1L;HLA-DMB;HLA-DPA1;HLA-DPB1;HLA-DRB1;HLA-DRB5;HMOX1;APOE;IL1B;INPP5D;ITGAL;CXCL9;MNDA;SASH3;PTPRC;TGFBI;C5AR1;CD86;CD37;CD74
35	GO:0008284	positive regulation of cell proliferation	1.54284e-05	5.05806e-05	4.29602	3.74079	5.20107	17	752	CSF1R;GPR183;AIF1;HCK;HCLS1;NCKAP1L;HLA-DMB;HLA-DPA1;HLA-DPB1;HMOX1;IL1B;ITGAL;SASH3;PTPRC;C5AR1;CD86;CD74
35	GO:0009306	protein secretion	0.000657594	0.00125225	2.90231	5.19127	1.45934	7	211	CSF1R;HLA-DRB1;HLA-DRB5;LCP2;PLEK;SRGN;CD14
35	GO:0009605	response to external stimulus	2.98531e-12	3.18315e-11	10.4971	4.49999	13.4246	42	1941	CCR1;ADORA3;CTSS;CX3CR1;CYBB;AIF1;FCER1G;STAB1;FPR1;FPR3;ALOX5AP;HCK;NCKAP1L;HLA-DRB1;HLA-DRB5;AOAH;HMOX1;IRF8;APOE;IL1B;IL10RA;ITGB2;LSP1;LYZ;CXCL9;MYO1F;NCF2;BIN2;PLEK;TREM2;SLAMF8;PTPRC;SPP1;TNFRSF1B;C3AR1;C5AR1;TYROBP;CD4;CD14;CD86;CD37;CD74
35	GO:0009607	response to biotic stimulus	1.62762e-08	1.00983e-07	6.99575	5.133	4.93825	21	714	CX3CR1;FCER1G;STAB1;HCK;HLA-DRB1;HLA-DRB5;IRF8;IL1B;IL10RA;LYZ;CXCL9;MYO1F;NCF2;SLAMF8;PTPRC;TNFRSF1B;C5AR1;CD4;CD14;CD86;CD37
35	GO:0009611	response to wounding	3.176e-11	2.86336e-10	9.54312	5.53238	6.529	28	944	CCR1;ADORA3;SIRPA;CTSS;CX3CR1;F13A1;FCER1G;ALOX5AP;HCK;AOAH;HMOX1;APOE;IL1B;INPP5D;ITGAL;ITGAX;ITGB2;LCP2;OLR1;SERPINA1;PLEK;APBB1IP;SRGN;SELPLG;SPP1;TNFRSF1B;FERMT3;SLC7A7
35	GO:0009617	response to bacterium	3.69917e-10	3.00623e-09	8.52198	7.71613	2.82186	18	408	CX3CR1;FCER1G;STAB1;HCK;HLA-DRB1;HLA-DRB5;IRF8;IL1B;IL10RA;LYZ;MYO1F;NCF2;SLAMF8;TNFRSF1B;C5AR1;CD4;CD14;CD86
35	GO:0009967	positive regulation of signal transduction	0.000895546	0.0015754	2.80261	2.59871	7.2898	17	1054	CCR1;ADORA3;CSF1R;GPR183;FPR1;HCLS1;HMOX1;IL1B;ITGAL;CXCL9;TREM2;PTPRC;SLA;SIGLEC1;C5AR1;CD4;CD74
35	GO:0010033	response to organic substance	2.90843e-05	9.07115e-05	4.04234	2.51121	16.1219	33	2331	CCR1;CSF1R;CTSS;CX3CR1;AIF1;GPX3;HCK;HCLS1;HLA-DPA1;HLA-DPB1;HLA-DQA1;HLA-DQA2;HLA-DQB1;HLA-DQB2;HLA-DRA;HLA-DRB1;HLA-DRB5;HMOX1;IRF8;APOE;IL1B;IL10RA;NCF2;TREM2;PTPRC;SELPLG;SPP1;TNFRSF1B;C5AR1;CD14;CD86;CD68;CD74
35	GO:0010324	membrane invagination	2.88112e-05	9.03482e-05	4.04408	27.045	0.179824	4	26	AIF1;FCER1G;NCKAP1L;BIN2
35	GO:0010562	positive regulation of phosphorus metabolic process	0.000822747	0.00149756	2.82462	2.79786	5.9342	15	858	CCR1;ADORA3;CSF1R;GPR183;FPR1;HCLS1;NCKAP1L;APOE;IL1B;CXCL9;TREM2;PTPRC;C5AR1;CD4;CD74
35	GO:0016064	immunoglobulin mediated immune response	1.1984e-08	7.59866e-08	7.11926	13.9905	0.843791	10	122	FCER1G;HLA-DQB1;HLA-DQB2;HLA-DRB1;HLA-DRB5;INPP5D;C1QA;C1QB;C1QC;CD74
35	GO:0016192	vesicle-mediated transport	4.4985e-08	2.56994e-07	6.59008	4.07431	7.87769	26	1139	PLD4;CCR1;ADORA3;AIF1;F13A1;FCER1G;FCGR2A;FCGR3A;STAB1;HCK;NCKAP1L;HMOX1;IRF8;APOC1;APOE;MSR1;MYO1F;OLR1;BIN2;SERPINA1;PLEK;SRGN;SIGLEC1;LAT2;CD14;CD163
35	GO:0016337	single organismal cell-cell adhesion	0.000453119	0.000939698	3.02701	4.32021	2.26855	9	328	IL1B;ITGAL;ITGAX;ITGB2;OLR1;PLEK;SELPLG;SIGLEC1;FERMT3
35	GO:0016477	cell migration	8.72862e-10	6.62686e-09	8.17869	4.86372	7.02006	27	1015	CCR1;ADORA3;SIRPA;CSF1R;CX3CR1;AIF1;FCER1G;HCK;NCKAP1L;HMOX1;APOE;IL1B;INPP5D;ITGAL;ITGAX;ITGB2;CXCL9;MYO1F;OLR1;BIN2;PTPRC;SELPLG;SPP1;C3AR1;C5AR1;SLC7A7;CD74
35	GO:0019221	cytokine-mediated signaling pathway	2.14898e-12	2.43129e-11	10.6142	9.27306	2.69045	20	389	CCR1;CSF1R;CX3CR1;HCK;HLA-DPA1;HLA-DPB1;HLA-DQA1;HLA-DQA2;HLA-DQB1;HLA-DQB2;HLA-DRA;HLA-DRB1;HLA-DRB5;IRF8;IL1B;IL10RA;TREM2;PTPRC;TNFRSF1B;CD74
35	GO:0019722	calcium-mediated signaling	0.000126113	0.000324854	3.48831	8.53477	0.774628	6	112	ADORA3;ITGAL;PLEK;TREM2;LAT2;CD4
35	GO:0019724	B cell mediated immunity	1.51591e-08	9.50738e-08	7.02194	13.6229	0.86454	10	125	FCER1G;HLA-DQB1;HLA-DQB2;HLA-DRB1;HLA-DRB5;INPP5D;C1QA;C1QB;C1QC;CD74
35	GO:0019882	antigen processing and presentation	3.46849e-13	4.25813e-12	11.3708	13.3516	1.59075	17	230	CTSS;CYBB;FCER1G;HLA-DMB;HLA-DOA;HLA-DPA1;HLA-DPB1;HLA-DQA1;HLA-DQA2;HLA-DQB1;HLA-DQB2;HLA-DRA;HLA-DRB1;HLA-DRB5;NCF2;TREM2;CD74
35	GO:0019884	antigen processing and presentation of exogenous antigen	5.05245e-14	6.62559e-13	12.1788	17.0386	1.18961	16	172	CTSS;CYBB;FCER1G;HLA-DMB;HLA-DOA;HLA-DPA1;HLA-DPB1;HLA-DQA1;HLA-DQA2;HLA-DQB1;HLA-DQB2;HLA-DRA;HLA-DRB1;HLA-DRB5;NCF2;CD74
35	GO:0019886	antigen processing and presentation of exogenous peptide antigen via MHC class II	2.32266e-15	3.82907e-14	13.4169	28.9738	0.643218	14	93	CTSS;FCER1G;HLA-DMB;HLA-DOA;HLA-DPA1;HLA-DPB1;HLA-DQA1;HLA-DQA2;HLA-DQB1;HLA-DQB2;HLA-DRA;HLA-DRB1;HLA-DRB5;CD74
35	GO:0019932	second-messenger-mediated signaling	5.93849e-06	2.18249e-05	4.66105	7.81229	1.29335	9	187	ADORA3;FPR1;APOE;ITGAL;CXCL9;PLEK;TREM2;LAT2;CD4
35	GO:0022610	biological adhesion	7.57101e-07	3.33471e-06	5.47694	3.7595	7.32438	23	1059	GPNMB;CCR1;SIRPA;CX3CR1;STAB1;CYTH4;HCK;NCKAP1L;IL1B;ITGAL;ITGAX;ITGB2;MYO1F;OLR1;PLEK;PTPRC;SELPLG;SIGLEC1;SPP1;TGFBI;FERMT3;SIGLEC10;CD4
35	GO:0023052	signaling	2.16996e-07	1.03476e-06	5.98516	2.68312	39.4161	66	5699	IGSF6;LILRB4;CCR1;ADORA3;CSF1R;CTSS;CX3CR1;GPR183;AIF1;FCER1G;FCGR2A;FCGR2B;FCGR3A;STAB1;FPR1;FPR3;FYB;CYTH4;GPR34;HCK;HCLS1;NCKAP1L;HLA-DOA;HLA-DPA1;HLA-DPB1;HLA-DQA1;HLA-DQA2;HLA-DQB1;HLA-DQB2;HLA-DRA;HLA-DRB1;HLA-DRB5;HMOX1;IRF8;APOE;IL1B;IL10RA;INPP5D;ITGAL;ITGAX;ITGB2;LCP2;LSP1;CXCL9;MNDA;PLEK;TREM2;APBB1IP;SRGN;LPAR5;PTPRC;SLA;SIGLEC1;C1QA;TNFRSF1B;C3AR1;C5AR1;TYROBP;LAT2;GAL3ST4;FERMT3;CD4…
35	GO:0030097	hemopoiesis	8.45743e-10	6.50659e-09	8.18665	5.86092	4.61318	22	667	LILRB4;PLD4;CCR1;CSF1R;GPR183;TMEM176B;HCLS1;NCKAP1L;HLA-DOA;HLA-DQB2;IRF8;INPP5D;PLEK;TREM2;SASH3;PTPRC;SPI1;C1QC;TYROBP;CD4;CD86;CD74
35	GO:0030098	lymphocyte differentiation	3.29675e-06	1.26815e-05	4.89683	6.50577	1.9089	11	276	GPR183;NCKAP1L;HLA-DOA;HLA-DQB2;INPP5D;SASH3;PTPRC;SPI1;CD4;CD86;CD74
35	GO:0030099	myeloid cell differentiation	7.3043e-06	2.56987e-05	4.59009	5.95637	2.0749	11	300	LILRB4;CCR1;CSF1R;HCLS1;NCKAP1L;IRF8;INPP5D;SPI1;C1QC;TYROBP;CD86
35	GO:0030155	regulation of cell adhesion	0.000483941	0.000979768	3.00888	4.27914	2.2893	9	331	CYTH4;NCKAP1L;IL1B;ITGAL;MYO1F;PTPRC;SPP1;TGFBI;FERMT3
35	GO:0030168	platelet activation	4.46822e-05	0.000132611	3.87742	5.97338	1.66683	9	241	F13A1;FCER1G;APOE;LCP2;SERPINA1;PLEK;APBB1IP;SRGN;FERMT3
35	GO:0030217	T cell differentiation	0.00030892	0.000665099	3.17711	5.92571	1.28644	7	186	NCKAP1L;HLA-DOA;SASH3;PTPRC;CD4;CD86;CD74
35	GO:0030225	macrophage differentiation	8.56469e-05	0.000227734	3.64257	19.8231	0.235155	4	34	CSF1R;HCLS1;SPI1;C1QC
35	GO:0030316	osteoclast differentiation	0.000180709	0.000430865	3.36566	10.5415	0.52564	5	76	LILRB4;CCR1;CSF1R;INPP5D;TYROBP
35	GO:0030334	regulation of cell migration	0.000211327	0.000487742	3.31181	3.75806	3.52732	12	510	CCR1;ADORA3;CSF1R;CX3CR1;AIF1;NCKAP1L;HMOX1;APOE;MYO1F;PTPRC;C3AR1;CD74
35	GO:0030335	positive regulation of cell migration	0.00012984	0.000332968	3.4776	5.15913	1.91582	9	277	CCR1;ADORA3;CSF1R;AIF1;NCKAP1L;MYO1F;PTPRC;C3AR1;CD74
35	GO:0030593	neutrophil chemotaxis	6.71096e-09	4.50258e-08	7.34654	24.1949	0.408063	8	59	FCER1G;NCKAP1L;IL1B;ITGB2;SPP1;C3AR1;C5AR1;CD74
35	GO:0030595	leukocyte chemotaxis	3.63355e-09	2.55678e-08	7.59231	13.376	0.975201	11	141	CCR1;CX3CR1;AIF1;FCER1G;NCKAP1L;IL1B;ITGB2;SPP1;C3AR1;C5AR1;CD74
35	GO:0030851	granulocyte differentiation	5.90447e-05	0.000163009	3.78779	22.0298	0.214406	4	31	HCLS1;INPP5D;SPI1;C1QC
35	GO:0030888	regulation of B cell proliferation	7.41734e-08	4.03755e-07	6.39388	23.2533	0.366565	7	53	GPR183;NCKAP1L;INPP5D;MNDA;SASH3;PTPRC;CD74
35	GO:0030890	positive regulation of B cell proliferation	3.97697e-06	1.50968e-05	4.82112	25.0126	0.242071	5	35	GPR183;NCKAP1L;SASH3;PTPRC;CD74
35	GO:0031294	lymphocyte costimulation	3.0342e-12	3.18315e-11	10.4971	27.7183	0.511808	11	74	HLA-DPA1;HLA-DPB1;HLA-DQA1;HLA-DQA2;HLA-DQB1;HLA-DQB2;HLA-DRA;HLA-DRB1;HLA-DRB5;CD4;CD86
35	GO:0031295	T cell costimulation	2.59804e-12	2.82843e-11	10.5485	28.1671	0.504891	11	73	HLA-DPA1;HLA-DPB1;HLA-DQA1;HLA-DQA2;HLA-DQB1;HLA-DQB2;HLA-DRA;HLA-DRB1;HLA-DRB5;CD4;CD86
35	GO:0031347	regulation of defense response	3.17403e-06	1.24562e-05	4.90461	4.73631	3.62415	15	524	ADORA3;CTSS;FCER1G;ALOX5AP;HCK;AOAH;APOE;IL1B;ITGB2;MYO1F;TNFRSF1B;CD4;CD14;CD86;CD37
35	GO:0031349	positive regulation of defense response	0.000144653	0.000358217	3.44585	5.08196	1.94349	9	281	ADORA3;CTSS;FCER1G;ALOX5AP;HCK;IL1B;ITGB2;CD14;CD86
35	GO:0032101	regulation of response to external stimulus	9.09345e-08	4.85826e-07	6.31352	5.28562	4.01838	18	581	CCR1;ADORA3;CTSS;AIF1;FCER1G;ALOX5AP;HCK;NCKAP1L;AOAH;APOE;IL1B;PLEK;SPP1;TNFRSF1B;C3AR1;CD4;CD37;CD74
35	GO:0032103	positive regulation of response to external stimulus	6.11701e-07	2.77915e-06	5.55609	8.91825	1.27952	10	185	CCR1;ADORA3;CTSS;AIF1;FCER1G;ALOX5AP;NCKAP1L;IL1B;C3AR1;CD74
35	GO:0032496	response to lipopolysaccharide	4.37662e-06	1.65053e-05	4.78238	7.07381	1.59075	10	230	CX3CR1;HCK;IRF8;IL1B;IL10RA;NCF2;TNFRSF1B;C5AR1;CD14;CD86
35	GO:0032501	multicellular organismal process	1.81629e-05	5.92092e-05	4.22761	2.24871	44.9699	67	6502	GPNMB;LILRB4;SLCO2B1;VSIG4;PLD4;CCR1;ADORA3;SIRPA;CSF1R;CTSS;CX3CR1;GPR183;F13A1;FCER1G;STAB1;ALOX5;ALOX5AP;TMEM176B;HCLS1;NCKAP1L;HLA-DOA;HLA-DPA1;HLA-DPB1;HLA-DQB2;HLA-DRA;HLA-DRB1;HLA-DRB5;HMOX1;IRF8;APOC1;APOE;IL1B;INPP5D;ITGAL;ITGAX;ITGB2;LCP2;LYZ;MSR1;NCF2;OLR1;CECR1;SERPINA1;PLEK;TREM2;SASH3;APBB1IP;SRGN;ADAP2;PTPRC;SELPLG;SEPP1;SPI1;SPP1;TBXAS1;TGFBI;C1QB;C1QC;C3AR1;C5AR1;TYROBP;FERMT3;SL…
35	GO:0032602	chemokine production	0.000887953	0.00156682	2.80498	10.2353	0.428812	4	62	CSF1R;HMOX1;IL1B;CD74
35	GO:0032609	interferon-gamma production	3.63303e-06	1.38825e-05	4.85753	12.4065	0.643218	7	93	HLA-DPA1;HLA-DPB1;HLA-DRB1;HLA-DRB5;IRF8;IL1B;SASH3
35	GO:0032613	interleukin-10 production	0.000163478	0.000398002	3.40011	16.513	0.276653	4	40	FCER1G;HLA-DRB1;HLA-DRB5;SASH3
35	GO:0032623	interleukin-2 production	2.63542e-05	8.30948e-05	4.08043	16.2961	0.352732	5	51	VSIG4;IL1B;SASH3;CD4;CD86
35	GO:0032633	interleukin-4 production	5.17006e-05	0.000144812	3.8392	22.8785	0.20749	4	30	HLA-DRB1;HLA-DRB5;SASH3;CD86
35	GO:0032642	regulation of chemokine production	0.000563384	0.00110946	2.95489	11.6452	0.380398	4	55	CSF1R;HMOX1;IL1B;CD74
35	GO:0032649	regulation of interferon-gamma production	1.55177e-06	6.44152e-06	5.19101	14.236	0.567138	7	82	HLA-DPA1;HLA-DPB1;HLA-DRB1;HLA-DRB5;IRF8;IL1B;SASH3
35	GO:0032653	regulation of interleukin-10 production	0.000133451	0.000337725	3.47144	17.4865	0.26282	4	38	FCER1G;HLA-DRB1;HLA-DRB5;SASH3
35	GO:0032663	regulation of interleukin-2 production	1.26618e-05	4.24759e-05	4.37186	19.2296	0.304318	5	44	VSIG4;IL1B;SASH3;CD4;CD86
35	GO:0032673	regulation of interleukin-4 production	2.06976e-05	6.67179e-05	4.17576	29.7533	0.165992	4	24	HLA-DRB1;HLA-DRB5;SASH3;CD86
35	GO:0032729	positive regulation of interferon-gamma production	7.84234e-06	2.72592e-05	4.56449	21.4326	0.276653	5	40	HLA-DPA1;HLA-DPB1;IRF8;IL1B;SASH3
35	GO:0032844	regulation of homeostatic process	1.61343e-06	6.64962e-06	5.1772	6.33992	2.15098	12	311	CSF1R;FCER1G;NCKAP1L;HLA-DRB1;HLA-DRB5;IL1B;INPP5D;CXCL9;PTPRC;SPI1;SPP1;CD74
35	GO:0032879	regulation of localization	0.000844968	0.00150943	2.82119	2.21913	12.9404	25	1871	CCR1;ADORA3;CSF1R;CX3CR1;CYBB;AIF1;FCER1G;HCK;HCLS1;NCKAP1L;HLA-DRB1;HLA-DRB5;HMOX1;APOC1;APOE;IL1B;CXCL9;MSR1;MYO1F;TREM2;SRGN;PTPRC;C3AR1;CD14;CD74
35	GO:0032940	secretion by cell	3.90818e-05	0.000119313	3.92331	3.45855	5.5953	17	809	CCR1;ADORA3;CSF1R;F13A1;FCER1G;HCK;HLA-DRB1;HLA-DRB5;HMOX1;IL1B;LCP2;MYO1F;SERPINA1;PLEK;SRGN;LAT2;CD14
35	GO:0032943	mononuclear cell proliferation	3.99506e-13	4.8024e-12	11.3185	13.2257	1.60459	17	232	VSIG4;GPR183;AIF1;NCKAP1L;HLA-DMB;HLA-DPA1;HLA-DPB1;HLA-DRB1;HLA-DRB5;IL1B;INPP5D;ITGAL;MNDA;SASH3;PTPRC;CD86;CD74
35	GO:0032944	regulation of mononuclear cell proliferation	2.77918e-15	4.33402e-14	13.3631	18.4153	1.18961	17	172	VSIG4;GPR183;AIF1;NCKAP1L;HLA-DMB;HLA-DPA1;HLA-DPB1;HLA-DRB1;HLA-DRB5;IL1B;INPP5D;ITGAL;MNDA;SASH3;PTPRC;CD86;CD74
35	GO:0032945	negative regulation of mononuclear cell proliferation	4.16939e-05	0.000125299	3.90205	14.6939	0.387314	5	56	VSIG4;HLA-DRB1;HLA-DRB5;INPP5D;MNDA
35	GO:0032946	positive regulation of mononuclear cell proliferation	2.00165e-11	1.86282e-10	9.72983	18.8188	0.78846	12	114	GPR183;AIF1;NCKAP1L;HLA-DMB;HLA-DPA1;HLA-DPB1;IL1B;ITGAL;SASH3;PTPRC;CD86;CD74
35	GO:0033993	response to lipid	0.000756722	0.00139945	2.85404	3.07072	4.65468	13	673	CX3CR1;HCK;HMOX1;IRF8;APOE;IL1B;IL10RA;NCF2;SPP1;TNFRSF1B;C5AR1;CD14;CD86
35	GO:0034097	response to cytokine	3.7311e-14	5.12582e-13	12.2902	8.17264	4.15671	26	601	CCR1;CSF1R;CX3CR1;AIF1;HCK;HCLS1;HLA-DPA1;HLA-DPB1;HLA-DQA1;HLA-DQA2;HLA-DQB1;HLA-DQB2;HLA-DRA;HLA-DRB1;HLA-DRB5;IRF8;APOE;IL1B;IL10RA;TREM2;PTPRC;SELPLG;TNFRSF1B;CD14;CD86;CD74
35	GO:0034101	erythrocyte homeostasis	0.000841314	0.00150757	2.82172	7.39632	0.73313	5	106	HCLS1;NCKAP1L;HMOX1;INPP5D;SPI1
35	GO:0034341	response to interferon-gamma	1.53345e-12	1.7696e-11	10.7521	20.0028	0.816126	13	118	AIF1;HCK;HLA-DPA1;HLA-DPB1;HLA-DQA1;HLA-DQA2;HLA-DQB1;HLA-DQB2;HLA-DRA;HLA-DRB1;HLA-DRB5;IRF8;CD86
35	GO:0034381	plasma lipoprotein particle clearance	5.90447e-05	0.000163009	3.78779	22.0298	0.214406	4	31	HMOX1;APOC1;APOE;MSR1
35	GO:0040011	locomotion	3.58266e-10	2.95314e-09	8.52972	4.36259	9.97333	33	1442	CCR1;ADORA3;SIRPA;CSF1R;CX3CR1;AIF1;FCER1G;FPR1;FPR3;HCK;NCKAP1L;HMOX1;APOE;IL1B;INPP5D;ITGAL;ITGAX;ITGB2;LSP1;CXCL9;MYO1F;OLR1;BIN2;TREM2;PTPRC;SELPLG;SPP1;C3AR1;C5AR1;TYROBP;SLC7A7;CD4;CD74
35	GO:0040012	regulation of locomotion	0.000791458	0.00145437	2.83733	3.21537	4.08754	12	591	CCR1;ADORA3;CSF1R;CX3CR1;AIF1;NCKAP1L;HMOX1;APOE;MYO1F;PTPRC;C3AR1;CD74
35	GO:0040017	positive regulation of locomotion	0.000235746	0.00053765	3.2695	4.74439	2.0749	9	300	CCR1;ADORA3;CSF1R;AIF1;NCKAP1L;MYO1F;PTPRC;C3AR1;CD74
35	GO:0042035	regulation of cytokine biosynthetic process	0.0004632	0.000950154	3.02221	8.49593	0.643218	5	93	HMOX1;IL1B;INPP5D;CD4;CD86
35	GO:0042060	wound healing	6.94779e-07	3.11901e-06	5.50598	4.55957	4.61318	18	667	SIRPA;F13A1;FCER1G;HMOX1;APOE;INPP5D;ITGAL;ITGAX;ITGB2;LCP2;OLR1;SERPINA1;PLEK;APBB1IP;SRGN;SELPLG;FERMT3;SLC7A7
35	GO:0042089	cytokine biosynthetic process	0.000771835	0.00142284	2.84684	7.54669	0.719297	5	104	HMOX1;IL1B;INPP5D;CD4;CD86
35	GO:0042098	T cell proliferation	5.09182e-11	4.51997e-10	9.34486	14.7563	1.07203	13	155	VSIG4;AIF1;NCKAP1L;HLA-DMB;HLA-DPA1;HLA-DPB1;HLA-DRB1;HLA-DRB5;IL1B;ITGAL;SASH3;PTPRC;CD86
35	GO:0042100	B cell proliferation	1.2035e-06	5.14384e-06	5.28871	14.832	0.546389	7	79	GPR183;NCKAP1L;INPP5D;MNDA;SASH3;PTPRC;CD74
35	GO:0042102	positive regulation of T cell proliferation	2.34072e-10	1.95739e-09	8.70832	21.8179	0.567138	10	82	AIF1;NCKAP1L;HLA-DMB;HLA-DPA1;HLA-DPB1;IL1B;ITGAL;SASH3;PTPRC;CD86
35	GO:0042107	cytokine metabolic process	0.000915355	0.00160535	2.79443	7.25179	0.746962	5	108	HMOX1;IL1B;INPP5D;CD4;CD86
35	GO:0042108	positive regulation of cytokine biosynthetic process	0.000736049	0.00137444	2.86188	10.7956	0.408063	4	59	HMOX1;IL1B;CD4;CD86
35	GO:0042110	T cell activation	2.95103e-13	3.78387e-12	11.4221	9.71016	2.73195	21	395	VSIG4;AIF1;NCKAP1L;HLA-DMB;HLA-DOA;HLA-DPA1;HLA-DPB1;HLA-DQA1;HLA-DQA2;HLA-DQB1;HLA-DQB2;HLA-DRA;HLA-DRB1;HLA-DRB5;IL1B;ITGAL;SASH3;PTPRC;CD4;CD86;CD74
35	GO:0042113	B cell activation	1.36534e-07	6.9717e-07	6.15666	9.16609	1.38326	11	200	GPR183;NCKAP1L;HLA-DQB2;INPP5D;MNDA;SASH3;PTPRC;SAMSN1;LAT2;CD86;CD74
35	GO:0042116	macrophage activation	0.000282746	0.000620321	3.20738	14.1486	0.318151	4	46	CX3CR1;AIF1;TYROBP;CD74
35	GO:0042127	regulation of cell proliferation	9.86001e-07	4.27761e-06	5.3688	3.4213	9.22637	26	1334	GPNMB;VSIG4;CSF1R;GPR183;AIF1;HCK;HCLS1;NCKAP1L;HLA-DMB;HLA-DPA1;HLA-DPB1;HLA-DRB1;HLA-DRB5;HMOX1;APOE;IL1B;INPP5D;ITGAL;CXCL9;MNDA;SASH3;PTPRC;C5AR1;CD86;CD37;CD74
35	GO:0042129	regulation of T cell proliferation	3.98278e-12	3.96218e-11	10.4021	18.4132	0.878372	13	127	VSIG4;AIF1;NCKAP1L;HLA-DMB;HLA-DPA1;HLA-DPB1;HLA-DRB1;HLA-DRB5;IL1B;ITGAL;SASH3;PTPRC;CD86
35	GO:0042221	response to chemical	1.33365e-06	5.62527e-06	5.24986	2.59908	25.3206	48	3661	CCR1;CSF1R;CTSS;CX3CR1;CYBB;AIF1;FCER1G;FPR1;FPR3;ALOX5AP;GPX3;HCK;HCLS1;NCKAP1L;HLA-DPA1;HLA-DPB1;HLA-DQA1;HLA-DQA2;HLA-DQB1;HLA-DQB2;HLA-DRA;HLA-DRB1;HLA-DRB5;HMOX1;IRF8;APOE;IL1B;IL10RA;ITGB2;LSP1;CXCL9;NCF2;OLR1;BIN2;TREM2;SLAMF8;PTPRC;SELPLG;SPP1;TBXAS1;TNFRSF1B;C3AR1;C5AR1;TYROBP;CD14;CD86;CD68;CD74
35	GO:0042330	taxis	7.10473e-08	3.90422e-07	6.40847	5.111	4.41261	19	638	CCR1;CX3CR1;AIF1;FCER1G;FPR1;FPR3;NCKAP1L;IL1B;ITGB2;LSP1;CXCL9;BIN2;TREM2;PTPRC;SPP1;C3AR1;C5AR1;TYROBP;CD74
35	GO:0042592	homeostatic process	7.50038e-05	0.000201289	3.69618	2.82113	9.03271	22	1306	CCR1;CSF1R;FCER1G;HCLS1;NCKAP1L;HLA-DRB1;HLA-DRB5;HMOX1;APOE;IL1B;INPP5D;LYZ;CXCL9;SASH3;SLAMF8;PTPRC;SPI1;SPP1;TBXAS1;C3AR1;C5AR1;CD74
35	GO:0042742	defense response to bacterium	3.82985e-05	0.000117544	3.9298	7.03672	1.25877	8	182	FCER1G;STAB1;IRF8;LYZ;MYO1F;SLAMF8;C5AR1;CD4
35	GO:0043207	response to external biotic stimulus	7.31718e-09	4.79774e-08	7.31896	5.39279	4.71693	21	682	CX3CR1;FCER1G;STAB1;HCK;HLA-DRB1;HLA-DRB5;IRF8;IL1B;IL10RA;LYZ;CXCL9;MYO1F;NCF2;SLAMF8;PTPRC;TNFRSF1B;C5AR1;CD4;CD14;CD86;CD37
35	GO:0043299	leukocyte degranulation	7.14433e-07	3.17098e-06	5.49881	22.7114	0.318151	6	46	ADORA3;FCER1G;HCK;HMOX1;MYO1F;LAT2
35	GO:0043303	mast cell degranulation	4.50465e-05	0.000132611	3.87742	23.7951	0.200573	4	29	ADORA3;FCER1G;HMOX1;LAT2
35	GO:0044699	single-organism process	0.000113838	0.000295877	3.52889	3.31193	88.3906	103	12780	IGSF6;GPNMB;LILRB4;SLCO2B1;VSIG4;PLD4;CCR1;ADORA3;SIRPA;CSF1R;CTSS;CX3CR1;CYBB;GPR183;AIF1;F13A1;FCER1G;FCGR2A;FCGR2B;FCGR3A;STAB1;FOLR2;FPR1;FPR3;ALOX5;ALOX5AP;FYB;CYTH4;GPR34;GPX3;TMEM176B;HCK;HCLS1;NCKAP1L;HLA-DMB;HLA-DOA;HLA-DPA1;HLA-DPB1;HLA-DQA1;HLA-DQA2;HLA-DQB1;HLA-DQB2;HLA-DRA;HLA-DRB1;HLA-DRB5;AOAH;HMOX1;IRF8;APOC1;APOE;IL1B;IL10RA;INPP5D;ITGAL;ITGAX;ITGB2;LCP2;LSP1;LYZ;CXCL9;MNDA;MSR1;…
35	GO:0044700	single organism signaling	2.16996e-07	1.03476e-06	5.98516	2.68312	39.4161	66	5699	IGSF6;LILRB4;CCR1;ADORA3;CSF1R;CTSS;CX3CR1;GPR183;AIF1;FCER1G;FCGR2A;FCGR2B;FCGR3A;STAB1;FPR1;FPR3;FYB;CYTH4;GPR34;HCK;HCLS1;NCKAP1L;HLA-DOA;HLA-DPA1;HLA-DPB1;HLA-DQA1;HLA-DQA2;HLA-DQB1;HLA-DQB2;HLA-DRA;HLA-DRB1;HLA-DRB5;HMOX1;IRF8;APOE;IL1B;IL10RA;INPP5D;ITGAL;ITGAX;ITGB2;LCP2;LSP1;CXCL9;MNDA;PLEK;TREM2;APBB1IP;SRGN;LPAR5;PTPRC;SLA;SIGLEC1;C1QA;TNFRSF1B;C3AR1;C5AR1;TYROBP;LAT2;GAL3ST4;FERMT3;CD4…
35	GO:0044707	single-multicellular organism process	4.54742e-06	1.7038e-05	4.76858	2.38536	43.4137	67	6277	GPNMB;LILRB4;SLCO2B1;VSIG4;PLD4;CCR1;ADORA3;SIRPA;CSF1R;CTSS;CX3CR1;GPR183;F13A1;FCER1G;STAB1;ALOX5;ALOX5AP;TMEM176B;HCLS1;NCKAP1L;HLA-DOA;HLA-DPA1;HLA-DPB1;HLA-DQB2;HLA-DRA;HLA-DRB1;HLA-DRB5;HMOX1;IRF8;APOC1;APOE;IL1B;INPP5D;ITGAL;ITGAX;ITGB2;LCP2;LYZ;MSR1;NCF2;OLR1;CECR1;SERPINA1;PLEK;TREM2;SASH3;APBB1IP;SRGN;ADAP2;PTPRC;SELPLG;SEPP1;SPI1;SPP1;TBXAS1;TGFBI;C1QB;C1QC;C3AR1;C5AR1;TYROBP;FERMT3;SL…
35	GO:0044763	single-organism cellular process	7.06592e-06	2.51669e-05	4.59917	3.27195	79.6137	99	11511	IGSF6;GPNMB;LILRB4;SLCO2B1;VSIG4;PLD4;CCR1;ADORA3;SIRPA;CSF1R;CTSS;CX3CR1;CYBB;GPR183;AIF1;F13A1;FCER1G;FCGR2A;FCGR2B;FCGR3A;STAB1;FPR1;FPR3;ALOX5;ALOX5AP;FYB;CYTH4;GPR34;GPX3;TMEM176B;HCK;HCLS1;NCKAP1L;HLA-DMB;HLA-DOA;HLA-DPA1;HLA-DPB1;HLA-DQA1;HLA-DQA2;HLA-DQB1;HLA-DQB2;HLA-DRA;HLA-DRB1;HLA-DRB5;AOAH;HMOX1;IRF8;APOC1;APOE;IL1B;IL10RA;INPP5D;ITGAL;ITGAX;ITGB2;LCP2;LSP1;CXCL9;MNDA;MSR1;MYO1F;NCF2…
35	GO:0045055	regulated secretory pathway	3.195e-06	1.24562e-05	4.90461	17.1267	0.408063	6	59	ADORA3;FCER1G;HCK;HMOX1;MYO1F;LAT2
35	GO:0045087	innate immune response	1.21344e-15	2.12169e-14	13.6733	7.46798	5.8927	32	852	VSIG4;CSF1R;CTSS;CYBB;AIF1;FCER1G;FCGR2A;FCGR3A;HCK;HLA-DPA1;HLA-DPB1;HLA-DQA1;HLA-DQA2;HLA-DQB1;HLA-DQB2;HLA-DRA;HLA-DRB1;HLA-DRB5;IRF8;ITGB2;LCP2;MYO1F;NCF2;TREM2;C1QA;C1QB;C1QC;TYROBP;LAT2;CD4;CD14;CD86
35	GO:0045321	leukocyte activation	1.76382e-23	8.48102e-22	21.0716	12.207	4.41953	36	639	VSIG4;ADORA3;CX3CR1;GPR183;AIF1;FCER1G;NCKAP1L;HLA-DMB;HLA-DOA;HLA-DPA1;HLA-DPB1;HLA-DQA1;HLA-DQA2;HLA-DQB1;HLA-DQB2;HLA-DRA;HLA-DRB1;HLA-DRB5;HMOX1;IL1B;INPP5D;ITGAL;LCP2;MNDA;MYO1F;SASH3;PTPRC;SELPLG;SAMSN1;SPI1;TYROBP;LAT2;CD4;CD86;CD37;CD74
35	GO:0045576	mast cell activation	1.00276e-05	3.42363e-05	4.46551	20.2715	0.290485	5	42	ADORA3;FCER1G;HMOX1;LCP2;LAT2
35	GO:0045580	regulation of T cell differentiation	0.000535918	0.00106263	2.97362	8.21429	0.663967	5	96	NCKAP1L;HLA-DOA;SASH3;CD86;CD74
35	GO:0045582	positive regulation of T cell differentiation	0.000887953	0.00156682	2.80498	10.2353	0.428812	4	62	NCKAP1L;SASH3;CD86;CD74
35	GO:0045619	regulation of lymphocyte differentiation	0.000210665	0.000487742	3.31181	7.72698	0.850707	6	123	NCKAP1L;HLA-DOA;INPP5D;SASH3;CD86;CD74
35	GO:0045621	positive regulation of lymphocyte differentiation	0.000159302	0.000389479	3.40952	10.8484	0.511808	5	74	NCKAP1L;INPP5D;SASH3;CD86;CD74
35	GO:0045637	regulation of myeloid cell differentiation	1.20265e-05	4.08195e-05	4.38913	8.34344	1.07203	8	155	LILRB4;CCR1;HCLS1;NCKAP1L;INPP5D;SPI1;C1QC;TYROBP
35	GO:0045670	regulation of osteoclast differentiation	0.000525187	0.00104856	2.97941	11.8789	0.373481	4	54	LILRB4;CCR1;INPP5D;TYROBP
35	GO:0045937	positive regulation of phosphate metabolic process	0.000822747	0.00149756	2.82462	2.79786	5.9342	15	858	CCR1;ADORA3;CSF1R;GPR183;FPR1;HCLS1;NCKAP1L;APOE;IL1B;CXCL9;TREM2;PTPRC;C5AR1;CD4;CD74
35	GO:0046456	icosanoid biosynthetic process	0.00048887	0.00098285	3.00751	12.1221	0.366565	4	53	ALOX5;ALOX5AP;TBXAS1;CD74
35	GO:0046634	regulation of alpha-beta T cell activation	0.000835075	0.00150574	2.82225	10.4155	0.421895	4	61	NCKAP1L;HLA-DQB2;SASH3;CD86
35	GO:0046635	positive regulation of alpha-beta T cell activation	0.000282746	0.000620321	3.20738	14.1486	0.318151	4	46	NCKAP1L;HLA-DQB2;SASH3;CD86
35	GO:0046649	lymphocyte activation	4.10371e-16	7.39951e-15	14.1308	9.54934	3.77631	27	546	VSIG4;GPR183;AIF1;NCKAP1L;HLA-DMB;HLA-DOA;HLA-DPA1;HLA-DPB1;HLA-DQA1;HLA-DQA2;HLA-DQB1;HLA-DQB2;HLA-DRA;HLA-DRB1;HLA-DRB5;IL1B;INPP5D;ITGAL;MNDA;SASH3;PTPRC;SAMSN1;SPI1;LAT2;CD4;CD86;CD74
35	GO:0046651	lymphocyte proliferation	3.46849e-13	4.25813e-12	11.3708	13.3516	1.59075	17	230	VSIG4;GPR183;AIF1;NCKAP1L;HLA-DMB;HLA-DPA1;HLA-DPB1;HLA-DRB1;HLA-DRB5;IL1B;INPP5D;ITGAL;MNDA;SASH3;PTPRC;CD86;CD74
35	GO:0046903	secretion	6.07315e-05	0.000166076	3.77969	3.21128	6.39068	18	924	CCR1;ADORA3;CSF1R;F13A1;FCER1G;HCK;HLA-DRB1;HLA-DRB5;HMOX1;IL1B;LCP2;MYO1F;SERPINA1;PLEK;SRGN;LAT2;CD14;CD74
35	GO:0048002	antigen processing and presentation of peptide antigen	1.23857e-14	1.78664e-13	12.748	16.6753	1.30027	17	188	CTSS;CYBB;FCER1G;HLA-DMB;HLA-DOA;HLA-DPA1;HLA-DPB1;HLA-DQA1;HLA-DQA2;HLA-DQB1;HLA-DQB2;HLA-DRA;HLA-DRB1;HLA-DRB5;NCF2;TREM2;CD74
35	GO:0048518	positive regulation of biological process	1.0575e-11	1.01697e-10	9.99269	3.7136	29.2214	63	4225	VSIG4;CCR1;ADORA3;CSF1R;CTSS;CX3CR1;GPR183;AIF1;FCER1G;FCGR2A;FCGR3A;FPR1;ALOX5AP;FYB;HCK;HCLS1;NCKAP1L;HLA-DMB;HLA-DPA1;HLA-DPB1;HLA-DQA1;HLA-DQA2;HLA-DQB1;HLA-DQB2;HLA-DRA;HLA-DRB1;HLA-DRB5;HMOX1;IRF8;APOC1;APOE;IL1B;INPP5D;ITGAL;ITGB2;LCP2;CXCL9;MNDA;MSR1;MYO1F;NCF2;PLEK;TREM2;SASH3;PTPRC;SLA;SIGLEC1;SPI1;SPP1;TBXAS1;C1QA;C1QB;TNFRSF1B;C1QC;C3AR1;C5AR1;LAT2;CD4;CD14;CD86;CD37;CD53;CD74
35	GO:0048520	positive regulation of behavior	0.00067577	0.00128263	2.8919	7.784	0.698548	5	101	CCR1;AIF1;NCKAP1L;C3AR1;CD74
35	GO:0048522	positive regulation of cellular process	3.22057e-06	1.24716e-05	4.90408	2.50065	26.0745	48	3770	CCR1;ADORA3;CSF1R;GPR183;AIF1;FCER1G;FPR1;HCK;HCLS1;NCKAP1L;HLA-DMB;HLA-DPA1;HLA-DPB1;HLA-DQA1;HLA-DQA2;HLA-DQB1;HLA-DQB2;HLA-DRA;HLA-DRB1;HLA-DRB5;HMOX1;IRF8;APOC1;APOE;IL1B;INPP5D;ITGAL;CXCL9;MNDA;MSR1;MYO1F;NCF2;PLEK;TREM2;SASH3;PTPRC;SLA;SIGLEC1;SPI1;SPP1;TNFRSF1B;C3AR1;C5AR1;CD4;CD14;CD86;CD53;CD74
35	GO:0048534	hematopoietic or lymphoid organ development	2.24581e-09	1.61979e-08	7.79054	5.53802	4.86217	22	703	LILRB4;PLD4;CCR1;CSF1R;GPR183;TMEM176B;HCLS1;NCKAP1L;HLA-DOA;HLA-DQB2;IRF8;INPP5D;PLEK;TREM2;SASH3;PTPRC;SPI1;C1QC;TYROBP;CD4;CD86;CD74
35	GO:0048583	regulation of response to stimulus	3.5181e-18	9.6664e-17	16.0147	5.5339	20.9426	62	3028	VSIG4;CCR1;ADORA3;CSF1R;CTSS;CX3CR1;GPR183;AIF1;FCER1G;FCGR2A;FCGR2B;FCGR3A;FPR1;ALOX5AP;FYB;CYTH4;HCK;HCLS1;NCKAP1L;HLA-DMB;HLA-DPA1;HLA-DPB1;HLA-DQA1;HLA-DQA2;HLA-DQB1;HLA-DQB2;HLA-DRA;HLA-DRB1;HLA-DRB5;AOAH;HMOX1;APOE;IL1B;INPP5D;ITGAL;ITGB2;LCP2;CXCL9;MNDA;MYO1F;PLEK;TREM2;SASH3;ADAP2;PTPRC;SAMSN1;SLA;SIGLEC1;SPP1;C1QA;C1QB;TNFRSF1B;C1QC;C3AR1;C5AR1;TYROBP;LAT2;CD4;CD14;CD86;CD37;CD74
35	GO:0048584	positive regulation of response to stimulus	3.74402e-21	1.54307e-19	18.8116	7.61274	10.3606	48	1498	VSIG4;CCR1;ADORA3;CSF1R;CTSS;GPR183;AIF1;FCER1G;FCGR2A;FCGR3A;FPR1;ALOX5AP;FYB;HCK;HCLS1;NCKAP1L;HLA-DPA1;HLA-DPB1;HLA-DQA1;HLA-DQA2;HLA-DQB1;HLA-DQB2;HLA-DRA;HLA-DRB1;HLA-DRB5;HMOX1;IL1B;INPP5D;ITGAL;ITGB2;LCP2;CXCL9;MNDA;TREM2;SASH3;PTPRC;SLA;SIGLEC1;C1QA;C1QB;C1QC;C3AR1;C5AR1;LAT2;CD4;CD14;CD86;CD74
35	GO:0048870	cell motility	4.52557e-09	3.10863e-08	7.50743	4.47532	7.57337	27	1095	CCR1;ADORA3;SIRPA;CSF1R;CX3CR1;AIF1;FCER1G;HCK;NCKAP1L;HMOX1;APOE;IL1B;INPP5D;ITGAL;ITGAX;ITGB2;CXCL9;MYO1F;OLR1;BIN2;PTPRC;SELPLG;SPP1;C3AR1;C5AR1;SLC7A7;CD74
35	GO:0048872	homeostasis of number of cells	9.16523e-05	0.000241477	3.61712	6.17436	1.42476	8	206	FCER1G;HCLS1;NCKAP1L;HMOX1;INPP5D;SASH3;SPI1;CD74
35	GO:0050663	cytokine secretion	0.000229959	0.000526534	3.27857	7.59616	0.86454	6	125	CSF1R;HLA-DRB1;HLA-DRB5;LCP2;SRGN;CD14
35	GO:0050670	regulation of lymphocyte proliferation	2.51853e-15	4.03664e-14	13.394	18.5361	1.18269	17	171	VSIG4;GPR183;AIF1;NCKAP1L;HLA-DMB;HLA-DPA1;HLA-DPB1;HLA-DRB1;HLA-DRB5;IL1B;INPP5D;ITGAL;MNDA;SASH3;PTPRC;CD86;CD74
35	GO:0050671	positive regulation of lymphocyte proliferation	1.80123e-11	1.70379e-10	9.76858	19.0063	0.781544	12	113	GPR183;AIF1;NCKAP1L;HLA-DMB;HLA-DPA1;HLA-DPB1;IL1B;ITGAL;SASH3;PTPRC;CD86;CD74
35	GO:0050672	negative regulation of lymphocyte proliferation	4.16939e-05	0.000125299	3.90205	14.6939	0.387314	5	56	VSIG4;HLA-DRB1;HLA-DRB5;INPP5D;MNDA
35	GO:0050707	regulation of cytokine secretion	0.000841314	0.00150757	2.82172	7.39632	0.73313	5	106	CSF1R;HLA-DRB1;HLA-DRB5;SRGN;CD14
35	GO:0050727	regulation of inflammatory response	4.76442e-05	0.000136093	3.86616	5.92157	1.68067	9	243	ADORA3;CTSS;FCER1G;ALOX5AP;HCK;AOAH;APOE;IL1B;TNFRSF1B
35	GO:0050729	positive regulation of inflammatory response	0.000204246	0.000475202	3.32312	10.2514	0.539473	5	78	ADORA3;CTSS;FCER1G;ALOX5AP;IL1B
35	GO:0050730	regulation of peptidyl-tyrosine phosphorylation	0.000319127	0.000684522	3.16461	5.89241	1.29335	7	187	CSF1R;HCLS1;ITGB2;TREM2;SAMSN1;CD4;CD74
35	GO:0050776	regulation of immune response	4.77561e-28	4.59255e-26	25.3379	13.0985	5.37398	43	777	VSIG4;ADORA3;CTSS;FCER1G;FCGR2A;FCGR2B;FCGR3A;FYB;HCK;NCKAP1L;HLA-DMB;HLA-DPA1;HLA-DPB1;HLA-DQA1;HLA-DQA2;HLA-DQB1;HLA-DQB2;HLA-DRA;HLA-DRB1;HLA-DRB5;HMOX1;IL1B;INPP5D;ITGAL;ITGB2;LCP2;MNDA;MYO1F;SASH3;PTPRC;SAMSN1;C1QA;C1QB;C1QC;C3AR1;C5AR1;TYROBP;LAT2;CD4;CD14;CD86;CD37;CD74
35	GO:0050778	positive regulation of immune response	1.31833e-24	9.50845e-23	22.0219	14.4685	3.49966	34	506	VSIG4;CTSS;FCER1G;FCGR2A;FCGR3A;FYB;HCK;NCKAP1L;HLA-DPA1;HLA-DPB1;HLA-DQA1;HLA-DQA2;HLA-DQB1;HLA-DQB2;HLA-DRA;HLA-DRB1;HLA-DRB5;IL1B;INPP5D;ITGB2;LCP2;MNDA;SASH3;PTPRC;C1QA;C1QB;C1QC;C3AR1;C5AR1;LAT2;CD4;CD14;CD86;CD74
35	GO:0050789	regulation of biological process	3.73696e-05	0.000115306	3.93815	2.42893	68.0358	88	9837	IGSF6;GPNMB;LILRB4;VSIG4;CCR1;ADORA3;CSF1R;CTSS;CX3CR1;CYBB;GPR183;AIF1;FCER1G;FCGR2A;FCGR2B;FCGR3A;STAB1;FPR1;FPR3;ALOX5AP;FYB;CYTH4;GPR34;TMEM176B;HCK;HCLS1;NCKAP1L;HLA-DMB;HLA-DOA;HLA-DPA1;HLA-DPB1;HLA-DQA1;HLA-DQA2;HLA-DQB1;HLA-DQB2;HLA-DRA;HLA-DRB1;HLA-DRB5;AOAH;HMOX1;IRF8;APOC1;APOE;IL1B;IL10RA;INPP5D;ITGAL;ITGAX;ITGB2;LCP2;LSP1;CXCL9;MNDA;MSR1;MYO1F;NCF2;SERPINA1;PLEK;TREM2;SASH3;APBB1IP;S…
35	GO:0050793	regulation of developmental process	0.000136914	0.000344976	3.46221	2.50077	12.1935	26	1763	LILRB4;CCR1;CSF1R;CX3CR1;STAB1;TMEM176B;HCK;HCLS1;NCKAP1L;HLA-DOA;HMOX1;APOE;IL1B;INPP5D;ITGB2;MSR1;SASH3;SRGN;SPI1;SPP1;C1QC;C3AR1;TYROBP;CD86;CD53;CD74
35	GO:0050794	regulation of cellular process	0.000848742	0.00151149	2.82059	1.94765	64.5984	81	9340	IGSF6;GPNMB;LILRB4;VSIG4;CCR1;ADORA3;CSF1R;CTSS;CX3CR1;CYBB;GPR183;AIF1;FCER1G;FCGR2A;FCGR2B;FCGR3A;FPR1;FPR3;FYB;CYTH4;GPR34;TMEM176B;HCK;HCLS1;NCKAP1L;HLA-DMB;HLA-DOA;HLA-DPA1;HLA-DPB1;HLA-DQA1;HLA-DQA2;HLA-DQB1;HLA-DQB2;HLA-DRA;HLA-DRB1;HLA-DRB5;HMOX1;IRF8;APOC1;APOE;IL1B;IL10RA;INPP5D;ITGAL;ITGAX;ITGB2;LCP2;LSP1;CXCL9;MNDA;MSR1;MYO1F;NCF2;PLEK;TREM2;SASH3;APBB1IP;SRGN;ADAP2;SLAMF8;LPAR5;PTPRC…
35	GO:0050817	coagulation	1.42874e-07	7.21931e-07	6.1415	5.4052	3.6864	17	533	SIRPA;F13A1;FCER1G;APOE;INPP5D;ITGAL;ITGAX;ITGB2;LCP2;OLR1;SERPINA1;PLEK;APBB1IP;SRGN;SELPLG;FERMT3;SLC7A7
35	GO:0050848	regulation of calcium-mediated signaling	6.04847e-06	2.20884e-05	4.65584	22.7344	0.26282	5	38	ADORA3;ITGAL;PLEK;TREM2;CD4
35	GO:0050850	positive regulation of calcium-mediated signaling	2.4509e-05	7.81309e-05	4.10718	28.3347	0.172908	4	25	ADORA3;ITGAL;TREM2;CD4
35	GO:0050851	antigen receptor-mediated signaling pathway	1.19129e-16	2.36269e-15	14.6266	22.6954	0.989034	17	143	FYB;NCKAP1L;HLA-DPA1;HLA-DPB1;HLA-DQA1;HLA-DQA2;HLA-DQB1;HLA-DQB2;HLA-DRA;HLA-DRB1;HLA-DRB5;INPP5D;LCP2;MNDA;PTPRC;LAT2;CD4
35	GO:0050852	T cell receptor signaling pathway	2.97226e-14	4.18291e-13	12.3785	23.5704	0.767711	14	111	FYB;HLA-DPA1;HLA-DPB1;HLA-DQA1;HLA-DQA2;HLA-DQB1;HLA-DQB2;HLA-DRA;HLA-DRB1;HLA-DRB5;INPP5D;LCP2;PTPRC;CD4
35	GO:0050853	B cell receptor signaling pathway	0.000147914	0.000364728	3.43803	16.9858	0.269736	4	39	NCKAP1L;MNDA;PTPRC;LAT2
35	GO:0050863	regulation of T cell activation	4.3926e-17	9.38714e-16	15.0275	15.7275	1.75674	21	254	VSIG4;AIF1;NCKAP1L;HLA-DMB;HLA-DOA;HLA-DPA1;HLA-DPB1;HLA-DQA1;HLA-DQA2;HLA-DQB1;HLA-DQB2;HLA-DRA;HLA-DRB1;HLA-DRB5;IL1B;ITGAL;SASH3;PTPRC;CD4;CD86;CD74
35	GO:0050864	regulation of B cell activation	2.14204e-07	1.03476e-06	5.98516	14.8368	0.629385	8	91	GPR183;NCKAP1L;INPP5D;MNDA;SASH3;PTPRC;SAMSN1;CD74
35	GO:0050865	regulation of cell activation	6.86016e-24	4.39812e-22	21.3567	15.8651	2.84261	31	411	VSIG4;ADORA3;GPR183;AIF1;FCER1G;NCKAP1L;HLA-DMB;HLA-DOA;HLA-DPA1;HLA-DPB1;HLA-DQA1;HLA-DQA2;HLA-DQB1;HLA-DQB2;HLA-DRA;HLA-DRB1;HLA-DRB5;HMOX1;APOE;IL1B;INPP5D;ITGAL;MNDA;PLEK;SASH3;PTPRC;SAMSN1;CD4;CD86;CD37;CD74
35	GO:0050866	negative regulation of cell activation	2.21238e-08	1.31603e-07	6.88073	13.0512	0.899121	10	130	VSIG4;HLA-DRB1;HLA-DRB5;HMOX1;APOE;INPP5D;MNDA;SAMSN1;CD37;CD74
35	GO:0050867	positive regulation of cell activation	2.03592e-20	7.34204e-19	18.1342	18.0437	1.82591	24	264	ADORA3;GPR183;AIF1;FCER1G;NCKAP1L;HLA-DMB;HLA-DPA1;HLA-DPB1;HLA-DQA1;HLA-DQA2;HLA-DQB1;HLA-DQB2;HLA-DRA;HLA-DRB1;HLA-DRB5;IL1B;INPP5D;ITGAL;PLEK;SASH3;PTPRC;CD4;CD86;CD74
35	GO:0050870	positive regulation of T cell activation	2.70778e-17	6.00919e-16	15.2212	19.6221	1.27952	19	185	AIF1;NCKAP1L;HLA-DMB;HLA-DPA1;HLA-DPB1;HLA-DQA1;HLA-DQA2;HLA-DQB1;HLA-DQB2;HLA-DRA;HLA-DRB1;HLA-DRB5;IL1B;ITGAL;SASH3;PTPRC;CD4;CD86;CD74
35	GO:0050871	positive regulation of B cell activation	2.6022e-06	1.04998e-05	4.97882	17.8006	0.39423	6	57	GPR183;NCKAP1L;INPP5D;SASH3;PTPRC;CD74
35	GO:0050878	regulation of body fluid levels	5.70656e-07	2.61324e-06	5.58282	4.62641	4.55094	18	658	ADORA3;SIRPA;F13A1;FCER1G;APOE;INPP5D;ITGAL;ITGAX;ITGB2;LCP2;OLR1;SERPINA1;PLEK;APBB1IP;SRGN;SELPLG;FERMT3;SLC7A7
35	GO:0050896	response to stimulus	7.45068e-17	1.53537e-15	14.8138	6.56836	52.9928	95	7662	IGSF6;LILRB4;VSIG4;CCR1;ADORA3;SIRPA;CSF1R;CTSS;CX3CR1;CYBB;GPR183;AIF1;F13A1;FCER1G;FCGR2A;FCGR2B;FCGR3A;STAB1;FPR1;FPR3;ALOX5;ALOX5AP;FYB;CYTH4;GPR34;GPX3;HCK;HCLS1;NCKAP1L;HLA-DMB;HLA-DOA;HLA-DPA1;HLA-DPB1;HLA-DQA1;HLA-DQA2;HLA-DQB1;HLA-DQB2;HLA-DRA;HLA-DRB1;HLA-DRB5;AOAH;HMOX1;IRF8;APOE;IL1B;IL10RA;INPP5D;ITGAL;ITGAX;ITGB2;LCP2;LSP1;LYZ;CXCL9;MNDA;MYO1F;NCF2;OLR1;BIN2;SERPINA1;PLEK;TREM2;SASH…
35	GO:0050900	leukocyte migration	1.28831e-15	2.18634e-14	13.6603	13.0959	2.0749	21	300	CCR1;ADORA3;SIRPA;CX3CR1;AIF1;FCER1G;HCK;NCKAP1L;HMOX1;IL1B;INPP5D;ITGAL;ITGAX;ITGB2;OLR1;SELPLG;SPP1;C3AR1;C5AR1;SLC7A7;CD74
35	GO:0050921	positive regulation of chemotaxis	0.000340303	0.000716623	3.14471	9.12103	0.60172	5	87	CCR1;AIF1;NCKAP1L;C3AR1;CD74
35	GO:0051179	localization	0.000221533	0.000509262	3.29306	2.00778	34.8444	53	5038	SLCO2B1;PLD4;CCR1;ADORA3;SIRPA;CSF1R;CX3CR1;CYBB;AIF1;F13A1;FCER1G;FCGR2A;FCGR3A;STAB1;FOLR2;FYB;HCK;HCLS1;NCKAP1L;HLA-DRB1;HLA-DRB5;HMOX1;IRF8;APOC1;APOE;IL1B;INPP5D;ITGAL;ITGAX;ITGB2;LCP2;CXCL9;MSR1;MYO1F;OLR1;BIN2;SERPINA1;PLEK;TREM2;SRGN;PTPRC;SELPLG;SIGLEC1;SPP1;C3AR1;C5AR1;LAT2;LAPTM5;SLC7A7;CD4;CD14;CD163;CD74
35	GO:0051239	regulation of multicellular organismal process	4.39446e-07	2.02848e-06	5.69283	3.05474	14.6833	35	2123	LILRB4;VSIG4;CCR1;ADORA3;CSF1R;CX3CR1;FCER1G;STAB1;TMEM176B;HCLS1;NCKAP1L;HLA-DOA;HLA-DPA1;HLA-DPB1;HLA-DRB1;HLA-DRB5;HMOX1;IRF8;APOC1;APOE;IL1B;INPP5D;PLEK;SASH3;SRGN;SPI1;SPP1;TBXAS1;C1QC;C3AR1;TYROBP;CD4;CD14;CD86;CD74
35	GO:0051240	positive regulation of multicellular organismal process	6.42554e-05	0.000174884	3.75725	3.79459	4.13596	14	598	ADORA3;CSF1R;FCER1G;HLA-DPA1;HLA-DPB1;HMOX1;IRF8;IL1B;SASH3;SPP1;TBXAS1;C3AR1;CD14;CD74
35	GO:0051241	negative regulation of multicellular organismal process	0.000267224	0.000599955	3.22188	4.23621	2.5867	10	374	VSIG4;CCR1;NCKAP1L;HLA-DRB1;HLA-DRB5;HMOX1;APOC1;APOE;INPP5D;SRGN
35	GO:0051249	regulation of lymphocyte activation	3.97767e-19	1.20795e-17	16.918	14.6069	2.32388	25	336	VSIG4;GPR183;AIF1;NCKAP1L;HLA-DMB;HLA-DOA;HLA-DPA1;HLA-DPB1;HLA-DQA1;HLA-DQA2;HLA-DQB1;HLA-DQB2;HLA-DRA;HLA-DRB1;HLA-DRB5;IL1B;INPP5D;ITGAL;MNDA;SASH3;PTPRC;SAMSN1;CD4;CD86;CD74
35	GO:0051250	negative regulation of lymphocyte activation	7.17958e-06	2.54148e-05	4.59491	11.1072	0.712381	7	103	VSIG4;HLA-DRB1;HLA-DRB5;INPP5D;MNDA;SAMSN1;CD74
35	GO:0051251	positive regulation of lymphocyte activation	9.67863e-18	2.42807e-16	15.6147	17.0637	1.63225	21	236	GPR183;AIF1;NCKAP1L;HLA-DMB;HLA-DPA1;HLA-DPB1;HLA-DQA1;HLA-DQA2;HLA-DQB1;HLA-DQB2;HLA-DRA;HLA-DRB1;HLA-DRB5;IL1B;INPP5D;ITGAL;SASH3;PTPRC;CD4;CD86;CD74
35	GO:0051270	regulation of cellular component movement	0.000955807	0.00165616	2.7809	3.1421	4.17746	12	604	CCR1;ADORA3;CSF1R;CX3CR1;AIF1;NCKAP1L;HMOX1;APOE;MYO1F;PTPRC;C3AR1;CD74
35	GO:0051272	positive regulation of cellular component movement	0.000187978	0.000446351	3.35032	4.89862	2.01265	9	291	CCR1;ADORA3;CSF1R;AIF1;NCKAP1L;MYO1F;PTPRC;C3AR1;CD74
35	GO:0051674	localization of cell	4.52557e-09	3.10863e-08	7.50743	4.47532	7.57337	27	1095	CCR1;ADORA3;SIRPA;CSF1R;CX3CR1;AIF1;FCER1G;HCK;NCKAP1L;HMOX1;APOE;IL1B;INPP5D;ITGAL;ITGAX;ITGB2;CXCL9;MYO1F;OLR1;BIN2;PTPRC;SELPLG;SPP1;C3AR1;C5AR1;SLC7A7;CD74
35	GO:0051707	response to other organism	7.31718e-09	4.79774e-08	7.31896	5.39279	4.71693	21	682	CX3CR1;FCER1G;STAB1;HCK;HLA-DRB1;HLA-DRB5;IRF8;IL1B;IL10RA;LYZ;CXCL9;MYO1F;NCF2;SLAMF8;PTPRC;TNFRSF1B;C5AR1;CD4;CD14;CD86;CD37
35	GO:0051716	cellular response to stimulus	2.08575e-08	1.26682e-07	6.89729	2.94291	42.9918	72	6216	IGSF6;LILRB4;CCR1;ADORA3;CSF1R;CTSS;CX3CR1;GPR183;AIF1;FCER1G;FCGR2A;FCGR2B;FCGR3A;FPR1;FPR3;ALOX5AP;FYB;CYTH4;GPR34;GPX3;HCK;HCLS1;NCKAP1L;HLA-DOA;HLA-DPA1;HLA-DPB1;HLA-DQA1;HLA-DQA2;HLA-DQB1;HLA-DQB2;HLA-DRA;HLA-DRB1;HLA-DRB5;HMOX1;IRF8;APOE;IL1B;IL10RA;INPP5D;ITGAL;ITGAX;ITGB2;LCP2;LSP1;CXCL9;MNDA;NCF2;BIN2;PLEK;TREM2;APBB1IP;SRGN;SLAMF8;LPAR5;PTPRC;SELPLG;SLA;SIGLEC1;SPP1;TBXAS1;TNFRSF1B;C3AR…
35	GO:0060326	cell chemotaxis	1.14601e-09	8.47753e-09	8.07173	11.2341	1.37635	13	199	CCR1;CX3CR1;AIF1;FCER1G;NCKAP1L;IL1B;ITGB2;CXCL9;BIN2;SPP1;C3AR1;C5AR1;CD74
35	GO:0060333	interferon-gamma-mediated signaling pathway	3.53536e-12	3.57878e-11	10.4463	27.2834	0.518724	11	75	HCK;HLA-DPA1;HLA-DPB1;HLA-DQA1;HLA-DQA2;HLA-DQB1;HLA-DQB2;HLA-DRA;HLA-DRB1;HLA-DRB5;IRF8
35	GO:0065003	macromolecular complex assembly	0.000594975	0.00114053	2.94289	2.55948	8.36183	19	1209	AIF1;ALOX5AP;GPX3;HCK;HCLS1;NCKAP1L;HLA-DMB;HLA-DRA;HLA-DRB1;HLA-DRB5;HMOX1;IRF8;APOC1;APOE;BIN2;PLEK;FERMT3;SLC7A7;CD74
35	GO:0065007	biological regulation	1.40863e-06	5.88971e-06	5.22991	3.09197	71.3487	94	10316	IGSF6;GPNMB;LILRB4;VSIG4;CCR1;ADORA3;SIRPA;CSF1R;CTSS;CX3CR1;CYBB;GPR183;AIF1;F13A1;FCER1G;FCGR2A;FCGR2B;FCGR3A;STAB1;FPR1;FPR3;ALOX5AP;FYB;CYTH4;GPR34;TMEM176B;HCK;HCLS1;NCKAP1L;HLA-DMB;HLA-DOA;HLA-DPA1;HLA-DPB1;HLA-DQA1;HLA-DQA2;HLA-DQB1;HLA-DQB2;HLA-DRA;HLA-DRB1;HLA-DRB5;AOAH;HMOX1;IRF8;APOC1;APOE;IL1B;IL10RA;INPP5D;ITGAL;ITGAX;ITGB2;LCP2;LSP1;LYZ;CXCL9;MNDA;MSR1;MYO1F;NCF2;OLR1;SERPINA1;PLEK;…
35	GO:0065008	regulation of biological quality	2.06538e-06	8.45196e-06	5.07304	2.64681	20.9011	42	3022	CCR1;ADORA3;SIRPA;CSF1R;F13A1;FCER1G;HCK;HCLS1;NCKAP1L;HLA-DRB1;HLA-DRB5;HMOX1;APOE;IL1B;INPP5D;ITGAL;ITGAX;ITGB2;LCP2;LYZ;CXCL9;MSR1;NCF2;OLR1;SERPINA1;PLEK;SASH3;APBB1IP;SRGN;SLAMF8;PTPRC;SELPLG;SPI1;SPP1;TBXAS1;TNFRSF1B;C3AR1;C5AR1;FERMT3;SLC7A7;CD4;CD74
35	GO:0070271	protein complex biogenesis	0.000831762	0.00150574	2.82225	2.6176	7.24139	17	1047	AIF1;ALOX5AP;GPX3;HCK;HCLS1;NCKAP1L;HLA-DMB;HLA-DRA;HLA-DRB1;HLA-DRB5;HMOX1;IRF8;BIN2;PLEK;FERMT3;SLC7A7;CD74
35	GO:0070372	regulation of ERK1 and ERK2 cascade	0.000724385	0.00135705	2.86741	6.05523	1.07203	6	155	CCR1;CSF1R;GPR183;TREM2;C5AR1;CD74
35	GO:0070374	positive regulation of ERK1 and ERK2 cascade	0.000132444	0.000336652	3.47282	8.45447	0.781544	6	113	CCR1;CSF1R;GPR183;TREM2;C5AR1;CD74
35	GO:0070661	leukocyte proliferation	7.93947e-13	9.34913e-12	11.0292	12.6298	1.67375	17	242	VSIG4;GPR183;AIF1;NCKAP1L;HLA-DMB;HLA-DPA1;HLA-DPB1;HLA-DRB1;HLA-DRB5;IL1B;INPP5D;ITGAL;MNDA;SASH3;PTPRC;CD86;CD74
35	GO:0070663	regulation of leukocyte proliferation	4.50507e-15	6.8406e-14	13.1649	17.8342	1.22419	17	177	VSIG4;GPR183;AIF1;NCKAP1L;HLA-DMB;HLA-DPA1;HLA-DPB1;HLA-DRB1;HLA-DRB5;IL1B;INPP5D;ITGAL;MNDA;SASH3;PTPRC;CD86;CD74
35	GO:0070664	negative regulation of leukocyte proliferation	5.3753e-05	0.000149833	3.82439	13.8749	0.408063	5	59	VSIG4;HLA-DRB1;HLA-DRB5;INPP5D;MNDA
35	GO:0070665	positive regulation of leukocyte proliferation	2.73027e-11	2.50058e-10	9.60196	18.2776	0.809209	12	117	GPR183;AIF1;NCKAP1L;HLA-DMB;HLA-DPA1;HLA-DPB1;IL1B;ITGAL;SASH3;PTPRC;CD86;CD74
35	GO:0070887	cellular response to chemical stimulus	1.91654e-10	1.65052e-09	8.78238	3.87439	15.2574	42	2206	CCR1;CSF1R;CTSS;CX3CR1;AIF1;FCER1G;ALOX5AP;GPX3;HCK;HCLS1;NCKAP1L;HLA-DPA1;HLA-DPB1;HLA-DQA1;HLA-DQA2;HLA-DQB1;HLA-DQB2;HLA-DRA;HLA-DRB1;HLA-DRB5;HMOX1;IRF8;APOE;IL1B;IL10RA;ITGB2;CXCL9;NCF2;BIN2;TREM2;SLAMF8;PTPRC;SELPLG;SPP1;TBXAS1;TNFRSF1B;C3AR1;C5AR1;CD14;CD86;CD68;CD74
35	GO:0071216	cellular response to biotic stimulus	4.59723e-05	0.00013465	3.87079	8.18462	0.947536	7	137	CX3CR1;HCK;IRF8;IL1B;TNFRSF1B;CD14;CD86
35	GO:0071219	cellular response to molecule of bacterial origin	2.06617e-05	6.67179e-05	4.17576	9.34278	0.836875	7	121	CX3CR1;HCK;IRF8;IL1B;TNFRSF1B;CD14;CD86
35	GO:0071222	cellular response to lipopolysaccharide	1.48329e-05	4.89061e-05	4.31064	9.86556	0.795377	7	115	CX3CR1;HCK;IRF8;IL1B;TNFRSF1B;CD14;CD86
35	GO:0071310	cellular response to organic substance	5.86949e-06	2.17096e-05	4.66335	2.90827	12.152	29	1757	CCR1;CSF1R;CTSS;CX3CR1;AIF1;HCK;HCLS1;HLA-DPA1;HLA-DPB1;HLA-DQA1;HLA-DQA2;HLA-DQB1;HLA-DQB2;HLA-DRA;HLA-DRB1;HLA-DRB5;IRF8;APOE;IL1B;IL10RA;NCF2;TREM2;PTPRC;SELPLG;TNFRSF1B;CD14;CD86;CD68;CD74
35	GO:0071345	cellular response to cytokine stimulus	6.17649e-15	9.13804e-14	13.0391	9.34161	3.49966	25	506	CCR1;CSF1R;CX3CR1;AIF1;HCK;HCLS1;HLA-DPA1;HLA-DPB1;HLA-DQA1;HLA-DQA2;HLA-DQB1;HLA-DQB2;HLA-DRA;HLA-DRB1;HLA-DRB5;IRF8;APOE;IL1B;IL10RA;TREM2;PTPRC;SELPLG;TNFRSF1B;CD86;CD74
35	GO:0071346	cellular response to interferon-gamma	3.22649e-12	3.32444e-11	10.4783	22.3425	0.677799	12	98	AIF1;HCK;HLA-DPA1;HLA-DPB1;HLA-DQA1;HLA-DQA2;HLA-DQB1;HLA-DQB2;HLA-DRA;HLA-DRB1;HLA-DRB5;IRF8
35	GO:0071621	granulocyte chemotaxis	3.75516e-08	2.16673e-07	6.6642	18.967	0.504891	8	73	FCER1G;NCKAP1L;IL1B;ITGB2;SPP1;C3AR1;C5AR1;CD74
35	GO:0080134	regulation of response to stress	8.55126e-05	0.000227734	3.64257	3.11985	6.56359	18	949	ADORA3;CTSS;FCER1G;ALOX5AP;HCK;AOAH;APOE;IL1B;ITGB2;MYO1F;PLEK;SPP1;TNFRSF1B;CD4;CD14;CD86;CD37;CD74
35	GO:0097006	regulation of plasma lipoprotein particle levels	0.000454377	0.000939698	3.02701	12.3754	0.359649	4	52	HMOX1;APOC1;APOE;MSR1
35	GO:0097028	dendritic cell differentiation	0.000107634	0.000281017	3.55127	18.5818	0.248987	4	36	TMEM176B;TREM2;SPI1;CD86
35	GO:0097529	myeloid leukocyte migration	4.08204e-10	3.2713e-09	8.48528	16.7475	0.795377	11	115	CCR1;CX3CR1;AIF1;FCER1G;NCKAP1L;IL1B;ITGB2;SPP1;C3AR1;C5AR1;CD74
35	GO:0097530	granulocyte migration	7.04235e-08	3.90422e-07	6.40847	17.3576	0.546389	8	79	FCER1G;NCKAP1L;IL1B;ITGB2;SPP1;C3AR1;C5AR1;CD74
35	GO:0098542	defense response to other organism	2.14758e-06	8.72643e-06	5.05916	5.64392	2.62128	13	379	FCER1G;STAB1;HCK;IRF8;LYZ;CXCL9;MYO1F;SLAMF8;PTPRC;C5AR1;CD4;CD86;CD37
35	GO:1901570	fatty acid derivative biosynthetic process	0.00048887	0.00098285	3.00751	12.1221	0.366565	4	53	ALOX5;ALOX5AP;TBXAS1;CD74
35	GO:1902105	regulation of leukocyte differentiation	2.20985e-08	1.31603e-07	6.88073	9.68528	1.44551	12	209	LILRB4;CCR1;TMEM176B;HCLS1;NCKAP1L;HLA-DOA;INPP5D;SASH3;C1QC;TYROBP;CD86;CD74
35	GO:1902106	negative regulation of leukocyte differentiation	0.00013089	0.000334174	3.47603	11.3436	0.491059	5	71	LILRB4;TMEM176B;INPP5D;C1QC;CD74
35	GO:1902107	positive regulation of leukocyte differentiation	1.48329e-05	4.89061e-05	4.31064	9.86556	0.795377	7	115	CCR1;HCLS1;NCKAP1L;INPP5D;SASH3;CD86;CD74
35	GO:1902533	positive regulation of intracellular signal transduction	0.000299327	0.000649292	3.18756	3.24349	4.79301	14	693	CCR1;ADORA3;CSF1R;GPR183;FPR1;HCLS1;HMOX1;IL1B;ITGAL;CXCL9;TREM2;C5AR1;CD4;CD74
35	GO:1903034	regulation of response to wounding	2.61756e-05	8.29854e-05	4.081	5.1548	2.37921	11	344	ADORA3;CTSS;FCER1G;ALOX5AP;HCK;AOAH;APOE;IL1B;PLEK;SPP1;TNFRSF1B
35	GO:1903036	positive regulation of response to wounding	0.000535918	0.00106263	2.97362	8.21429	0.663967	5	96	ADORA3;CTSS;FCER1G;ALOX5AP;IL1B
35	GO:1990266	neutrophil migration	8.81088e-09	5.71222e-08	7.2432	23.279	0.421895	8	61	FCER1G;NCKAP1L;IL1B;ITGB2;SPP1;C3AR1;C5AR1;CD74
35	GO:2000026	regulation of multicellular organismal development	0.000278491	0.000620321	3.20738	2.6055	9.20562	21	1331	LILRB4;CCR1;CX3CR1;STAB1;TMEM176B;HCLS1;NCKAP1L;HLA-DOA;HMOX1;APOE;IL1B;INPP5D;SASH3;SRGN;SPI1;SPP1;C1QC;C3AR1;TYROBP;CD86;CD74
35	GO:2000145	regulation of cell motility	0.000338189	0.00071478	3.14583	3.55856	3.71406	12	537	CCR1;ADORA3;CSF1R;CX3CR1;AIF1;NCKAP1L;HMOX1;APOE;MYO1F;PTPRC;C3AR1;CD74
35	GO:2000147	positive regulation of cell motility	0.000156667	0.000384668	3.41491	5.02556	1.96423	9	284	CCR1;ADORA3;CSF1R;AIF1;NCKAP1L;MYO1F;PTPRC;C3AR1;CD74
36	GO:0000226	microtubule cytoskeleton organization	0.00094287	0.0023235	2.63386	7.47142	0.767711	5	333	CETN2;MAP6;TPPP3;RSPH1;RSPH4A
36	GO:0000902	cell morphogenesis	0.000764967	0.00195491	2.70887	4.33623	2.56826	9	1114	FOXJ1;MAP6;NME5;CCNO;LRRC6;ZMYND10;TCTN1;RSPH1;RSPH4A
36	GO:0003341	cilium movement	2.16517e-10	7.46984e-09	8.12669	99.7773	0.0853013	6	37	NME5;LRRC6;DNAI1;CCDC40;ROPN1L;RSPH4A
36	GO:0003351	epithelial cilium movement	7.43366e-10	1.70974e-08	7.76707	166.635	0.0461088	5	20	NME5;LRRC6;DNAI1;CCDC40;ROPN1L
36	GO:0006928	movement of cell or subcellular component	0.00066142	0.00182552	2.73861	3.86175	3.67026	11	1592	FOXJ1;DNALI1;NME5;TSPAN1;LRRC6;DNAI1;TEKT2;CCDC40;KIF9;ROPN1L;RSPH4A
36	GO:0007017	microtubule-based process	1.23691e-08	1.70693e-07	6.76778	13.1255	1.17808	11	511	CETN2;MAP6;NME5;LRRC6;DNAI1;TPPP3;CCDC40;KIF9;ROPN1L;RSPH1;RSPH4A
36	GO:0007018	microtubule-based movement	2.38899e-07	1.83156e-06	5.73718	19.962	0.442644	7	192	NME5;LRRC6;DNAI1;CCDC40;KIF9;ROPN1L;RSPH4A
36	GO:0007283	spermatogenesis	0.000516238	0.00156702	2.80492	6.80215	1.03514	6	449	CETN2;FOXJ1;NME5;ROPN1L;C9orf24;AKAP14
36	GO:0010927	cellular component assembly involved in morphogenesis	4.3846e-07	2.75034e-06	5.56061	18.1713	0.484142	7	210	FOXJ1;NME5;CCNO;LRRC6;ZMYND10;RSPH1;RSPH4A
36	GO:0022607	cellular component assembly	0.000637931	0.00182552	2.73861	3.68798	4.2789	12	1856	FOXJ1;NME5;CCNO;LRRC6;TEKT2;ZMYND10;CCDC40;KIF9;C9orf24;RSPH1;CCDC114;RSPH4A
36	GO:0030030	cell projection organization	2.64354e-05	0.000130289	3.88509	5.74099	2.55904	11	1110	FOXJ1;MAP6;NME5;CCNO;LRRC6;DNAI1;TEKT2;ZMYND10;TCTN1;RSPH1;RSPH4A
36	GO:0030031	cell projection assembly	3.2973e-06	1.75011e-05	4.75693	13.2545	0.654745	7	284	FOXJ1;NME5;CCNO;LRRC6;ZMYND10;RSPH1;RSPH4A
36	GO:0032990	cell part morphogenesis	6.59013e-05	0.000284199	3.54638	6.16058	1.85127	9	803	FOXJ1;MAP6;NME5;CCNO;LRRC6;ZMYND10;TCTN1;RSPH1;RSPH4A
36	GO:0042384	cilium assembly	2.01898e-08	2.32183e-07	6.63417	29.185	0.308929	7	134	FOXJ1;NME5;CCNO;LRRC6;ZMYND10;RSPH1;RSPH4A
36	GO:0043623	cellular protein complex assembly	0.000230235	0.000756485	3.1212	7.96197	0.8899	6	386	LRRC6;TEKT2;ZMYND10;CCDC40;C9orf24;CCDC114
36	GO:0044782	cilium organization	4.01678e-08	3.9594e-07	6.40237	26.2641	0.341205	7	148	FOXJ1;NME5;CCNO;LRRC6;ZMYND10;RSPH1;RSPH4A
36	GO:0048232	male gamete generation	0.000522341	0.00156702	2.80492	6.7864	1.03745	6	450	CETN2;FOXJ1;NME5;ROPN1L;C9orf24;AKAP14
36	GO:0048858	cell projection morphogenesis	5.47267e-05	0.000251743	3.59904	6.31949	1.80746	9	784	FOXJ1;MAP6;NME5;CCNO;LRRC6;ZMYND10;TCTN1;RSPH1;RSPH4A
36	GO:0060271	cilium morphogenesis	3.30876e-09	5.70761e-08	7.24355	27.6805	0.382703	8	166	FOXJ1;NME5;CCNO;LRRC6;ZMYND10;TCTN1;RSPH1;RSPH4A
36	GO:0070286	axonemal dynein complex assembly	9.69522e-11	6.6897e-09	8.17459	277.83	0.0322762	5	14	LRRC6;TEKT2;ZMYND10;CCDC40;CCDC114
36	GO:0070925	organelle assembly	8.8222e-07	5.07277e-06	5.29475	12.949	0.78846	8	342	FOXJ1;NME5;CCNO;LRRC6;ZMYND10;KIF9;RSPH1;RSPH4A
37	GO:0032502	developmental process	0.000933947	0.00973324	2.01174	2.90893	12.22	22	5161	ADRA2C;AR;CAV1;CDH2;EMX2;FHL1;FUT8;IL6R;ALDH6A1;NPR1;PRELP;PAX8;SGCE;FST;RAI2;PEG10;CECR1;DOK5;SYNDIG1;STON2;DAPL1;NRBP2
37	GO:0044767	single-organism developmental process	0.000801149	0.00973324	2.01174	2.95272	12.0968	22	5109	ADRA2C;AR;CAV1;CDH2;EMX2;FHL1;FUT8;IL6R;ALDH6A1;NPR1;PRELP;PAX8;SGCE;FST;RAI2;PEG10;CECR1;DOK5;SYNDIG1;STON2;DAPL1;NRBP2
37	GO:0060828	regulation of canonical Wnt signaling pathway	0.000433389	0.00973324	2.01174	12.6963	0.35753	4	151	CAV1;CDH2;LGR6;RSPO1
38	GO:0097285	cell-type specific apoptotic process	0.00086268	0.00545389	2.26329	7.74683	0.759113	5	393	ATN1;ERBB3;GAPDH;KRT8;KRT18
39	GO:0001816	cytokine production	5.29681e-10	2.98294e-09	8.52536	7.70089	2.93271	18	541	BST2;HLA-A;HLA-B;IFI16;IDO1;IRF7;LAG3;EIF2AK2;TRIM21;UBA7;UBE2L6;ISG15;DDX58;HERC5;IFIH1;DHX58;NLRC5;RSAD2
39	GO:0001817	regulation of cytokine production	9.154e-12	6.83357e-11	10.1654	9.33259	2.61829	19	483	BST2;HLA-A;HLA-B;IFI16;IDO1;IRF7;LAG3;EIF2AK2;TRIM21;UBA7;UBE2L6;ISG15;DDX58;HERC5;DDX60;IFIH1;DHX58;NLRC5;RSAD2
39	GO:0001818	negative regulation of cytokine production	1.04852e-08	4.80819e-08	7.31802	14.2659	0.834818	10	154	BST2;IDO1;UBA7;UBE2L6;ISG15;DDX58;HERC5;IFIH1;DHX58;NLRC5
39	GO:0001819	positive regulation of cytokine production	3.01847e-07	1.034e-06	5.98548	8.50803	1.50701	11	278	HLA-A;IFI16;IDO1;IRF7;EIF2AK2;TRIM21;DDX58;DDX60;IFIH1;DHX58;RSAD2
39	GO:0001906	cell killing	1.18466e-05	3.0422e-05	4.51681	13.362	0.509564	6	94	B2M;HLA-A;HLA-B;HLA-C;HLA-F;LAG3
39	GO:0001909	leukocyte mediated cytotoxicity	2.50008e-06	7.36263e-06	5.13297	17.8406	0.390305	6	72	B2M;HLA-A;HLA-B;HLA-C;HLA-F;LAG3
39	GO:0001910	regulation of leukocyte mediated cytotoxicity	1.27511e-07	4.8154e-07	6.31737	31.0409	0.23852	6	44	B2M;HLA-A;HLA-B;HLA-C;HLA-F;LAG3
39	GO:0001912	positive regulation of leukocyte mediated cytotoxicity	3.64244e-08	1.46153e-07	6.83519	39.3383	0.195152	6	36	B2M;HLA-A;HLA-B;HLA-C;HLA-F;LAG3
39	GO:0001913	T cell mediated cytotoxicity	5.33771e-07	1.74837e-06	5.75737	38.8707	0.162627	5	30	B2M;HLA-A;HLA-B;HLA-C;HLA-F
39	GO:0001914	regulation of T cell mediated cytotoxicity	2.0329e-07	7.25067e-07	6.13962	48.6037	0.135522	5	25	B2M;HLA-A;HLA-B;HLA-C;HLA-F
39	GO:0001916	positive regulation of T cell mediated cytotoxicity	6.06006e-08	2.37229e-07	6.62483	64.8252	0.108418	5	20	B2M;HLA-A;HLA-B;HLA-C;HLA-F
39	GO:0002218	activation of innate immune response	5.6481e-05	0.000128584	3.89081	7.93937	0.981183	7	181	IFI16;IRF7;DDX58;DDX60;IFIH1;DHX58;RSAD2
39	GO:0002221	pattern recognition receptor signaling pathway	0.000342199	0.000624124	3.20473	7.04864	0.932395	6	172	IRF7;DDX58;DDX60;IFIH1;DHX58;RSAD2
39	GO:0002250	adaptive immune response	7.0083e-05	0.000157319	3.80322	6.46949	1.37691	8	254	B2M;HLA-A;HLA-B;HLA-C;HLA-F;IRF7;TNFSF13B;RSAD2
39	GO:0002252	immune effector process	1.93979e-31	4.44766e-30	29.3519	21.3293	3.2417	38	598	B2M;BST2;GBP1;HLA-A;HLA-B;HLA-C;HLA-F;IFI16;IFIT2;IFIT1;IFIT3;CXCL10;IRF7;ISG20;LAG3;MX1;MX2;OAS1;OAS2;OAS3;PLSCR1;EIF2AK2;STAT1;IFITM1;OASL;ISG15;TRIM22;IFITM3;IFI44L;DDX58;IFIT5;SAMHD1;HERC5;DDX60;IFIH1;DHX58;NLRC5;RSAD2
39	GO:0002376	immune system process	1.3408e-37	5.37998e-36	35.2692	18.6589	12.1808	65	2247	B2M;BST2;CDKN2A;IFI6;GBP1;HLA-A;HLA-B;HLA-C;HLA-F;IFI16;IFI27;IFI35;IFIT2;IFIT1;IFIT3;IDO1;CXCL10;IRF7;ISG20;LAG3;MX1;MX2;OAS1;OAS2;OAS3;PLSCR1;EIF2AK2;PSMB8;PSMB9;CCL8;CXCL11;SECTM1;SP100;TRIM21;STAT1;TAP1;TAP2;UBA7;IFITM1;OASL;TNFSF10;UBE2L6;ISG15;TRIM14;TRIM22;IFITM3;TNFSF13B;IFI44L;USP18;DDX58;IFIT5;SAMHD1;LAMP3;HERC5;XAF1;HERC6;DDX60;IFIH1;DHX58;PARP9;NLRC5;HSH2D;RSAD2;BATF2;SAMD9L
39	GO:0002443	leukocyte mediated immunity	1.141e-05	2.95371e-05	4.52963	7.22234	1.40943	9	260	B2M;BST2;HLA-A;HLA-B;HLA-C;HLA-F;IRF7;LAG3;RSAD2
39	GO:0002449	lymphocyte mediated immunity	1.69113e-05	4.27444e-05	4.36912	7.98076	1.12755	8	208	B2M;HLA-A;HLA-B;HLA-C;HLA-F;IRF7;LAG3;RSAD2
39	GO:0002456	T cell mediated immunity	1.49213e-06	4.58014e-06	5.33912	19.6321	0.357779	6	66	B2M;HLA-A;HLA-B;HLA-C;HLA-F;RSAD2
39	GO:0002460	adaptive immune response based on somatic recombination of immune receptors built from immunoglobulin superfamily domains	2.29456e-05	5.75432e-05	4.24001	7.63273	1.17633	8	217	B2M;HLA-A;HLA-B;HLA-C;HLA-F;IRF7;TNFSF13B;RSAD2
39	GO:0002474	antigen processing and presentation of peptide antigen via MHC class I	3.68308e-09	1.84729e-08	7.73346	19.9038	0.547511	9	101	B2M;HLA-A;HLA-B;HLA-C;HLA-F;PSMB8;PSMB9;TAP1;TAP2
39	GO:0002478	antigen processing and presentation of exogenous peptide antigen	3.43203e-07	1.15966e-06	5.93567	11.3242	0.921553	9	170	B2M;HLA-A;HLA-B;HLA-C;HLA-F;PSMB8;PSMB9;TAP1;TAP2
39	GO:0002479	antigen processing and presentation of exogenous peptide antigen via MHC class I, TAP-dependent	2.48289e-10	1.53271e-09	8.81454	27.7902	0.406567	9	75	B2M;HLA-A;HLA-B;HLA-C;HLA-F;PSMB8;PSMB9;TAP1;TAP2
39	GO:0002480	antigen processing and presentation of exogenous peptide antigen via MHC class I, TAP-independent	5.16157e-10	2.95868e-09	8.5289	243.262	0.0487881	5	9	B2M;HLA-A;HLA-B;HLA-C;HLA-F
39	GO:0002483	antigen processing and presentation of endogenous peptide antigen	1.02792e-09	5.59257e-09	8.25239	194.598	0.054209	5	10	HLA-A;HLA-B;HLA-C;TAP1;TAP2
39	GO:0002484	antigen processing and presentation of endogenous peptide antigen via MHC class I via ER pathway	4.01103e-09	1.95082e-08	7.70978	769.205	0.0271045	4	5	HLA-A;HLA-B;HLA-C;TAP2
39	GO:0002520	immune system development	0.000617251	0.00103737	2.98407	3.35296	4.00604	12	739	B2M;CDKN2A;HLA-B;IFI16;IDO1;IRF7;EIF2AK2;ISG15;HERC6;RSAD2;BATF2;SAMD9L
39	GO:0002682	regulation of immune system process	1.0549e-13	8.68263e-13	12.0613	7.00151	6.21235	30	1146	B2M;BST2;CDKN2A;HLA-A;HLA-B;HLA-C;HLA-F;IFI16;IFIT1;IDO1;CXCL10;IRF7;LAG3;PLSCR1;EIF2AK2;STAT1;TAP2;IFITM1;ISG15;TNFSF13B;USP18;DDX58;SAMHD1;HERC5;DDX60;IFIH1;DHX58;PARP9;NLRC5;RSAD2
39	GO:0002683	negative regulation of immune system process	3.74436e-07	1.25202e-06	5.90239	9.51193	1.2197	10	225	BST2;CDKN2A;HLA-A;HLA-B;IFI16;IFIT1;IDO1;LAG3;EIF2AK2;DHX58
39	GO:0002684	positive regulation of immune system process	2.99562e-08	1.21721e-07	6.91463	5.8447	3.79463	18	700	B2M;HLA-A;HLA-B;HLA-C;HLA-F;IFI16;IDO1;CXCL10;IRF7;LAG3;PLSCR1;TAP2;TNFSF13B;DDX58;DDX60;IFIH1;DHX58;RSAD2
39	GO:0002697	regulation of immune effector process	1.20007e-10	7.55337e-10	9.12186	12.2018	1.41485	14	261	B2M;BST2;HLA-A;HLA-B;HLA-C;HLA-F;IFIT1;LAG3;EIF2AK2;DDX58;HERC5;DDX60;DHX58;RSAD2
39	GO:0002698	negative regulation of immune effector process	4.38318e-05	0.000101223	3.99472	14.4658	0.390305	5	72	BST2;HLA-A;HLA-B;IFIT1;EIF2AK2
39	GO:0002699	positive regulation of immune effector process	3.2979e-06	9.20545e-06	5.03595	12.6095	0.634245	7	117	B2M;HLA-A;HLA-B;HLA-C;HLA-F;LAG3;RSAD2
39	GO:0002703	regulation of leukocyte mediated immunity	2.58417e-07	9.11557e-07	6.04022	14.4609	0.645087	8	119	B2M;BST2;HLA-A;HLA-B;HLA-C;HLA-F;LAG3;RSAD2
39	GO:0002705	positive regulation of leukocyte mediated immunity	2.58701e-08	1.06466e-07	6.97279	27.2983	0.314412	7	58	B2M;HLA-A;HLA-B;HLA-C;HLA-F;LAG3;RSAD2
39	GO:0002706	regulation of lymphocyte mediated immunity	8.08869e-07	2.57076e-06	5.58994	15.7838	0.514985	7	95	B2M;HLA-A;HLA-B;HLA-C;HLA-F;LAG3;RSAD2
39	GO:0002708	positive regulation of lymphocyte mediated immunity	2.01294e-08	8.6154e-08	7.06472	28.4161	0.30357	7	56	B2M;HLA-A;HLA-B;HLA-C;HLA-F;LAG3;RSAD2
39	GO:0002709	regulation of T cell mediated immunity	1.67738e-07	6.11861e-07	6.21335	29.4852	0.249361	6	46	B2M;HLA-A;HLA-B;HLA-C;HLA-F;RSAD2
39	GO:0002711	positive regulation of T cell mediated immunity	2.09829e-08	8.8625e-08	7.05244	43.7174	0.17889	6	33	B2M;HLA-A;HLA-B;HLA-C;HLA-F;RSAD2
39	GO:0002753	cytoplasmic pattern recognition receptor signaling pathway	5.34431e-06	1.44162e-05	4.84115	23.1127	0.254782	5	47	IRF7;DDX58;DDX60;IFIH1;DHX58
39	GO:0002758	innate immune response-activating signal transduction	0.000364006	0.000651895	3.18582	6.96385	0.943236	6	174	IRF7;DDX58;DDX60;IFIH1;DHX58;RSAD2
39	GO:0002819	regulation of adaptive immune response	1.50684e-07	5.62437e-07	6.24993	15.592	0.60172	8	111	B2M;HLA-A;HLA-B;HLA-C;HLA-F;IRF7;TNFSF13B;RSAD2
39	GO:0002821	positive regulation of adaptive immune response	2.58701e-08	1.06466e-07	6.97279	27.2983	0.314412	7	58	B2M;HLA-A;HLA-B;HLA-C;HLA-F;TNFSF13B;RSAD2
39	GO:0002822	regulation of adaptive immune response based on somatic recombination of immune receptors built from immunoglobulin superfamily domains	1.31109e-06	4.12609e-06	5.38446	14.6143	0.552932	7	102	B2M;HLA-A;HLA-B;HLA-C;HLA-F;TNFSF13B;RSAD2
39	GO:0002824	positive regulation of adaptive immune response based on somatic recombination of immune receptors built from immunoglobulin superfamily domains	1.76904e-08	7.6738e-08	7.11499	29.0099	0.298149	7	55	B2M;HLA-A;HLA-B;HLA-C;HLA-F;TNFSF13B;RSAD2
39	GO:0002831	regulation of response to biotic stimulus	1.13209e-07	4.32619e-07	6.36389	16.2261	0.580036	8	107	B2M;HLA-A;IFIT1;EIF2AK2;DDX58;HERC5;DDX60;DHX58
39	GO:0006915	apoptotic process	0.000625675	0.0010409	2.98259	2.53936	9.21011	20	1699	CDKN2A;IFI6;IFI16;IFI27;IFIT2;IFIT3;IDO1;IRF7;MX1;PLSCR1;EIF2AK2;PSMB8;PSMB9;SP100;STAT1;TNFSF10;SHISA5;XAF1;IFIH1;HSH2D
39	GO:0006950	response to stress	5.42124e-24	7.91008e-23	22.1018	9.59251	18.1112	62	3341	B2M;BST2;CDKN2A;IFI6;GBP1;HLA-A;HLA-B;HLA-C;HLA-F;IFI16;IFI27;IFI35;IFIT2;IFIT1;IFIT3;IDO1;CXCL10;IRF7;ISG20;LAG3;LGALS3BP;MX1;MX2;OAS1;OAS2;OAS3;PLSCR1;EIF2AK2;PSMB8;PSMB9;CCL8;CXCL11;SP100;TRIM21;STAT1;TAP1;UBA7;IFITM1;OASL;NMI;UBE2L6;ISG15;TRIM14;TRIM22;IFITM3;IFI44L;USP18;DDX58;IFIT5;SAMHD1;FBXO6;HERC5;SHISA5;XAF1;DDX60;IFIH1;DHX58;PARP9;NLRC5;RSAD2;BATF2;DTX3L
39	GO:0006952	defense response	1.73074e-38	7.93668e-37	36.1004	19.8092	7.88199	57	1454	B2M;BST2;IFI6;GBP1;HLA-A;HLA-B;HLA-C;HLA-F;IFI16;IFI27;IFI35;IFIT2;IFIT1;IFIT3;IDO1;CXCL10;IRF7;ISG20;LAG3;LGALS3BP;MX1;MX2;OAS1;OAS2;OAS3;PLSCR1;EIF2AK2;PSMB8;CCL8;CXCL11;SP100;TRIM21;STAT1;TAP1;UBA7;IFITM1;OASL;NMI;UBE2L6;ISG15;TRIM14;TRIM22;IFITM3;IFI44L;USP18;DDX58;IFIT5;SAMHD1;HERC5;XAF1;DDX60;IFIH1;DHX58;PARP9;NLRC5;RSAD2;BATF2
39	GO:0006955	immune response	8.19767e-39	4.38576e-37	36.358	20.3399	7.36158	56	1358	B2M;BST2;IFI6;GBP1;HLA-A;HLA-B;HLA-C;HLA-F;IFI16;IFI27;IFI35;IFIT2;IFIT1;IFIT3;IDO1;CXCL10;IRF7;ISG20;LAG3;MX1;MX2;OAS1;OAS2;OAS3;PLSCR1;EIF2AK2;PSMB8;CCL8;CXCL11;SECTM1;SP100;TRIM21;STAT1;UBA7;IFITM1;OASL;TNFSF10;UBE2L6;ISG15;TRIM14;TRIM22;IFITM3;TNFSF13B;IFI44L;USP18;DDX58;IFIT5;SAMHD1;HERC5;XAF1;DDX60;IFIH1;DHX58;PARP9;NLRC5;RSAD2
39	GO:0007154	cell communication	5.55605e-09	2.62278e-08	7.58124	3.58209	31.3165	58	5777	B2M;BST2;CDKN2A;IFI6;GBP1;HLA-A;HLA-B;HLA-C;HLA-F;IFI16;IFI27;IFI35;SP110;IFIT2;IFIT1;IFIT3;CXCL10;IRF7;ISG20;LAG3;LGALS3BP;LGALS9;LY6E;MX1;MX2;OAS1;OAS2;OAS3;PLSCR1;EIF2AK2;PSMB8;PSMB9;CCL8;CXCL11;SECTM1;SP100;STAT1;UBA7;IFITM1;OASL;TNFSF10;NMI;UBE2L6;ISG15;TRIM22;IFITM3;TNFSF13B;USP18;DDX58;HERC5;SHISA5;XAF1;DDX60;IFIH1;DHX58;NLRC5;HSH2D;RSAD2
39	GO:0007165	signal transduction	4.8611e-11	3.12082e-10	9.50573	4.22786	28.1019	58	5184	B2M;BST2;CDKN2A;IFI6;GBP1;HLA-A;HLA-B;HLA-C;HLA-F;IFI16;IFI27;IFI35;SP110;IFIT2;IFIT1;IFIT3;CXCL10;IRF7;ISG20;LAG3;LGALS3BP;LGALS9;LY6E;MX1;MX2;OAS1;OAS2;OAS3;PLSCR1;EIF2AK2;PSMB8;PSMB9;CCL8;CXCL11;SECTM1;SP100;STAT1;UBA7;IFITM1;OASL;TNFSF10;NMI;UBE2L6;ISG15;TRIM22;IFITM3;TNFSF13B;USP18;DDX58;HERC5;SHISA5;XAF1;DDX60;IFIH1;DHX58;NLRC5;HSH2D;RSAD2
39	GO:0007166	cell surface receptor signaling pathway	6.10889e-07	1.98076e-06	5.70317	3.07598	17.6288	38	3252	B2M;IFI6;GBP1;HLA-A;HLA-B;HLA-C;HLA-F;IFI27;IFI35;IFIT2;IFIT1;IFIT3;CXCL10;IRF7;ISG20;LAG3;LY6E;MX1;MX2;OAS1;OAS2;OAS3;PLSCR1;PSMB8;CXCL11;SP100;STAT1;UBA7;IFITM1;OASL;TNFSF10;UBE2L6;ISG15;IFITM3;USP18;HERC5;XAF1;NLRC5
39	GO:0007249	I-kappaB kinase/NF-kappaB signaling	0.000285326	0.000539573	3.26795	6.03827	1.27391	7	235	BST2;LGALS9;SECTM1;STAT1;TNFSF10;TRIM22;SHISA5
39	GO:0009605	response to external stimulus	6.65327e-16	5.9325e-15	14.2268	6.59659	10.522	41	1941	B2M;BST2;GBP1;HLA-A;HLA-B;IFI16;IFIT2;IFIT1;IFIT3;IDO1;CXCL10;IRF7;ISG20;MX1;MX2;OAS1;OAS2;OAS3;PLSCR1;EIF2AK2;CCL8;CXCL11;STAT1;IFITM1;OASL;ISG15;TRIM22;IFITM3;IFI44;IFI44L;DDX58;IFIT5;SAMHD1;HERC5;DDX60;IFIH1;DHX58;NLRC5;RSAD2;BATF2;CMPK2
39	GO:0009607	response to biotic stimulus	4.07753e-31	8.18054e-30	29.0872	19.3042	3.87052	40	714	B2M;BST2;GBP1;HLA-A;HLA-B;IFI16;IFIT2;IFIT1;IFIT3;IDO1;CXCL10;IRF7;ISG20;MX1;MX2;OAS1;OAS2;OAS3;PLSCR1;EIF2AK2;CCL8;STAT1;IFITM1;OASL;ISG15;TRIM22;IFITM3;IFI44;IFI44L;DDX58;IFIT5;SAMHD1;HERC5;DDX60;IFIH1;DHX58;NLRC5;RSAD2;BATF2;CMPK2
39	GO:0009615	response to virus	1.27348e-39	8.17575e-38	37.0875	41.8122	1.63169	36	301	B2M;BST2;GBP1;HLA-A;IFI16;IFIT2;IFIT1;IFIT3;CXCL10;IRF7;ISG20;MX1;MX2;OAS1;OAS2;OAS3;PLSCR1;EIF2AK2;CCL8;STAT1;IFITM1;OASL;ISG15;TRIM22;IFITM3;IFI44;IFI44L;DDX58;IFIT5;SAMHD1;HERC5;DDX60;IFIH1;DHX58;NLRC5;RSAD2
39	GO:0009967	positive regulation of signal transduction	0.00015182	0.000314414	3.5025	3.24003	5.71363	16	1054	BST2;CDKN2A;CXCL10;IRF7;LGALS9;EIF2AK2;CXCL11;SECTM1;TNFSF10;TRIM22;SHISA5;DDX60;DHX58;NLRC5;HSH2D;RSAD2
39	GO:0010033	response to organic substance	1.17525e-14	1.01961e-13	12.9916	5.84057	12.6361	43	2331	B2M;BST2;IFI6;GBP1;HLA-A;HLA-B;HLA-C;HLA-F;IFI27;IFI35;IFIT2;IFIT1;IFIT3;IDO1;CXCL10;IRF7;ISG20;MX1;MX2;OAS1;OAS2;OAS3;PLSCR1;EIF2AK2;PSMB8;CXCL11;SP100;STAT1;UBA7;IFITM1;OASL;TNFSF10;UBE2L6;ISG15;IFITM3;USP18;DDX58;FBXO6;HERC5;XAF1;PARP9;NLRC5;CMPK2
39	GO:0010647	positive regulation of cell communication	0.000291045	0.000543171	3.26506	3.04471	6.04972	16	1116	BST2;CDKN2A;CXCL10;IRF7;LGALS9;EIF2AK2;CXCL11;SECTM1;TNFSF10;TRIM22;SHISA5;DDX60;DHX58;NLRC5;HSH2D;RSAD2
39	GO:0012501	programmed cell death	0.000715551	0.00117791	2.92889	2.50926	9.30768	20	1717	CDKN2A;IFI6;IFI16;IFI27;IFIT2;IFIT3;IDO1;IRF7;MX1;PLSCR1;EIF2AK2;PSMB8;PSMB9;SP100;STAT1;TNFSF10;SHISA5;XAF1;IFIH1;HSH2D
39	GO:0016032	viral process	8.34115e-23	1.11563e-21	20.9525	13.9262	3.81631	33	704	B2M;BST2;HLA-A;HLA-B;HLA-C;IFI16;SP110;IFIT1;IRF7;ISG20;MX1;OAS1;OAS3;PLSCR1;EIF2AK2;PSMB8;PSMB9;SP100;TRIM21;STAT1;TAP1;TAP2;IFITM1;OASL;ISG15;TRIM14;TRIM22;IFITM3;DDX58;IFIH1;DHX58;PARP10;RSAD2
39	GO:0016567	protein ubiquitination	7.88915e-06	2.07575e-05	4.68282	4.714	3.45853	14	638	CDKN2A;PSMB8;PSMB9;TRIM21;UBA7;UBE2L6;ISG15;TRIM22;FBXO6;HERC5;HERC6;RNF213;PARP10;DTX3L
39	GO:0019058	viral life cycle	2.85607e-16	2.61942e-15	14.5818	15.8533	1.70758	20	315	BST2;IFI16;IFIT1;ISG20;MX1;OAS1;OAS3;PLSCR1;EIF2AK2;SP100;TRIM21;TAP1;TAP2;IFITM1;OASL;ISG15;TRIM14;IFITM3;PARP10;RSAD2
39	GO:0019079	viral genome replication	5.07948e-20	5.09535e-19	18.2928	55.2153	0.406567	15	75	BST2;IFI16;IFIT1;ISG20;MX1;OAS1;OAS3;PLSCR1;EIF2AK2;IFITM1;OASL;ISG15;IFITM3;PARP10;RSAD2
39	GO:0019221	cytokine-mediated signaling pathway	1.45963e-32	4.25946e-31	30.3706	28.2029	2.10873	34	389	B2M;IFI6;GBP1;HLA-A;HLA-B;HLA-C;HLA-F;IFI27;IFI35;IFIT2;IFIT1;IFIT3;CXCL10;IRF7;ISG20;MX1;MX2;OAS1;OAS2;OAS3;PSMB8;CXCL11;SP100;STAT1;UBA7;IFITM1;OASL;UBE2L6;ISG15;IFITM3;USP18;HERC5;XAF1;NLRC5
39	GO:0019882	antigen processing and presentation	4.23929e-06	1.16309e-05	4.93439	8.21841	1.24681	9	230	B2M;HLA-A;HLA-B;HLA-C;HLA-F;PSMB8;PSMB9;TAP1;TAP2
39	GO:0019883	antigen processing and presentation of endogenous antigen	3.20315e-09	1.63208e-08	7.78726	138.981	0.0650508	5	12	HLA-A;HLA-B;HLA-C;TAP1;TAP2
39	GO:0019884	antigen processing and presentation of exogenous antigen	3.78929e-07	1.25398e-06	5.90171	11.1838	0.932395	9	172	B2M;HLA-A;HLA-B;HLA-C;HLA-F;PSMB8;PSMB9;TAP1;TAP2
39	GO:0019885	antigen processing and presentation of endogenous peptide antigen via MHC class I	5.16157e-10	2.95868e-09	8.5289	243.262	0.0487881	5	9	HLA-A;HLA-B;HLA-C;TAP1;TAP2
39	GO:0019941	modification-dependent protein catabolic process	0.000882322	0.00142324	2.84672	3.95033	2.50446	9	462	PSMB8;PSMB9;UBA7;UBE2L6;ISG15;USP18;FBXO6;HERC5;HERC6
39	GO:0023052	signaling	3.10996e-09	1.61016e-08	7.79313	3.65928	30.8937	58	5699	B2M;BST2;CDKN2A;IFI6;GBP1;HLA-A;HLA-B;HLA-C;HLA-F;IFI16;IFI27;IFI35;SP110;IFIT2;IFIT1;IFIT3;CXCL10;IRF7;ISG20;LAG3;LGALS3BP;LGALS9;LY6E;MX1;MX2;OAS1;OAS2;OAS3;PLSCR1;EIF2AK2;PSMB8;PSMB9;CCL8;CXCL11;SECTM1;SP100;STAT1;UBA7;IFITM1;OASL;TNFSF10;NMI;UBE2L6;ISG15;TRIM22;IFITM3;TNFSF13B;USP18;DDX58;HERC5;SHISA5;XAF1;DDX60;IFIH1;DHX58;NLRC5;HSH2D;RSAD2
39	GO:0023056	positive regulation of signaling	0.000276704	0.000535072	3.27159	3.05964	6.02262	16	1111	BST2;CDKN2A;CXCL10;IRF7;LGALS9;EIF2AK2;CXCL11;SECTM1;TNFSF10;TRIM22;SHISA5;DDX60;DHX58;NLRC5;HSH2D;RSAD2
39	GO:0030097	hemopoiesis	0.00093144	0.00148752	2.82754	3.37705	3.61574	11	667	B2M;CDKN2A;HLA-B;IFI16;IRF7;EIF2AK2;ISG15;HERC6;RSAD2;BATF2;SAMD9L
39	GO:0031341	regulation of cell killing	2.79679e-07	9.75835e-07	6.01062	26.798	0.271045	6	50	B2M;HLA-A;HLA-B;HLA-C;HLA-F;LAG3
39	GO:0031343	positive regulation of cell killing	8.22824e-08	3.18225e-07	6.49727	33.7079	0.222257	6	41	B2M;HLA-A;HLA-B;HLA-C;HLA-F;LAG3
39	GO:0031347	regulation of defense response	4.25541e-13	3.33167e-12	11.4773	9.77887	2.84055	21	524	B2M;HLA-A;HLA-B;IFI16;IFIT1;IDO1;IRF7;LAG3;PLSCR1;EIF2AK2;STAT1;USP18;DDX58;SAMHD1;HERC5;DDX60;IFIH1;DHX58;PARP9;NLRC5;RSAD2
39	GO:0031348	negative regulation of defense response	3.06112e-05	7.50092e-05	4.12489	11.1866	0.60172	6	111	HLA-A;HLA-B;IFI16;IFIT1;EIF2AK2;DHX58
39	GO:0031349	positive regulation of defense response	2.81555e-06	8.21628e-06	5.08532	7.51953	1.52327	10	281	IFI16;IDO1;IRF7;LAG3;PLSCR1;DDX58;DDX60;IFIH1;DHX58;RSAD2
39	GO:0031397	negative regulation of protein ubiquitination	0.0003547	0.000639655	3.19405	9.03522	0.607141	5	112	CDKN2A;PSMB8;PSMB9;ISG15;PARP10
39	GO:0032020	ISG15-protein conjugation	1.19833e-08	5.34255e-08	7.27225	384.578	0.0325254	4	6	UBA7;UBE2L6;ISG15;HERC5
39	GO:0032088	negative regulation of NF-kappaB transcription factor activity	0.00042389	0.000745473	3.12757	12.5625	0.352358	4	65	CDKN2A;TRIM21;NLRC5;PARP10
39	GO:0032446	protein modification by small protein conjugation	3.48615e-06	9.64702e-06	5.01561	4.7773	3.69705	15	682	CDKN2A;PSMB8;PSMB9;TRIM21;UBA7;UBE2L6;ISG15;TRIM22;FBXO6;HERC5;HERC6;RNF213;IFIH1;PARP10;DTX3L
39	GO:0032479	regulation of type I interferon production	1.39359e-11	9.74868e-11	10.0111	23.6727	0.585457	11	108	IFI16;IRF7;TRIM21;UBA7;UBE2L6;ISG15;DDX58;HERC5;IFIH1;DHX58;NLRC5
39	GO:0032480	negative regulation of type I interferon production	2.29898e-11	1.53744e-10	9.8132	53.7789	0.205994	8	38	UBA7;UBE2L6;ISG15;DDX58;HERC5;IFIH1;DHX58;NLRC5
39	GO:0032481	positive regulation of type I interferon production	3.18055e-06	8.95575e-06	5.0479	17.0617	0.406567	6	75	IFI16;IRF7;TRIM21;DDX58;IFIH1;DHX58
39	GO:0032606	type I interferon production	1.88681e-11	1.28865e-10	9.88987	22.9582	0.60172	11	111	IFI16;IRF7;TRIM21;UBA7;UBE2L6;ISG15;DDX58;HERC5;IFIH1;DHX58;NLRC5
39	GO:0032897	negative regulation of viral transcription	7.87913e-06	2.07575e-05	4.68282	38.4145	0.130102	4	24	SP100;TRIM21;TRIM14;IFITM3
39	GO:0034097	response to cytokine	2.33871e-31	5.00484e-30	29.3006	21.2115	3.25796	38	601	B2M;BST2;IFI6;GBP1;HLA-A;HLA-B;HLA-C;HLA-F;IFI27;IFI35;IFIT2;IFIT1;IFIT3;CXCL10;IRF7;ISG20;MX1;MX2;OAS1;OAS2;OAS3;PLSCR1;EIF2AK2;PSMB8;CXCL11;SP100;STAT1;UBA7;IFITM1;OASL;UBE2L6;ISG15;IFITM3;USP18;HERC5;XAF1;PARP9;NLRC5
39	GO:0034340	response to type I interferon	2.68688e-43	2.87496e-41	40.5414	143.208	0.417409	27	77	IFI6;HLA-A;HLA-B;HLA-C;HLA-F;IFI27;IFI35;IFIT2;IFIT1;IFIT3;IRF7;ISG20;MX1;MX2;OAS1;OAS2;OAS3;PSMB8;SP100;STAT1;IFITM1;OASL;ISG15;IFITM3;USP18;XAF1;NLRC5
39	GO:0034341	response to interferon-gamma	1.2973e-21	1.46472e-20	19.8342	41.3791	0.639666	18	118	B2M;BST2;GBP1;HLA-A;HLA-B;HLA-C;HLA-F;IRF7;OAS1;OAS2;OAS3;SP100;STAT1;IFITM1;OASL;IFITM3;PARP9;NLRC5
39	GO:0035455	response to interferon-alpha	1.25312e-14	1.05856e-13	12.9753	179.499	0.0921553	8	17	BST2;IFIT2;IFIT3;MX2;OAS1;EIF2AK2;IFITM1;IFITM3
39	GO:0035456	response to interferon-beta	3.75318e-10	2.27315e-09	8.64337	98.4568	0.0975762	6	18	BST2;PLSCR1;STAT1;IFITM1;IFITM3;XAF1
39	GO:0039528	cytoplasmic pattern recognition receptor signaling pathway in response to virus	1.7367e-08	7.63671e-08	7.11709	88.4202	0.0867344	5	16	IRF7;DDX58;DDX60;IFIH1;DHX58
39	GO:0042221	response to chemical	3.78749e-09	1.87044e-08	7.72806	3.65815	19.8459	45	3661	B2M;BST2;IFI6;GBP1;HLA-A;HLA-B;HLA-C;HLA-F;IFI27;IFI35;IFIT2;IFIT1;IFIT3;IDO1;CXCL10;IRF7;ISG20;MX1;MX2;OAS1;OAS2;OAS3;PLSCR1;EIF2AK2;PSMB8;CCL8;CXCL11;SP100;STAT1;UBA7;IFITM1;OASL;TNFSF10;UBE2L6;ISG15;IFITM3;USP18;DDX58;FBXO6;HERC5;XAF1;RTP4;PARP9;NLRC5;CMPK2
39	GO:0042590	antigen processing and presentation of exogenous peptide antigen via MHC class I	3.99786e-10	2.37651e-09	8.62406	26.1956	0.428251	9	79	B2M;HLA-A;HLA-B;HLA-C;HLA-F;PSMB8;PSMB9;TAP1;TAP2
39	GO:0043122	regulation of I-kappaB kinase/NF-kappaB signaling	0.000156321	0.000321661	3.4926	6.69248	1.15465	7	213	BST2;LGALS9;SECTM1;STAT1;TNFSF10;TRIM22;SHISA5
39	GO:0043123	positive regulation of I-kappaB kinase/NF-kappaB signaling	0.000188527	0.000378233	3.42224	7.91491	0.834818	6	154	BST2;LGALS9;SECTM1;TNFSF10;TRIM22;SHISA5
39	GO:0043207	response to external biotic stimulus	6.79488e-32	1.67781e-30	29.7753	20.3089	3.69705	40	682	B2M;BST2;GBP1;HLA-A;HLA-B;IFI16;IFIT2;IFIT1;IFIT3;IDO1;CXCL10;IRF7;ISG20;MX1;MX2;OAS1;OAS2;OAS3;PLSCR1;EIF2AK2;CCL8;STAT1;IFITM1;OASL;ISG15;TRIM22;IFITM3;IFI44;IFI44L;DDX58;IFIT5;SAMHD1;HERC5;DDX60;IFIH1;DHX58;NLRC5;RSAD2;BATF2;CMPK2
39	GO:0043433	negative regulation of sequence-specific DNA binding transcription factor activity	0.000586908	0.000996813	3.00139	8.0498	0.677612	5	125	CDKN2A;SP100;TRIM21;NLRC5;PARP10
39	GO:0043632	modification-dependent macromolecule catabolic process	0.000937537	0.00148985	2.82686	3.91474	2.52614	9	466	PSMB8;PSMB9;UBA7;UBE2L6;ISG15;USP18;FBXO6;HERC5;HERC6
39	GO:0043900	regulation of multi-organism process	2.63452e-24	4.2284e-23	22.3738	23.7854	1.66422	26	307	B2M;BST2;HLA-A;IFI16;IFIT1;ISG20;MX1;OAS1;OAS3;PLSCR1;EIF2AK2;SP100;TRIM21;TAP1;TAP2;IFITM1;OASL;ISG15;TRIM14;IFITM3;DDX58;HERC5;DDX60;DHX58;PARP10;RSAD2
39	GO:0043901	negative regulation of multi-organism process	4.93595e-24	7.54495e-23	22.1223	49.8326	0.585457	19	108	BST2;IFI16;IFIT1;ISG20;MX1;OAS1;OAS3;PLSCR1;EIF2AK2;SP100;TRIM21;IFITM1;OASL;ISG15;TRIM14;IFITM3;DHX58;PARP10;RSAD2
39	GO:0043903	regulation of symbiosis, encompassing mutualism through parasitism	3.34228e-21	3.46088e-20	19.4608	29.8583	0.96492	20	178	BST2;IFI16;IFIT1;ISG20;MX1;OAS1;OAS3;PLSCR1;EIF2AK2;SP100;TRIM21;TAP1;TAP2;IFITM1;OASL;ISG15;TRIM14;IFITM3;PARP10;RSAD2
39	GO:0044403	symbiosis, encompassing mutualism through parasitism	1.3689e-21	1.46472e-20	19.8342	12.6244	4.17409	33	770	B2M;BST2;HLA-A;HLA-B;HLA-C;IFI16;SP110;IFIT1;IRF7;ISG20;MX1;OAS1;OAS3;PLSCR1;EIF2AK2;PSMB8;PSMB9;SP100;TRIM21;STAT1;TAP1;TAP2;IFITM1;OASL;ISG15;TRIM14;TRIM22;IFITM3;DDX58;IFIH1;DHX58;PARP10;RSAD2
39	GO:0044419	interspecies interaction between organisms	1.3689e-21	1.46472e-20	19.8342	12.6244	4.17409	33	770	B2M;BST2;HLA-A;HLA-B;HLA-C;IFI16;SP110;IFIT1;IRF7;ISG20;MX1;OAS1;OAS3;PLSCR1;EIF2AK2;PSMB8;PSMB9;SP100;TRIM21;STAT1;TAP1;TAP2;IFITM1;OASL;ISG15;TRIM14;TRIM22;IFITM3;DDX58;IFIH1;DHX58;PARP10;RSAD2
39	GO:0044700	single organism signaling	3.10996e-09	1.61016e-08	7.79313	3.65928	30.8937	58	5699	B2M;BST2;CDKN2A;IFI6;GBP1;HLA-A;HLA-B;HLA-C;HLA-F;IFI16;IFI27;IFI35;SP110;IFIT2;IFIT1;IFIT3;CXCL10;IRF7;ISG20;LAG3;LGALS3BP;LGALS9;LY6E;MX1;MX2;OAS1;OAS2;OAS3;PLSCR1;EIF2AK2;PSMB8;PSMB9;CCL8;CXCL11;SECTM1;SP100;STAT1;UBA7;IFITM1;OASL;TNFSF10;NMI;UBE2L6;ISG15;TRIM22;IFITM3;TNFSF13B;USP18;DDX58;HERC5;SHISA5;XAF1;DDX60;IFIH1;DHX58;NLRC5;HSH2D;RSAD2
39	GO:0044764	multi-organism cellular process	9.57803e-24	1.33676e-22	21.8739	14.3949	3.87594	34	715	B2M;BST2;HLA-A;HLA-B;HLA-C;IFI16;SP110;IFIT1;IRF7;ISG20;MX1;OAS1;OAS3;PLSCR1;EIF2AK2;PSMB8;PSMB9;SP100;TRIM21;STAT1;TAP1;TAP2;IFITM1;OASL;ISG15;TRIM14;TRIM22;IFITM3;DDX58;DDX60;IFIH1;DHX58;PARP10;RSAD2
39	GO:0044766	multi-organism transport	3.29949e-05	7.78776e-05	4.10859	25.5936	0.184311	4	34	BST2;IFIT1;TAP1;TAP2
39	GO:0045069	regulation of viral genome replication	5.30269e-22	6.30431e-21	20.2004	78.9683	0.308991	15	57	BST2;IFI16;IFIT1;ISG20;MX1;OAS1;OAS3;PLSCR1;EIF2AK2;IFITM1;OASL;ISG15;IFITM3;PARP10;RSAD2
39	GO:0045071	negative regulation of viral genome replication	1.03901e-24	1.75538e-23	22.7556	132.808	0.216836	15	40	BST2;IFI16;IFIT1;ISG20;MX1;OAS1;OAS3;PLSCR1;EIF2AK2;IFITM1;OASL;ISG15;IFITM3;PARP10;RSAD2
39	GO:0045087	innate immune response	4.61211e-37	1.64499e-35	34.7838	22.1236	4.61861	47	852	B2M;BST2;IFI6;GBP1;HLA-A;HLA-B;HLA-C;HLA-F;IFI16;IFI27;IFI35;IFIT2;IFIT1;IFIT3;IRF7;ISG20;LAG3;MX1;MX2;OAS1;OAS2;OAS3;PLSCR1;EIF2AK2;PSMB8;SP100;TRIM21;STAT1;UBA7;IFITM1;OASL;UBE2L6;ISG15;TRIM14;IFITM3;USP18;DDX58;IFIT5;SAMHD1;HERC5;XAF1;DDX60;IFIH1;DHX58;PARP9;NLRC5;RSAD2
39	GO:0045088	regulation of innate immune response	1.42333e-12	1.08783e-11	10.9634	13.663	1.49075	16	275	HLA-A;HLA-B;IFI16;IRF7;LAG3;PLSCR1;STAT1;USP18;DDX58;SAMHD1;DDX60;IFIH1;DHX58;PARP9;NLRC5;RSAD2
39	GO:0045089	positive regulation of innate immune response	2.34845e-06	6.98011e-06	5.15614	8.86886	1.16007	9	214	IFI16;IRF7;LAG3;PLSCR1;DDX58;DDX60;IFIH1;DHX58;RSAD2
39	GO:0045321	leukocyte activation	0.00065503	0.00108384	2.96504	3.53407	3.46395	11	639	B2M;BST2;CDKN2A;HLA-A;IDO1;LAG3;PLSCR1;TNFSF13B;HSH2D;RSAD2;BATF2
39	GO:0045824	negative regulation of innate immune response	4.49328e-06	1.22232e-05	4.91282	45.202	0.113839	4	21	HLA-A;HLA-B;IFI16;DHX58
39	GO:0046782	regulation of viral transcription	0.000767739	0.00125737	2.90054	10.6359	0.411988	4	76	SP100;TRIM21;TRIM14;IFITM3
39	GO:0046794	transport of virus	3.29949e-05	7.78776e-05	4.10859	25.5936	0.184311	4	34	BST2;IFIT1;TAP1;TAP2
39	GO:0048002	antigen processing and presentation of peptide antigen	8.01099e-07	2.57076e-06	5.58994	10.1738	1.01913	9	188	B2M;HLA-A;HLA-B;HLA-C;HLA-F;PSMB8;PSMB9;TAP1;TAP2
39	GO:0048518	positive regulation of biological process	0.000335617	0.000615618	3.21069	2.18095	22.9033	38	4225	B2M;BST2;CDKN2A;HLA-A;HLA-B;HLA-C;HLA-F;IFI16;IFIT2;IFIT1;IDO1;CXCL10;IRF7;LAG3;LGALS9;PLSCR1;EIF2AK2;PSMB8;PSMB9;CXCL11;SECTM1;SP100;TRIM21;STAT1;TAP2;IFITM1;TNFSF10;ISG15;TRIM22;TNFSF13B;DDX58;SHISA5;DDX60;IFIH1;DHX58;NLRC5;HSH2D;RSAD2
39	GO:0048519	negative regulation of biological process	1.92225e-07	6.93306e-07	6.15908	3.15612	19.976	42	3685	BST2;CDKN2A;IFI6;HLA-A;HLA-B;IFI16;IFIT1;IFIT3;IDO1;CXCL10;IRF7;ISG20;LAG3;MX1;OAS1;OAS3;PLSCR1;EIF2AK2;PSMB8;PSMB9;RARRES3;CXCL11;SP100;TRIM21;STAT1;UBA7;IFITM1;OASL;UBE2L6;ISG15;TRIM14;IFITM3;DDX58;HERC5;ETV7;XAF1;IFIH1;DHX58;NLRC5;PARP10;HSH2D;RSAD2
39	GO:0048523	negative regulation of cellular process	0.000488171	0.000842489	3.07444	2.20707	18.2251	32	3362	BST2;CDKN2A;IFI6;IFI16;IFIT1;IFIT3;IDO1;IRF7;ISG20;LAG3;MX1;OAS1;OAS3;PLSCR1;EIF2AK2;PSMB8;PSMB9;RARRES3;SP100;TRIM21;STAT1;IFITM1;OASL;ISG15;TRIM14;IFITM3;ETV7;DHX58;NLRC5;PARP10;HSH2D;RSAD2
39	GO:0048525	negative regulation of viral process	1.88728e-25	3.36565e-24	23.4729	72.7918	0.406567	18	75	BST2;IFI16;IFIT1;ISG20;MX1;OAS1;OAS3;PLSCR1;EIF2AK2;SP100;TRIM21;IFITM1;OASL;ISG15;TRIM14;IFITM3;PARP10;RSAD2
39	GO:0048583	regulation of response to stimulus	3.02793e-07	1.034e-06	5.98548	3.20914	16.4145	37	3028	B2M;BST2;CDKN2A;IFI6;HLA-A;HLA-B;HLA-C;HLA-F;IFI16;IFIT1;IDO1;CXCL10;IRF7;LAG3;LGALS9;PLSCR1;EIF2AK2;CXCL11;SECTM1;SP100;STAT1;IFITM1;TNFSF10;TRIM22;TNFSF13B;USP18;DDX58;SAMHD1;HERC5;SHISA5;DDX60;IFIH1;DHX58;PARP9;NLRC5;HSH2D;RSAD2
39	GO:0048584	positive regulation of response to stimulus	2.44156e-09	1.30623e-08	7.88398	4.67861	8.12051	28	1498	B2M;BST2;CDKN2A;HLA-A;HLA-B;HLA-C;HLA-F;IFI16;IDO1;CXCL10;IRF7;LAG3;LGALS9;PLSCR1;EIF2AK2;CXCL11;SECTM1;TNFSF10;TRIM22;TNFSF13B;DDX58;SHISA5;DDX60;IFIH1;DHX58;NLRC5;HSH2D;RSAD2
39	GO:0050688	regulation of defense response to virus	8.33633e-09	3.8782e-08	7.41137	23.3249	0.417409	8	77	B2M;HLA-A;IFIT1;EIF2AK2;DDX58;HERC5;DDX60;DHX58
39	GO:0050776	regulation of immune response	1.39701e-11	9.74868e-11	10.0111	7.24851	4.21204	23	777	B2M;BST2;HLA-A;HLA-B;HLA-C;HLA-F;IFI16;IDO1;IRF7;LAG3;PLSCR1;STAT1;IFITM1;TNFSF13B;USP18;DDX58;SAMHD1;DDX60;IFIH1;DHX58;PARP9;NLRC5;RSAD2
39	GO:0050777	negative regulation of immune response	0.000625838	0.0010409	2.98259	11.2644	0.390305	4	72	HLA-A;HLA-B;IFI16;DHX58
39	GO:0050778	positive regulation of immune response	1.13157e-08	5.11598e-08	7.29107	7.11561	2.74297	16	506	B2M;HLA-A;HLA-B;HLA-C;HLA-F;IFI16;IDO1;IRF7;LAG3;PLSCR1;TNFSF13B;DDX58;DDX60;IFIH1;DHX58;RSAD2
39	GO:0050789	regulation of biological process	3.51885e-05	8.24489e-05	4.08382	2.81535	53.3254	71	9837	B2M;BST2;CDKN2A;IFI6;GBP1;HLA-A;HLA-B;HLA-C;HLA-F;IFI16;IFI27;IFI35;SP110;IFIT2;IFIT1;IFIT3;IDO1;CXCL10;IRF7;ISG20;LAG3;LGALS3BP;LGALS9;LY6E;MX1;MX2;OAS1;OAS2;OAS3;PLSCR1;EIF2AK2;PSMB8;PSMB9;RARRES3;CCL8;CXCL11;SECTM1;SP100;TRIM21;STAT1;TAP1;TAP2;UBA7;IFITM1;OASL;TNFSF10;NMI;UBE2L6;ISG15;TRIM14;TRIM22;IFITM3;TNFSF13B;USP18;DDX58;SAMHD1;HERC5;SHISA5;ETV7;PARP14;XAF1;DDX60;IFIH1;DHX58;PARP9;NLRC5;P…
39	GO:0050792	regulation of viral process	2.21587e-22	2.73575e-21	20.5629	34.7366	0.84566	20	156	BST2;IFI16;IFIT1;ISG20;MX1;OAS1;OAS3;PLSCR1;EIF2AK2;SP100;TRIM21;TAP1;TAP2;IFITM1;OASL;ISG15;TRIM14;IFITM3;PARP10;RSAD2
39	GO:0050794	regulation of cellular process	6.97714e-05	0.000157319	3.80322	2.58231	50.6312	68	9340	B2M;BST2;CDKN2A;IFI6;GBP1;HLA-A;HLA-B;HLA-C;HLA-F;IFI16;IFI27;IFI35;SP110;IFIT2;IFIT1;IFIT3;IDO1;CXCL10;IRF7;ISG20;LAG3;LGALS3BP;LGALS9;LY6E;MX1;MX2;OAS1;OAS2;OAS3;PLSCR1;EIF2AK2;PSMB8;PSMB9;RARRES3;CCL8;CXCL11;SECTM1;SP100;TRIM21;STAT1;TAP1;TAP2;UBA7;IFITM1;OASL;TNFSF10;NMI;UBE2L6;ISG15;TRIM14;TRIM22;IFITM3;TNFSF13B;USP18;DDX58;HERC5;SHISA5;ETV7;PARP14;XAF1;DDX60;IFIH1;DHX58;NLRC5;PARP10;HSH2D;R…
39	GO:0050896	response to stimulus	1.29278e-11	9.43142e-11	10.0254	5.29455	41.5349	72	7662	B2M;BST2;CDKN2A;IFI6;GBP1;HLA-A;HLA-B;HLA-C;HLA-F;IFI16;IFI27;IFI35;SP110;IFIT2;IFIT1;IFIT3;IDO1;CXCL10;IRF7;ISG20;LAG3;LGALS3BP;LGALS9;LY6E;MX1;MX2;OAS1;OAS2;OAS3;PLSCR1;EIF2AK2;PSMB8;PSMB9;CCL8;CXCL11;SECTM1;SP100;TRIM21;STAT1;TAP1;UBA7;IFITM1;OASL;TNFSF10;NMI;UBE2L6;ISG15;TRIM14;TRIM22;IFITM3;IFI44;TNFSF13B;IFI44L;USP18;DDX58;IFIT5;SAMHD1;FBXO6;HERC5;SHISA5;XAF1;DDX60;RTP4;IFIH1;DHX58;PARP9;NL…
39	GO:0051090	regulation of sequence-specific DNA binding transcription factor activity	8.48027e-05	0.0001822	3.73945	5.51694	1.82142	9	336	CDKN2A;EIF2AK2;SP100;TRIM21;TRIM14;TRIM22;DDX58;NLRC5;PARP10
39	GO:0051239	regulation of multicellular organismal process	0.000283382	0.000539573	3.26795	2.51603	11.5086	24	2123	BST2;CDKN2A;HLA-A;HLA-B;IFI16;IDO1;CXCL10;IRF7;LAG3;EIF2AK2;SP100;TRIM21;STAT1;UBA7;IFITM1;UBE2L6;ISG15;DDX58;HERC5;DDX60;IFIH1;DHX58;NLRC5;RSAD2
39	GO:0051240	positive regulation of multicellular organismal process	0.000376086	0.000666982	3.17589	3.79102	3.2417	11	598	HLA-A;IFI16;IDO1;IRF7;EIF2AK2;TRIM21;DDX58;DDX60;IFIH1;DHX58;RSAD2
39	GO:0051241	negative regulation of multicellular organismal process	5.45252e-06	1.45855e-05	4.83608	6.2197	2.02742	11	374	BST2;IDO1;STAT1;UBA7;UBE2L6;ISG15;DDX58;HERC5;IFIH1;DHX58;NLRC5
39	GO:0051607	defense response to virus	1.88609e-42	1.51359e-40	39.82	59.5925	1.10586	34	204	B2M;BST2;GBP1;HLA-A;IFI16;IFIT2;IFIT1;IFIT3;CXCL10;IRF7;ISG20;MX1;MX2;OAS1;OAS2;OAS3;PLSCR1;EIF2AK2;STAT1;IFITM1;OASL;ISG15;TRIM22;IFITM3;IFI44L;DDX58;IFIT5;SAMHD1;HERC5;DDX60;IFIH1;DHX58;NLRC5;RSAD2
39	GO:0051701	interaction with host	3.11416e-06	8.8464e-06	5.05323	12.726	0.628824	7	116	IFIT1;EIF2AK2;TRIM21;TAP1;TAP2;IFITM1;IFITM3
39	GO:0051704	multi-organism process	9.61309e-23	1.23432e-21	20.9086	9.26917	11.2809	50	2081	B2M;BST2;GBP1;HLA-A;HLA-B;HLA-C;IFI16;SP110;IFIT2;IFIT1;IFIT3;IDO1;CXCL10;IRF7;ISG20;MX1;MX2;OAS1;OAS2;OAS3;PLSCR1;EIF2AK2;PSMB8;PSMB9;CCL8;SP100;TRIM21;STAT1;TAP1;TAP2;IFITM1;OASL;ISG15;TRIM14;TRIM22;IFITM3;IFI44;IFI44L;DDX58;IFIT5;SAMHD1;HERC5;DDX60;IFIH1;DHX58;NLRC5;PARP10;RSAD2;BATF2;CMPK2
39	GO:0051707	response to other organism	6.79488e-32	1.67781e-30	29.7753	20.3089	3.69705	40	682	B2M;BST2;GBP1;HLA-A;HLA-B;IFI16;IFIT2;IFIT1;IFIT3;IDO1;CXCL10;IRF7;ISG20;MX1;MX2;OAS1;OAS2;OAS3;PLSCR1;EIF2AK2;CCL8;STAT1;IFITM1;OASL;ISG15;TRIM22;IFITM3;IFI44;IFI44L;DDX58;IFIT5;SAMHD1;HERC5;DDX60;IFIH1;DHX58;NLRC5;RSAD2;BATF2;CMPK2
39	GO:0051716	cellular response to stimulus	7.13812e-10	3.95058e-09	8.40334	3.95253	33.6963	62	6216	B2M;BST2;CDKN2A;IFI6;GBP1;HLA-A;HLA-B;HLA-C;HLA-F;IFI16;IFI27;IFI35;SP110;IFIT2;IFIT1;IFIT3;CXCL10;IRF7;ISG20;LAG3;LGALS3BP;LGALS9;LY6E;MX1;MX2;OAS1;OAS2;OAS3;PLSCR1;EIF2AK2;PSMB8;PSMB9;CCL8;CXCL11;SECTM1;SP100;STAT1;UBA7;IFITM1;OASL;TNFSF10;NMI;UBE2L6;ISG15;TRIM22;IFITM3;TNFSF13B;USP18;DDX58;FBXO6;HERC5;SHISA5;XAF1;DDX60;IFIH1;DHX58;PARP9;NLRC5;HSH2D;RSAD2;CMPK2;DTX3L
39	GO:0060333	interferon-gamma-mediated signaling pathway	2.72555e-18	2.65121e-17	16.5766	49.9919	0.406567	14	75	B2M;GBP1;HLA-A;HLA-B;HLA-C;HLA-F;IRF7;OAS1;OAS2;OAS3;SP100;STAT1;OASL;NLRC5
39	GO:0060337	type I interferon signaling pathway	1.75107e-43	2.81047e-41	40.5512	146.14	0.411988	27	76	IFI6;HLA-A;HLA-B;HLA-C;HLA-F;IFI27;IFI35;IFIT2;IFIT1;IFIT3;IRF7;ISG20;MX1;MX2;OAS1;OAS2;OAS3;PSMB8;SP100;STAT1;IFITM1;OASL;ISG15;IFITM3;USP18;XAF1;NLRC5
39	GO:0060338	regulation of type I interferon-mediated signaling pathway	5.16561e-05	0.00011844	3.9265	22.5769	0.205994	4	38	IRF7;STAT1;USP18;NLRC5
39	GO:0060759	regulation of response to cytokine stimulus	0.000209438	0.000414998	3.38195	10.1842	0.54209	5	100	IRF7;STAT1;USP18;PARP9;NLRC5
39	GO:0065007	biological regulation	0.000308148	0.000571766	3.24278	2.47625	55.922	71	10316	B2M;BST2;CDKN2A;IFI6;GBP1;HLA-A;HLA-B;HLA-C;HLA-F;IFI16;IFI27;IFI35;SP110;IFIT2;IFIT1;IFIT3;IDO1;CXCL10;IRF7;ISG20;LAG3;LGALS3BP;LGALS9;LY6E;MX1;MX2;OAS1;OAS2;OAS3;PLSCR1;EIF2AK2;PSMB8;PSMB9;RARRES3;CCL8;CXCL11;SECTM1;SP100;TRIM21;STAT1;TAP1;TAP2;UBA7;IFITM1;OASL;TNFSF10;NMI;UBE2L6;ISG15;TRIM14;TRIM22;IFITM3;TNFSF13B;USP18;DDX58;SAMHD1;HERC5;SHISA5;ETV7;PARP14;XAF1;DDX60;IFIH1;DHX58;PARP9;NLRC5;P…
39	GO:0070647	protein modification by small protein conjugation or removal	1.34317e-05	3.42187e-05	4.46574	4.23741	4.13615	15	763	CDKN2A;PSMB8;PSMB9;TRIM21;UBA7;UBE2L6;ISG15;TRIM22;FBXO6;HERC5;HERC6;RNF213;IFIH1;PARP10;DTX3L
39	GO:0070887	cellular response to chemical stimulus	4.29953e-11	2.81663e-10	9.55027	4.70577	11.9585	37	2206	B2M;IFI6;GBP1;HLA-A;HLA-B;HLA-C;HLA-F;IFI27;IFI35;IFIT2;IFIT1;IFIT3;CXCL10;IRF7;ISG20;MX1;MX2;OAS1;OAS2;OAS3;EIF2AK2;PSMB8;CCL8;CXCL11;SP100;STAT1;UBA7;IFITM1;OASL;UBE2L6;ISG15;IFITM3;USP18;HERC5;XAF1;NLRC5;CMPK2
39	GO:0071310	cellular response to organic substance	2.47965e-13	1.98992e-12	11.7012	5.84106	9.52452	36	1757	B2M;IFI6;GBP1;HLA-A;HLA-B;HLA-C;HLA-F;IFI27;IFI35;IFIT2;IFIT1;IFIT3;CXCL10;IRF7;ISG20;MX1;MX2;OAS1;OAS2;OAS3;EIF2AK2;PSMB8;CXCL11;SP100;STAT1;UBA7;IFITM1;OASL;UBE2L6;ISG15;IFITM3;USP18;HERC5;XAF1;NLRC5;CMPK2
39	GO:0071345	cellular response to cytokine stimulus	1.07663e-28	2.03292e-27	26.6919	21.0529	2.74297	34	506	B2M;IFI6;GBP1;HLA-A;HLA-B;HLA-C;HLA-F;IFI27;IFI35;IFIT2;IFIT1;IFIT3;CXCL10;IRF7;ISG20;MX1;MX2;OAS1;OAS2;OAS3;PSMB8;CXCL11;SP100;STAT1;UBA7;IFITM1;OASL;UBE2L6;ISG15;IFITM3;USP18;HERC5;XAF1;NLRC5
39	GO:0071346	cellular response to interferon-gamma	1.43773e-16	1.35739e-15	14.8673	36.2511	0.531248	14	98	B2M;GBP1;HLA-A;HLA-B;HLA-C;HLA-F;IRF7;OAS1;OAS2;OAS3;SP100;STAT1;OASL;NLRC5
39	GO:0071357	cellular response to type I interferon	1.75107e-43	2.81047e-41	40.5512	146.14	0.411988	27	76	IFI6;HLA-A;HLA-B;HLA-C;HLA-F;IFI27;IFI35;IFIT2;IFIT1;IFIT3;IRF7;ISG20;MX1;MX2;OAS1;OAS2;OAS3;PSMB8;SP100;STAT1;IFITM1;OASL;ISG15;IFITM3;USP18;XAF1;NLRC5
39	GO:0072331	signal transduction by p53 class mediator	0.000248033	0.000482538	3.31647	7.50522	0.878186	6	162	CDKN2A;IFI16;PSMB8;PSMB9;SP100;SHISA5
39	GO:0075733	intracellular transport of virus	3.29949e-05	7.78776e-05	4.10859	25.5936	0.184311	4	34	BST2;IFIT1;TAP1;TAP2
39	GO:0080134	regulation of response to stress	4.29708e-09	2.05875e-08	7.6864	5.4895	5.14443	22	949	B2M;CDKN2A;HLA-A;HLA-B;IFI16;IFIT1;IDO1;IRF7;LAG3;PLSCR1;EIF2AK2;STAT1;USP18;DDX58;SAMHD1;HERC5;DDX60;IFIH1;DHX58;PARP9;NLRC5;RSAD2
39	GO:0098542	defense response to other organism	1.99562e-34	6.40593e-33	32.1934	30.5585	2.05452	35	379	B2M;BST2;GBP1;HLA-A;IFI16;IFIT2;IFIT1;IFIT3;CXCL10;IRF7;ISG20;MX1;MX2;OAS1;OAS2;OAS3;PLSCR1;EIF2AK2;STAT1;IFITM1;OASL;ISG15;TRIM22;IFITM3;IFI44L;DDX58;IFIT5;SAMHD1;HERC5;DDX60;IFIH1;DHX58;NLRC5;RSAD2;BATF2
39	GO:0098586	cellular response to virus	4.56447e-08	1.80888e-07	6.74259	69.4599	0.102997	5	19	IRF7;DDX58;DDX60;IFIH1;DHX58
39	GO:1902533	positive regulation of intracellular signal transduction	0.000347428	0.000630081	3.2006	3.59025	3.75668	12	693	BST2;CDKN2A;CXCL10;LGALS9;EIF2AK2;CXCL11;SECTM1;TNFSF10;TRIM22;SHISA5;DDX60;DHX58
39	GO:1902583	multi-organism intracellular transport	3.29949e-05	7.78776e-05	4.10859	25.5936	0.184311	4	34	BST2;IFIT1;TAP1;TAP2
39	GO:1903321	negative regulation of protein modification by small protein conjugation or removal	4.32222e-05	0.000100539	3.99767	10.4828	0.639666	6	118	CDKN2A;PSMB8;PSMB9;TRIM21;ISG15;PARP10
39	GO:2000106	regulation of leukocyte apoptotic process	0.000562375	0.000960225	3.01763	11.6072	0.379463	4	70	CDKN2A;IDO1;IRF7;HSH2D
40	GO:0001558	regulation of cell growth	0.000925592	0.00624775	2.20428	4.9275	1.55549	7	316	CRYAB;ENO1;FHL1;IGFBP2;IGFBP5;BST2;WT1
40	GO:0010466	negative regulation of peptidase activity	0.000119374	0.00322309	2.49173	7.02498	1.10755	7	225	CRYAB;CST1;CST5;IFI6;LCN1;SERPINA5;BST2
40	GO:0010951	negative regulation of endopeptidase activity	9.52701e-05	0.00321537	2.49277	7.2963	1.06817	7	217	CRYAB;CST1;CST5;IFI6;LCN1;SERPINA5;BST2
40	GO:0014070	response to organic cyclic compound	0.000607812	0.00512841	2.29002	3.5877	3.4457	11	700	RAPGEF3;CRYAB;APOA1;HTR3A;IGF2;IGFBP2;IGFBP5;PTGDS;SNCG;SST;WT1
40	GO:0030162	regulation of proteolysis	0.000797249	0.00597936	2.22334	4.02788	2.47598	9	503	CLU;CRYAB;CST1;CST5;IFI6;IFI27;LCN1;SERPINA5;BST2
40	GO:0030308	negative regulation of cell growth	0.000862438	0.00612785	2.21269	7.37418	0.738364	5	150	CRYAB;ENO1;FHL1;BST2;WT1
40	GO:0032501	multicellular organismal process	8.9363e-05	0.00321537	2.49277	2.40887	32.0056	49	6502	MSLN;CDKN1C;RAPGEF3;CPLX2;CLU;CRABP2;CRYAB;CST1;CTSD;DGKG;PHOSPHO1;DES;FHL1;BIN1;OBP2B;OBP2A;HOXC4;APOA1;HTR3A;IGF2;IGFBP2;IGFBP5;LCN1;PHOX2A;MAL;PAEP;SERPINA5;MLXIPL;PCP4;PNOC;DOK5;KLK7;PTGDS;PLEKHB1;SCNN1D;SNCG;SST;BST2;TGM1;THY1;WT1;PAX8;SYNDIG1;ESPN;CTTNBP2;IFITM1;CCNA1;SPOCK2;REC8
40	GO:0034340	response to type I interferon	0.000560364	0.00504327	2.29729	11.6142	0.379027	4	77	IFITM3;IFI6;IFI27;IFITM1
40	GO:0044707	single-multicellular organism process	0.000439345	0.00494263	2.30604	2.17871	30.8981	46	6277	MSLN;CDKN1C;RAPGEF3;CPLX2;CLU;CRABP2;CRYAB;CST1;CTSD;DGKG;PHOSPHO1;DES;FHL1;BIN1;OBP2B;OBP2A;HOXC4;APOA1;HTR3A;IGF2;IGFBP5;LCN1;PHOX2A;MAL;PAEP;MLXIPL;PCP4;PNOC;DOK5;KLK7;PTGDS;PLEKHB1;SCNN1D;SNCG;SST;BST2;TGM1;THY1;WT1;PAX8;SYNDIG1;ESPN;CTTNBP2;IFITM1;SPOCK2;REC8
40	GO:0051346	negative regulation of hydrolase activity	0.000302277	0.00471242	2.32676	5.1954	1.70808	8	347	CRYAB;CST1;CST5;IFI6;APOA1;LCN1;SERPINA5;BST2
40	GO:0052547	regulation of peptidase activity	0.000431466	0.00494263	2.30604	4.91368	1.80161	8	366	CRYAB;CST1;CST5;IFI6;IFI27;LCN1;SERPINA5;BST2
40	GO:0052548	regulation of endopeptidase activity	0.000314161	0.00471242	2.32676	5.16426	1.71793	8	349	CRYAB;CST1;CST5;IFI6;IFI27;LCN1;SERPINA5;BST2
40	GO:0060337	type I interferon signaling pathway	0.000533232	0.00504327	2.29729	11.7763	0.374104	4	76	IFITM3;IFI6;IFI27;IFITM1
40	GO:0071357	cellular response to type I interferon	0.000533232	0.00504327	2.29729	11.7763	0.374104	4	76	IFITM3;IFI6;IFI27;IFITM1
41	GO:0000184	nuclear-transcribed mRNA catabolic process, nonsense-mediated decay	0.000357033	0.00162415	2.78937	13.274	0.338214	4	118	RPL3;RPS4X;RPS6;RPS15
41	GO:0000278	mitotic cell cycle	0.000186481	0.00131102	2.88239	4.72253	2.57673	10	899	UBE2C;TPX2;IL1B;MYBL2;CEP55;RBM38;RPS6;TNF;IER3;CCNA1
41	GO:0000280	nuclear division	1.18916e-05	0.000217944	3.66166	7.52646	1.46177	9	510	UBE2C;TPX2;IL1B;MKI67;MYBL2;CEP55;RPS6;TNF;CCNA1
41	GO:0001775	cell activation	0.000137284	0.00108868	2.9631	4.9153	2.48215	10	866	CSF1;GAS6;ICAM1;IL1B;NFKB2;RPS6;TNF;TNFAIP3;ZC3H12A;CD47
41	GO:0001816	cytokine production	1.90193e-05	0.00027578	3.55944	7.07371	1.55063	9	541	SULF1;GAS6;GATA6;IL1B;NFKB2;TNF;TNFAIP3;ZC3H12A;IKBKE
41	GO:0001817	regulation of cytokine production	7.68546e-06	0.000169812	3.77003	7.96904	1.38439	9	483	SULF1;GAS6;GATA6;IL1B;NFKB2;TNF;TNFAIP3;ZC3H12A;IKBKE
41	GO:0001818	negative regulation of cytokine production	4.83083e-06	0.000124528	3.90473	16.0693	0.441398	6	154	GAS6;GATA6;TNF;TNFAIP3;ZC3H12A;IKBKE
41	GO:0002237	response to molecule of bacterial origin	5.5628e-06	0.000135849	3.86694	11.9401	0.699358	7	244	ALPL;CXCL2;ICAM1;IL1B;TNF;TNFAIP3;ZC3H12A
41	GO:0002250	adaptive immune response	0.000770429	0.00269279	2.5698	7.71574	0.72802	5	254	ICAM1;IL1B;NFKB2;TNF;TNFAIP3
41	GO:0002376	immune system process	2.22957e-05	0.000312923	3.50456	3.9725	6.4404	18	2247	CSF1;GAS6;CXCL1;CXCL2;HP;ICAM1;IL1B;LCN2;NFKB2;PTX3;RPS6;CCL20;TNF;TNFAIP3;ZC3H12A;SOCS3;CD47;IKBKE
41	GO:0002460	adaptive immune response based on somatic recombination of immune receptors built from immunoglobulin superfamily domains	0.000376765	0.00168095	2.77445	9.08364	0.62197	5	217	ICAM1;IL1B;NFKB2;TNF;TNFAIP3
41	GO:0002682	regulation of immune system process	6.63297e-05	0.000716361	3.14487	4.62776	3.28469	12	1146	CSF1;GAS6;ICAM1;IL1B;NFKB2;CCL20;TNF;TNFAIP3;ZC3H12A;SOCS3;CD47;IKBKE
41	GO:0002684	positive regulation of immune system process	0.000140124	0.00108868	2.9631	5.39007	2.00636	9	700	GAS6;ICAM1;IL1B;NFKB2;CCL20;TNF;TNFAIP3;CD47;IKBKE
41	GO:0002685	regulation of leukocyte migration	0.00024568	0.00144298	2.84074	14.7018	0.306686	4	107	GAS6;ICAM1;CCL20;TNF
41	GO:0002687	positive regulation of leukocyte migration	6.51653e-05	0.000716361	3.14487	21.0728	0.217833	4	76	GAS6;ICAM1;CCL20;TNF
41	GO:0003006	developmental process involved in reproduction	0.000282961	0.00148927	2.82703	5.44225	1.7312	8	604	CSF1;SULF1;ALPL;GATA6;ICAM1;IL1B;RPS6;SOCS3
41	GO:0006413	translational initiation	0.000124675	0.00105181	2.97806	11.6346	0.490124	5	171	RPL3;RPS4X;RPS6;RPS15;TNF
41	GO:0006414	translational elongation	0.000418008	0.00176323	2.75369	12.7123	0.352545	4	123	RPL3;RPS4X;RPS6;RPS15
41	GO:0006415	translational termination	0.000155405	0.00116303	2.93441	16.6531	0.272291	4	95	RPL3;RPS4X;RPS6;RPS15
41	GO:0006605	protein targeting	0.000622044	0.00232765	2.63308	5.45254	1.48184	7	517	GAS6;IL1B;RPL3;RPS4X;RPS6;RPS15;TNF
41	GO:0006612	protein targeting to membrane	0.000135276	0.00108868	2.9631	11.4259	0.498723	5	174	GAS6;RPL3;RPS4X;RPS6;RPS15
41	GO:0006613	cotranslational protein targeting to membrane	0.000263745	0.00147861	2.83015	14.42	0.312418	4	109	RPL3;RPS4X;RPS6;RPS15
41	GO:0006614	SRP-dependent cotranslational protein targeting to membrane	0.00024568	0.00144298	2.84074	14.7018	0.306686	4	107	RPL3;RPS4X;RPS6;RPS15
41	GO:0006809	nitric oxide biosynthetic process	4.40399e-07	2.04345e-05	4.68964	39.7063	0.154776	5	54	ICAM1;IL1B;PTX3;TNF;ZC3H12A
41	GO:0006915	apoptotic process	1.03981e-05	0.000209771	3.67825	4.53793	4.86971	16	1699	TPX2;SULF1;GAS6;GATA6;ICAM1;IL1B;LCN2;RPS6;TNF;TNFAIP3;TPT1;ZC3H12A;IER3;SOCS3;DAPL1;IKBKE
41	GO:0006950	response to stress	2.5351e-06	9.04836e-05	4.04343	4.17223	9.57605	24	3341	CSF1;ELF3;GAS6;GATA6;GMPR;CXCL1;CXCL2;HP;ICAM1;IL1B;LCN2;MKI67;NFKB2;RBM38;PTX3;CCL20;NFKBIZ;TNF;TNFAIP3;TPT1;IER3;SOCS3;CD47;IKBKE
41	GO:0006952	defense response	3.64255e-08	4.24437e-06	5.37219	6.52124	4.16749	18	1454	CSF1;ELF3;CXCL1;CXCL2;HP;ICAM1;IL1B;LCN2;NFKB2;PTX3;CCL20;NFKBIZ;TNF;TNFAIP3;IER3;SOCS3;CD47;IKBKE
41	GO:0006954	inflammatory response	3.97812e-09	1.84585e-06	5.7338	11.0061	1.62228	13	566	CSF1;ELF3;CXCL1;CXCL2;HP;IL1B;PTX3;CCL20;NFKBIZ;TNF;TNFAIP3;IER3;CD47
41	GO:0006955	immune response	3.12076e-06	9.65355e-05	4.01531	5.28187	3.89233	15	1358	CSF1;GAS6;CXCL1;CXCL2;ICAM1;IL1B;LCN2;NFKB2;PTX3;RPS6;CCL20;TNF;TNFAIP3;SOCS3;IKBKE
41	GO:0007049	cell cycle	0.000302406	0.00152518	2.81668	3.6944	4.45698	13	1555	UBE2C;TPX2;GAS6;GATA6;IL1B;MKI67;MYBL2;CEP55;RBM38;RPS6;TNF;IER3;CCNA1
41	GO:0007067	mitotic nuclear division	8.29279e-06	0.000174902	3.75721	9.20023	1.04904	8	366	UBE2C;TPX2;IL1B;MYBL2;CEP55;RPS6;TNF;CCNA1
41	GO:0007346	regulation of mitotic cell cycle	1.22124e-05	0.000217944	3.66166	8.70231	1.10636	8	386	UBE2C;TPX2;IL1B;RBM38;RPS6;TNF;IER3;CCNA1
41	GO:0008219	cell death	1.33511e-05	0.000227408	3.64319	4.27949	5.5748	17	1945	TPX2;SULF1;GAS6;GATA6;HP;ICAM1;IL1B;LCN2;RPS6;TNF;TNFAIP3;TPT1;ZC3H12A;IER3;SOCS3;DAPL1;IKBKE
41	GO:0008283	cell proliferation	0.000260327	0.00147861	2.83015	3.59784	5.01302	14	1749	CSF1;TPX2;SULF1;GAS6;GATA6;CXCL1;IL1B;MKI67;RBM38;RPS4X;RPS6;TNF;TNFAIP3;CD47
41	GO:0008630	intrinsic apoptotic signaling pathway in response to DNA damage	0.00024568	0.00144298	2.84074	14.7018	0.306686	4	107	TNF;TPT1;IER3;IKBKE
41	GO:0009605	response to external stimulus	0.000214604	0.00135893	2.8668	3.53658	5.56334	15	1941	ALPL;GAS6;CXCL1;CXCL2;HP;ICAM1;IL1B;PTX3;CCL20;TNF;TNFAIP3;TPT1;ZC3H12A;IER3;CD47
41	GO:0009607	response to biotic stimulus	6.26642e-08	5.81523e-06	5.23543	8.59923	2.04648	13	714	ALPL;CXCL2;HP;ICAM1;IL1B;PTX3;CCL20;TNF;TNFAIP3;TPT1;ZC3H12A;IER3;CD47
41	GO:0009617	response to bacterium	1.81762e-07	1.20483e-05	4.91907	10.8913	1.16942	10	408	ALPL;CXCL2;HP;ICAM1;IL1B;CCL20;TNF;TNFAIP3;ZC3H12A;CD47
41	GO:0009895	negative regulation of catabolic process	0.000392791	0.00171939	2.76463	12.9312	0.346813	4	121	HP;IL1B;TNF;IER3
41	GO:0009896	positive regulation of catabolic process	0.000283554	0.00148927	2.82703	9.68501	0.584709	5	204	IL1B;TNF;TNFAIP3;ZC3H12A;IER3
41	GO:0010564	regulation of cell cycle process	6.49191e-06	0.000150612	3.82214	8.14603	1.35572	9	473	UBE2C;TPX2;GATA6;IL1B;RBM38;RPS6;TNF;IER3;CCNA1
41	GO:0012501	programmed cell death	1.18968e-05	0.000217944	3.66166	4.48426	4.9213	16	1717	TPX2;SULF1;GAS6;GATA6;ICAM1;IL1B;LCN2;RPS6;TNF;TNFAIP3;TPT1;ZC3H12A;IER3;SOCS3;DAPL1;IKBKE
41	GO:0016032	viral process	0.000783134	0.00269279	2.5698	4.63007	2.01782	8	704	GAS6;ICAM1;PTX3;RPL3;RPS4X;RPS6;RPS15;TNF
41	GO:0016265	death	1.37229e-05	0.000227408	3.64319	4.26942	5.58627	17	1949	TPX2;SULF1;GAS6;GATA6;HP;ICAM1;IL1B;LCN2;RPS6;TNF;TNFAIP3;TPT1;ZC3H12A;IER3;SOCS3;DAPL1;IKBKE
41	GO:0016477	cell migration	0.000493906	0.00194214	2.71172	4.14538	2.90922	10	1015	CSF1;SULF1;GAS6;CXCL1;CXCL2;ICAM1;IL1B;CCL20;TNF;CD47
41	GO:0019058	viral life cycle	2.74787e-06	9.10722e-05	4.04061	10.7636	0.90286	8	315	GAS6;ICAM1;PTX3;RPL3;RPS4X;RPS6;RPS15;TNF
41	GO:0022402	cell cycle process	7.27591e-05	0.000733918	3.13435	4.57991	3.31622	12	1157	UBE2C;TPX2;GAS6;GATA6;IL1B;MYBL2;CEP55;RBM38;RPS6;TNF;IER3;CCNA1
41	GO:0022612	gland morphogenesis	0.000334531	0.0016169	2.79132	13.5128	0.332482	4	116	CSF1;ELF3;SULF1;TNF
41	GO:0030198	extracellular matrix organization	8.20446e-05	0.000790116	3.10231	7.71154	1.06337	7	371	ELF3;SULF1;GAS6;ICAM1;NFKB2;TNF;CD47
41	GO:0031347	regulation of defense response	0.000106976	0.000973269	3.01177	6.31865	1.5019	8	524	IL1B;NFKB2;TNF;TNFAIP3;IER3;SOCS3;CD47;IKBKE
41	GO:0031349	positive regulation of defense response	0.000142049	0.00108868	2.9631	8.57891	0.805408	6	281	IL1B;NFKB2;TNF;TNFAIP3;CD47;IKBKE
41	GO:0032496	response to lipopolysaccharide	4.70776e-05	0.000560103	3.25173	10.5663	0.659231	6	230	ALPL;ICAM1;IL1B;TNF;TNFAIP3;ZC3H12A
41	GO:0032635	interleukin-6 production	4.03292e-06	0.000110075	3.95831	24.5817	0.240763	5	84	GAS6;IL1B;TNF;TNFAIP3;ZC3H12A
41	GO:0032675	regulation of interleukin-6 production	3.3685e-06	9.76864e-05	4.01017	25.5568	0.232164	5	81	GAS6;IL1B;TNF;TNFAIP3;ZC3H12A
41	GO:0032715	negative regulation of interleukin-6 production	3.41078e-07	1.75845e-05	4.75487	89.5574	0.0601907	4	21	GAS6;TNF;TNFAIP3;ZC3H12A
41	GO:0032984	macromolecular complex disassembly	0.000338524	0.00161933	2.79066	9.306	0.607639	5	212	RPL3;RPS4X;RPS6;RPS15;TNF
41	GO:0033554	cellular response to stress	0.000488532	0.00193742	2.71278	3.66707	4.06144	12	1417	GAS6;GATA6;HP;ICAM1;IL1B;MKI67;RBM38;TNF;TNFAIP3;TPT1;IER3;IKBKE
41	GO:0043062	extracellular structure organization	8.3439e-05	0.000790116	3.10231	7.68992	1.06623	7	372	ELF3;SULF1;GAS6;ICAM1;NFKB2;TNF;CD47
41	GO:0043066	negative regulation of apoptotic process	0.000600043	0.00230099	2.63808	4.83297	1.93757	8	676	GAS6;GATA6;ICAM1;RPS6;TNFAIP3;TPT1;IER3;SOCS3
41	GO:0043069	negative regulation of programmed cell death	0.000654624	0.00237686	2.624	4.76592	1.96336	8	685	GAS6;GATA6;ICAM1;RPS6;TNFAIP3;TPT1;IER3;SOCS3
41	GO:0043086	negative regulation of catalytic activity	0.000982603	0.00303952	2.5172	4.46222	2.08948	8	729	UBE2C;GAS6;HP;IL1B;PI3;PTX3;TNF;SOCS3
41	GO:0043207	response to external biotic stimulus	3.65894e-08	4.24437e-06	5.37219	9.0294	1.95476	13	682	ALPL;CXCL2;HP;ICAM1;IL1B;PTX3;CCL20;TNF;TNFAIP3;TPT1;ZC3H12A;IER3;CD47
41	GO:0043241	protein complex disassembly	0.000270941	0.00148927	2.82703	9.78457	0.578977	5	202	RPL3;RPS4X;RPS6;RPS15;TNF
41	GO:0044092	negative regulation of molecular function	0.000213355	0.00135893	2.8668	4.63957	2.61973	10	914	UBE2C;GAS6;HP;IL1B;PI3;PTX3;TNF;TNFAIP3;ZC3H12A;SOCS3
41	GO:0044764	multi-organism cellular process	0.000866409	0.00281128	2.5511	4.55475	2.04935	8	715	GAS6;ICAM1;PTX3;RPL3;RPS4X;RPS6;RPS15;TNF
41	GO:0045047	protein targeting to ER	0.000273127	0.00148927	2.82703	14.283	0.315284	4	110	RPL3;RPS4X;RPS6;RPS15
41	GO:0045321	leukocyte activation	0.000413048	0.00176323	2.75369	5.1287	1.83152	8	639	CSF1;GAS6;ICAM1;IL1B;RPS6;TNFAIP3;ZC3H12A;CD47
41	GO:0045428	regulation of nitric oxide biosynthetic process	1.37227e-07	1.06122e-05	4.97419	51.2356	0.123248	5	43	ICAM1;IL1B;PTX3;TNF;ZC3H12A
41	GO:0045429	positive regulation of nitric oxide biosynthetic process	2.00264e-06	7.74353e-05	4.11106	54.3367	0.0917191	4	32	ICAM1;IL1B;PTX3;TNF
41	GO:0045732	positive regulation of protein catabolic process	0.000292607	0.00149197	2.82624	14.0168	0.321017	4	112	IL1B;TNF;TNFAIP3;IER3
41	GO:0046209	nitric oxide metabolic process	1.40896e-06	5.94325e-05	4.22598	30.8556	0.194903	5	68	ICAM1;IL1B;PTX3;TNF;ZC3H12A
41	GO:0048285	organelle fission	1.84692e-05	0.00027578	3.55944	7.10133	1.54489	9	539	UBE2C;TPX2;IL1B;MKI67;MYBL2;CEP55;RPS6;TNF;CCNA1
41	GO:0048518	positive regulation of biological process	0.000164018	0.00119386	2.92305	3.06473	12.1098	24	4225	UBE2C;CSF1;ELF3;TPX2;SULF1;GAS6;GATA6;HP;ICAM1;IL1B;MYBL2;NFKB2;RBM38;PTX3;RPS4X;RPS6;CCL20;TNF;TNFAIP3;ZC3H12A;IER3;SOCS3;CD47;IKBKE
41	GO:0048522	positive regulation of cellular process	0.000782046	0.00269279	2.5698	2.74563	10.8057	21	3770	UBE2C;CSF1;ELF3;TPX2;SULF1;GAS6;GATA6;HP;ICAM1;IL1B;MYBL2;RBM38;PTX3;RPS4X;RPS6;CCL20;TNF;ZC3H12A;SOCS3;CD47;IKBKE
41	GO:0048585	negative regulation of response to stimulus	0.00070955	0.00253255	2.59644	3.94376	3.04679	10	1063	SULF1;GAS6;HP;ICAM1;IL1B;TNF;TNFAIP3;TPT1;IER3;SOCS3
41	GO:0048870	cell motility	0.000892941	0.00283784	2.54701	3.81925	3.13851	10	1095	CSF1;SULF1;GAS6;CXCL1;CXCL2;ICAM1;IL1B;CCL20;TNF;CD47
41	GO:0050727	regulation of inflammatory response	0.000630907	0.00234193	2.63043	8.07799	0.696492	5	243	IL1B;TNF;TNFAIP3;IER3;CD47
41	GO:0050900	leukocyte migration	0.000202642	0.00135893	2.8668	8.0148	0.859867	6	300	GAS6;ICAM1;IL1B;CCL20;TNF;CD47
41	GO:0051090	regulation of sequence-specific DNA binding transcription factor activity	4.3933e-05	0.000536445	3.27047	8.55101	0.963051	7	336	GAS6;ICAM1;IL1B;NFKB2;TNF;TNFAIP3;ZC3H12A
41	GO:0051092	positive regulation of NF-kappaB transcription factor activity	0.000431042	0.00178549	2.74824	12.6056	0.355412	4	124	ICAM1;IL1B;NFKB2;TNF
41	GO:0051240	positive regulation of multicellular organismal process	0.000264493	0.00147861	2.83015	5.49973	1.714	8	598	CSF1;SULF1;GAS6;GATA6;ICAM1;IL1B;NFKB2;TNF
41	GO:0051241	negative regulation of multicellular organismal process	0.000655686	0.00237686	2.624	6.37296	1.07197	6	374	GAS6;GATA6;TNF;TNFAIP3;ZC3H12A;IKBKE
41	GO:0051246	regulation of protein metabolic process	0.000882388	0.00283784	2.54701	3.1419	5.64646	14	1970	UBE2C;CSF1;TPX2;GAS6;ICAM1;IL1B;PI3;PTX3;RPS4X;TNF;TNFAIP3;IER3;CCNA1;SOCS3
41	GO:0051247	positive regulation of protein metabolic process	0.000649419	0.00237686	2.624	3.99242	3.0124	10	1051	UBE2C;CSF1;TPX2;GAS6;ICAM1;IL1B;RPS4X;TNF;TNFAIP3;IER3
41	GO:0051301	cell division	0.000214968	0.00135893	2.8668	5.07455	2.12387	9	741	UBE2C;TPX2;IL1B;MKI67;MYBL2;CEP55;RPS6;TNF;CCNA1
41	GO:0051674	localization of cell	0.000892941	0.00283784	2.54701	3.81925	3.13851	10	1095	CSF1;SULF1;GAS6;CXCL1;CXCL2;ICAM1;IL1B;CCL20;TNF;CD47
41	GO:0051704	multi-organism process	3.17238e-07	1.75845e-05	4.75487	5.2036	5.96461	20	2081	ALPL;GAS6;CXCL2;HP;ICAM1;IL1B;PI3;PTX3;RPL3;RPS4X;RPS6;RPS15;CCL20;TNF;TNFAIP3;TPT1;ZC3H12A;IER3;CCNA1;CD47
41	GO:0051707	response to other organism	3.65894e-08	4.24437e-06	5.37219	9.0294	1.95476	13	682	ALPL;CXCL2;HP;ICAM1;IL1B;PTX3;CCL20;TNF;TNFAIP3;TPT1;ZC3H12A;IER3;CD47
41	GO:0051726	regulation of cell cycle	1.42486e-05	0.000227977	3.64211	5.93356	2.33884	11	816	UBE2C;TPX2;GAS6;GATA6;IL1B;MYBL2;RBM38;RPS6;TNF;IER3;CCNA1
41	GO:0060326	cell chemotaxis	0.000252829	0.00146641	2.83375	9.93777	0.570378	5	199	GAS6;CXCL1;CXCL2;IL1B;CCL20
41	GO:0060548	negative regulation of cell death	0.000973908	0.00303952	2.5172	4.46871	2.08661	8	728	GAS6;GATA6;ICAM1;RPS6;TNFAIP3;TPT1;IER3;SOCS3
41	GO:0065009	regulation of molecular function	0.000692705	0.00249159	2.60352	3.03777	6.89613	16	2406	UBE2C;CSF1;TPX2;GAS6;CXCL1;HP;ICAM1;IL1B;NFKB2;PI3;PTX3;TNF;TNFAIP3;ZC3H12A;CCNA1;SOCS3
41	GO:0070887	cellular response to chemical stimulus	6.94746e-05	0.000716361	3.14487	3.69934	6.32289	17	2206	SULF1;ALPL;GAS6;GATA6;CXCL1;CXCL2;HP;HTR3A;ICAM1;IL1B;RPL3;RPS6;CCL20;TNF;TNFAIP3;ZC3H12A;SOCS3
41	GO:0070972	protein localization to endoplasmic reticulum	0.00048609	0.00193742	2.71278	12.1959	0.366876	4	128	RPL3;RPS4X;RPS6;RPS15
[truncated: 1,676 more rows]

## Sheet: GO_UCEC
module	BP	Description	p-value	q-value	#-log10(qvalue)	OddsRatio	ExpCount	overlap	BP_genes	symbols
1	GO:0042773	ATP synthesis coupled electron transport	0.000172991	0.000306666	3.4825	31.932	0.108979	3	53	NDUFS5;PARK7;DNAJC15
1	GO:0043624	cellular protein complex disassembly	3.00683e-05	0.000227922	3.4825	16.2582	0.36806	5	179	RPL24;RPS20;RPS24;RPL14;SH3BGRL3
1	GO:0045333	cellular respiration	0.000310758	0.000432842	3.4825	14.023	0.328992	4	160	COX6C;NDUFS5;PARK7;DNAJC15
1	GO:0006613	cotranslational protein targeting to membrane	7.07774e-05	0.000227922	3.4825	20.9011	0.224126	4	109	RPL24;RPS20;RPS24;RPL14
1	GO:0016482	cytoplasmic transport	0.00026489	0.000400716	3.4825	5.73091	1.75805	8	855	HNRNPA1;RPL24;RPS20;RPS24;TRAPPC2;RPL14;PARK7;STRADB
1	GO:0022900	electron transport chain	6.5845e-05	0.000227922	3.4825	21.3097	0.220014	4	107	COX6C;NDUFS5;PARK7;DNAJC15
1	GO:0072599	establishment of protein localization to endoplasmic reticulum	7.59741e-05	0.000227922	3.4825	20.5079	0.228239	4	111	RPL24;RPS20;RPS24;RPL14
1	GO:0006886	intracellular protein transport	0.00091247	0.00091247	3.4825	5.27319	1.61412	7	785	AP3S1;RPL24;RPS20;RPS24;RPL14;PARK7;STRADB
1	GO:0032984	macromolecular complex disassembly	6.73692e-05	0.000227922	3.4825	13.6379	0.435915	5	212	RPL24;RPS20;RPS24;RPL14;SH3BGRL3
1	GO:0042775	mitochondrial ATP synthesis coupled electron transport	0.000172991	0.000306666	3.4825	31.932	0.108979	3	53	NDUFS5;PARK7;DNAJC15
1	GO:0006120	mitochondrial electron transport, NADH to ubiquinone	8.60911e-05	0.000233986	3.4825	40.9667	0.0863605	3	42	NDUFS5;PARK7;DNAJC15
1	GO:0006402	mRNA catabolic process	4.63979e-05	0.000227922	3.4825	14.7953	0.403016	5	196	RPL24;RPS20;RPS24;RPL14;EXOSC8
1	GO:0016071	mRNA metabolic process	0.000260345	0.000400716	3.4825	6.57521	1.3098	7	637	HNRNPA1;RPL24;RPS20;RPS24;RPL14;SAP18;EXOSC8
1	GO:0044033	multi-organism metabolic process	0.000485649	0.000526119	3.4825	12.4138	0.370117	4	180	RPL24;RPS20;RPS24;RPL14
1	GO:0034660	ncRNA metabolic process	0.000527225	0.000555723	3.4825	8.62143	0.678547	5	330	RPS24;LAGE3;RPL14;EXOSC8;DUS1L
1	GO:0034470	ncRNA processing	0.000113993	0.000233986	3.4825	12.149	0.48732	5	237	RPS24;LAGE3;RPL14;EXOSC8;DUS1L
1	GO:0000956	nuclear-transcribed mRNA catabolic process	3.43113e-05	0.000227922	3.4825	15.7991	0.378341	5	184	RPL24;RPS20;RPS24;RPL14;EXOSC8
1	GO:0000184	nuclear-transcribed mRNA catabolic process, nonsense-mediated decay	9.63672e-05	0.000233986	3.4825	19.2402	0.242632	4	118	RPL24;RPS20;RPS24;RPL14
1	GO:0021554	optic nerve development	0.000267144	0.000400716	3.4825	103.265	0.0246744	2	12	RPL24;TMEM126A
1	GO:0055114	oxidation-reduction process	0.000818936	0.000840487	3.4825	4.7847	2.08088	8	1012	COX6C;NDUFS5;NQO2;PARK7;DNAJC15;DUS1L;SH3BGRL3;TXNDC17
1	GO:0006119	oxidative phosphorylation	0.000362397	0.000487362	3.4825	24.54	0.139822	3	68	NDUFS5;PARK7;DNAJC15
1	GO:0043241	protein complex disassembly	5.35603e-05	0.000227922	3.4825	14.3392	0.415353	5	202	RPL24;RPS20;RPS24;RPL14;SH3BGRL3
1	GO:0070972	protein localization to endoplasmic reticulum	0.000132045	0.000257488	3.4825	17.6774	0.263194	4	128	RPL24;RPS20;RPS24;RPL14
1	GO:0045047	protein targeting to ER	7.33422e-05	0.000227922	3.4825	20.7027	0.226182	4	110	RPL24;RPS20;RPS24;RPL14
1	GO:0006612	protein targeting to membrane	0.000427254	0.000504937	3.4825	12.8568	0.357779	4	174	RPL24;RPS20;RPS24;RPL14
1	GO:0043457	regulation of cellular respiration	0.000267144	0.000400716	3.4825	103.265	0.0246744	2	12	PARK7;DNAJC15
1	GO:1902956	regulation of mitochondrial electron transport, NADH to ubiquinone	1.22845e-05	0.000227922	3.4825	1033.23	0.00616861	2	3	PARK7;DNAJC15
1	GO:0002082	regulation of oxidative phosphorylation	0.000113919	0.000233986	3.4825	172.151	0.0164496	2	8	PARK7;DNAJC15
1	GO:0022904	respiratory electron transport chain	6.11682e-05	0.000227922	3.4825	21.7344	0.215901	4	105	COX6C;NDUFS5;PARK7;DNAJC15
1	GO:0042273	ribosomal large subunit biogenesis	0.000483222	0.000526119	3.4825	73.7419	0.0328992	2	16	RPL24;RPL14
1	GO:0042254	ribosome biogenesis	0.000400027	0.000487533	3.4825	13.0902	0.351611	4	171	RPL24;RPS24;RPL14;EXOSC8
1	GO:0006401	RNA catabolic process	9.11472e-05	0.000233986	3.4825	12.7626	0.464702	5	226	RPL24;RPS20;RPS24;RPL14;EXOSC8
1	GO:0006396	RNA processing	0.000469244	0.000526119	3.4825	5.93509	1.44345	7	702	HNRNPA1;RPS24;LAGE3;RPL14;SAP18;EXOSC8;DUS1L
1	GO:0006614	SRP-dependent cotranslational protein targeting to membrane	6.5845e-05	0.000227922	3.4825	21.3097	0.220014	4	107	RPL24;RPS20;RPS24;RPL14
1	GO:0006414	translational elongation	0.000113187	0.000233986	3.4825	18.426	0.252913	4	123	RPL24;RPS20;RPS24;RPL14
1	GO:0006413	translational initiation	0.000400027	0.000487533	3.4825	13.0902	0.351611	4	171	RPL24;RPS20;RPS24;RPL14
1	GO:0006415	translational termination	4.13301e-05	0.000227922	3.4825	24.1379	0.195339	4	95	RPL24;RPS20;RPS24;RPL14
1	GO:0019080	viral gene expression	0.000391234	0.000487533	3.4825	13.1699	0.349554	4	170	RPL24;RPS20;RPS24;RPL14
1	GO:0019083	viral transcription	0.000310758	0.000432842	3.4825	14.023	0.328992	4	160	RPL24;RPS20;RPS24;RPL14
2	GO:0043065	positive regulation of apoptotic process	0.000701272	0.000884872	3.05312	24.5953	0.191912	3	385	DNAJA3;BCLAF1;ITGB3BP
2	GO:0010942	positive regulation of cell death	0.000884872	0.000884872	3.05312	22.6478	0.207863	3	417	DNAJA3;BCLAF1;ITGB3BP
2	GO:0043068	positive regulation of programmed cell death	0.000733617	0.000884872	3.05312	24.2057	0.194903	3	391	DNAJA3;BCLAF1;ITGB3BP
3	GO:0022402	cell cycle process	0.000126551	0.000608639	3.07893	5.18466	2.52321	10	1157	CDC25B;DHCR24;FANCG;FOXM1;KIF11;MYC;RFC5;CUL2;ACTR2;NUP107
3	GO:0008283	cell proliferation	0.000869072	0.000969134	3.07893	3.76477	3.81426	11	1749	CDC25B;DHCR24;FOXM1;CXCL9;MYC;NCK1;NDUFS4;CUL2;DNAJA3;PDCD10;CDV3
3	GO:0034622	cellular macromolecular complex assembly	0.000382525	0.000858088	3.07893	6.10476	1.38918	7	637	ADAR;GRB2;NCK1;NDUFS4;ACTR2;NUP107;TUBA1C
3	GO:0043623	cellular protein complex assembly	0.000167398	0.000669594	3.07893	8.51216	0.841797	6	386	GRB2;NCK1;NDUFS4;ACTR2;NUP107;TUBA1C
3	GO:0045333	cellular respiration	0.000391527	0.000858088	3.07893	13.1166	0.348931	4	160	ETFA;NDUFS4;SDHD;CISD1
3	GO:0006952	defense response	0.000802581	0.000963098	3.07893	4.03601	3.17091	10	1454	ADAR;GRB2;MICB;CXCL9;NCK1;DNAJA3;APOBEC3B;ACTR2;SYNCRIP;PIK3R4
3	GO:0051607	defense response to virus	0.00097473	0.00097473	3.07893	10.2026	0.444887	4	204	ADAR;MICB;CXCL9;APOBEC3B
3	GO:0006353	DNA-templated transcription, termination	0.000888373	0.000969134	3.07893	17.779	0.189731	3	87	CSTF2;SRSF3;SRSF7
[truncated: 1,275 more rows]
