# Supplementary material for: CeModule: an integrative framework for discovering regulatory patterns from genomic data in cancer
Source: BMC Bioinformatics. 2019 Feb 7;20:67. doi: 10.1186/s12859-019-2654-3 (PMC6367773; doi:10.1186/s12859-019-2654-3)
Supplement: Supplementary file 4 — Table S4. Results of the enriched KEGG pathways for the identified modules. (XLSX 105 kb) [file 12859_2019_2654_MOESM4_ESM.xlsx]

## Sheet: KEGG_OV
module	pathway	Description	p-value	q-value	#-log10(qvalue)	OddsRatio	ExpCount	overlap	path_genes	symbols
1	hsa03010	Ribosome	0.00209508	0.00628523	2.20168	14.0357	0.263588	3	91	RPL27;RPS3;RPL35
1	hsa04114	Oocyte meiosis	0.0407323	0.0489703	1.31007	6.96	0.324416	2	112	CCNE1;CDC20
1	hsa04110	Cell cycle	0.0489703	0.0489703	1.31007	6.2623	0.359175	2	124	CCNE1;CDC20
2	hsa04060	Cytokine-cytokine receptor interaction	0.0490394	0.0490394	1.30945	3.1656	1.39973	4	265	CSF1;IL18;CXCL10;CCL2
2	hsa04650	Natural killer cell mediated cytotoxicity	0.0340952	0.0398145	1.39996	4.59586	0.718351	3	136	FCER1G;FCGR3A;TYROBP
2	hsa05322	Systemic lupus erythematosus	0.00534092	0.0118374	1.92674	6.40404	0.718351	4	136	C1QA;C1QB;C1QC;FCGR3A
2	hsa05323	Rheumatoid arthritis	0.0118452	0.0202272	1.69406	7.00081	0.480661	3	91	CSF1;IL18;CCL2
2	hsa04145	Phagosome	0.00110765	0.0041537	2.38156	7.39345	0.808144	5	153	CD14;CYBB;FCGR3A;OLR1;CORO1A
2	hsa05142	Chagas disease (American trypanosomiasis)	0.00202635	0.00607906	2.21616	8.50074	0.549327	4	104	C1QA;C1QB;C1QC;CCL2
2	hsa04610	Complement and coagulation cascades	0.00552412	0.0118374	1.92674	9.37013	0.364457	3	69	C1QA;C1QB;C1QC
2	hsa04380	Osteoclast differentiation	4.50364e-05	0.000675546	3.17035	11.2446	0.676095	6	128	CSF1;CYBB;FCGR3A;SPI1;TYROBP;TREM2
2	hsa05150	Staphylococcus aureus infection	0.000180036	0.00135027	2.86958	16.8105	0.290509	4	55	C1QA;C1QB;C1QC;FCGR3A
2	hsa05020	Prion diseases	0.000779043	0.00389521	2.40947	19.4397	0.18487	3	35	C1QA;C1QB;C1QC
2	hsa00260	Glycine, serine and threonine metabolism	0.0121363	0.0202272	1.69406	13.3517	0.169024	2	32	CBS;SDS
2	hsa00270	Cysteine and methionine metabolism	0.0152148	0.0228221	1.64164	11.7728	0.190152	2	36	CBS;SDS
2	hsa05144	Malaria	0.029322	0.0398145	1.39996	8.14778	0.269381	2	51	IL18;CCL2
2	hsa04623	Cytosolic DNA-sensing pathway	0.0348454	0.0398145	1.39996	7.38697	0.295791	2	56	IL18;CXCL10
2	hsa04621	NOD-like receptor signaling pathway	0.0371602	0.0398145	1.39996	7.12069	0.306355	2	58	IL18;CCL2
3	hsa05150	Staphylococcus aureus infection	0.00105729	0.00422918	2.37374	17.5962	0.206168	3	55	C1QA;C1QC;HLA-DRB5
3	hsa05322	Systemic lupus erythematosus	1.64623e-08	1.31698e-07	6.87943	25.5312	0.509797	8	136	C1QA;C1QC;HIST1H2BD;HLA-DRB5;HIST1H2BC;HIST1H3H;HIST1H4H;HIST3H2A
3	hsa01040	Biosynthesis of unsaturated fatty acids	0.00269811	0.00719497	2.14297	30.6737	0.0787187	2	21	SCD;FADS2
3	hsa05020	Prion diseases	0.00740595	0.0148119	1.82939	17.6182	0.131198	2	35	C1QA;C1QC
3	hsa04610	Complement and coagulation cascades	0.0270439	0.0317449	1.49833	8.62687	0.258647	2	69	C1QA;C1QC
3	hsa03320	PPAR signaling pathway	0.0277767	0.0317449	1.49833	8.49853	0.262396	2	70	SCD;FADS2
3	hsa04612	Antigen processing and presentation	0.0323408	0.0323408	1.49025	7.80135	0.284887	2	76	CD74;HLA-DRB5
5	hsa01100	Metabolic pathways	0.0156648	0.0411936	1.38517	2.91869	4.23582	9	1130	ATP6V1B1;BCAT1;COX6C;CYC1;NDUFB9;DGAT1;GPAA1;NDUFA4L2;PYCRL
5	hsa05016	Huntington's disease	0.0043072	0.0146445	1.83433	7.03662	0.685977	4	183	COX6C;CYC1;NDUFB9;NDUFA4L2
5	hsa05012	Parkinson's disease	0.00123347	0.00698968	2.15554	10.0899	0.487306	4	130	COX6C;CYC1;NDUFB9;NDUFA4L2
5	hsa05010	Alzheimer's disease	0.000312305	0.00265459	2.576	10.3214	0.626001	5	167	COX6C;CYC1;NDUFB9;CALML5;NDUFA4L2
5	hsa04970	Salivary secretion	0.00421424	0.0146445	1.83433	10.5771	0.333617	3	89	AQP5;DMBT1;CALML5
5	hsa00190	Oxidative phosphorylation	0.000103272	0.00175563	2.75557	13.2469	0.494803	5	132	ATP6V1B1;COX6C;CYC1;NDUFB9;NDUFA4L2
5	hsa05214	Glioma	0.0241944	0.0411936	1.38517	9.18095	0.243653	2	65	PIK3R3;CALML5
5	hsa05100	Bacterial invasion of epithelial cells	0.0277767	0.0411936	1.38517	8.49853	0.262396	2	70	PTK2;PIK3R3
5	hsa05211	Renal cell carcinoma	0.0277767	0.0411936	1.38517	8.49853	0.262396	2	70	SLC2A1;PIK3R3
5	hsa03018	RNA degradation	0.0285176	0.0411936	1.38517	8.37391	0.266144	2	71	PABPC1;EXOSC4
5	hsa04971	Gastric acid secretion	0.030788	0.0411936	1.38517	8.02083	0.27739	2	74	SST;CALML5
5	hsa04370	VEGF signaling pathway	0.0323408	0.0411936	1.38517	7.80135	0.284887	2	76	PTK2;PIK3R3
5	hsa04260	Cardiac muscle contraction	0.0331286	0.0411936	1.38517	7.696	0.288635	2	77	COX6C;CYC1
5	hsa04070	Phosphatidylinositol signaling system	0.0339242	0.0411936	1.38517	7.59342	0.292384	2	78	PIK3R3;CALML5
5	hsa05222	Small cell lung cancer	0.0397006	0.041416	1.38283	6.94458	0.318623	2	85	PTK2;PIK3R3
5	hsa04012	ErbB signaling pathway	0.041416	0.041416	1.38283	6.77882	0.32612	2	87	PTK2;PIK3R3
6	hsa04670	Leukocyte transendothelial migration	0.0224601	0.0293999	1.53165	10.0754	0.237178	2	116	CLDN6;CLDN9
6	hsa04530	Tight junction	0.0285904	0.0293999	1.53165	8.81077	0.269893	2	132	CLDN6;CLDN9
6	hsa00190	Oxidative phosphorylation	0.0285904	0.0293999	1.53165	8.81077	0.269893	2	132	ATP6V1B1;NDUFA3
6	hsa04514	Cell adhesion molecules (CAMs)	0.028994	0.0293999	1.53165	8.74198	0.271937	2	133	CLDN6;CLDN9
6	hsa05160	Hepatitis C	0.0293999	0.0293999	1.53165	8.67424	0.273982	2	134	CLDN6;CLDN9
7	hsa03010	Ribosome	0.00174483	0.00872413	2.05928	15.118	0.248083	3	91	RPL8;RPS11;RPS16
7	hsa04115	p53 signaling pathway	0.0142951	0.0355475	1.44919	12.526	0.185381	2	68	CDKN2A;IGFBP3
7	hsa04350	TGF-beta signaling pathway	0.0213285	0.0355475	1.44919	10.054	0.229	2	84	ID1;ID3
7	hsa04514	Cell adhesion molecules (CAMs)	0.0497089	0.0497089	1.30357	6.23991	0.362583	2	133	CLDN11;SDC2
8	hsa04610	Complement and coagulation cascades	0.00503147	0.0150944	1.82118	9.71886	0.352701	3	69	C3;C4A;SERPINA5
8	hsa05150	Staphylococcus aureus infection	0.031723	0.0467211	1.33049	7.79784	0.281138	2	55	C3;C4A
8	hsa04115	p53 signaling pathway	0.0467211	0.0467211	1.33049	6.24784	0.347589	2	68	CD82;STEAP3
9	hsa00340	Histidine metabolism	0.0015091	0.00452729	2.34416	43.1852	0.0592946	2	29	ALDH3B2;ACY3
10	hsa04514	Cell adhesion molecules (CAMs)	0.000371277	0.000514075	3.28897	14.7907	0.362583	4	133	HLA-B;HLA-DPB1;HLA-DRA;HLA-DRB1
10	hsa05145	Toxoplasmosis	0.000360706	0.000514075	3.28897	14.9089	0.359857	4	132	HLA-DPB1;HLA-DRA;HLA-DRB1;HSPA1B
10	hsa05323	Rheumatoid arthritis	0.00174483	0.00209379	2.67907	15.118	0.248083	3	91	HLA-DPB1;HLA-DRA;HLA-DRB1
10	hsa04145	Phagosome	3.90561e-05	7.81122e-05	4.10735	17.5215	0.417107	5	153	C1R;HLA-B;HLA-DPB1;HLA-DRA;HLA-DRB1
10	hsa05140	Leishmaniasis	0.000884133	0.00113674	2.94434	19.3445	0.196286	3	72	HLA-DPB1;HLA-DRA;HLA-DRB1
10	hsa05322	Systemic lupus erythematosus	2.20808e-05	5.67792e-05	4.24565	19.8543	0.370762	5	136	C1R;C1S;HLA-DPB1;HLA-DRA;HLA-DRB1
10	hsa05416	Viral myocarditis	3.03196e-05	6.8219e-05	4.16622	29.2273	0.190833	4	70	HLA-B;HLA-DPB1;HLA-DRA;HLA-DRB1
10	hsa04672	Intestinal immune network for IgA production	0.000266862	0.000436684	3.35983	29.7846	0.130857	3	48	HLA-DPB1;HLA-DRA;HLA-DRB1
10	hsa05320	Autoimmune thyroid disease	9.22126e-06	2.76638e-05	4.55752	40.3125	0.141762	4	52	HLA-B;HLA-DPB1;HLA-DRA;HLA-DRB1
10	hsa04940	Type I diabetes mellitus	4.26614e-06	1.53581e-05	4.81248	49.6923	0.117226	4	43	HLA-B;HLA-DPB1;HLA-DRA;HLA-DRB1
10	hsa05310	Asthma	6.4548e-05	0.000116186	3.93485	49.7949	0.0817857	3	30	HLA-DPB1;HLA-DRA;HLA-DRB1
10	hsa05332	Graft-versus-host disease	3.51231e-06	1.53581e-05	4.81248	52.3964	0.111774	4	41	HLA-B;HLA-DPB1;HLA-DRA;HLA-DRB1
10	hsa05150	Staphylococcus aureus infection	2.42523e-07	2.1827e-06	5.66154	52.7545	0.14994	5	55	C1R;C1S;HLA-DPB1;HLA-DRA;HLA-DRB1
10	hsa05330	Allograft rejection	2.30571e-06	1.38343e-05	4.86012	58.7879	0.100869	4	37	HLA-B;HLA-DPB1;HLA-DRA;HLA-DRB1
10	hsa04612	Antigen processing and presentation	4.80493e-10	8.64887e-09	8.06298	65.1981	0.20719	7	76	CD74;HLA-B;HLA-DPB1;HLA-DRA;HLA-DRB1;HSPA1B;TAPBP
10	hsa04610	Complement and coagulation cascades	0.0146985	0.0165358	1.78157	12.3369	0.188107	2	69	C1R;C1S
10	hsa05412	Arrhythmogenic right ventricular cardiomyopathy (ARVC)	0.0167892	0.0177768	1.75015	11.4702	0.201738	2	74	ITGB4;JUP
10	hsa04640	Hematopoietic cell lineage	0.0232733	0.0232733	1.63314	9.57973	0.239905	2	88	HLA-DRA;HLA-DRB1
11	hsa03010	Ribosome	1.13986e-51	1.13986e-51	50.9431	900.403	0.496166	29	91	RPL10A;RPL3;RPL4;RPL11;RPL18A;RPL19;RPL26;RPL27;RPL28;RPL29;RPL31;RPL35A;RPLP0;RPLP1;RPS4X;RPS5;RPS8;RPS11;RPS12;RPS15;RPS16;RPS18;RPS19;RPS21;RPS27A;RPS29;RPL35;RPL13A;RPL36
12	hsa05145	Toxoplasmosis	0.00958152	0.0143723	1.84247	7.8249	0.449821	3	132	HSPA1A;HSPA1B;PIK3R2
12	hsa05322	Systemic lupus erythematosus	1.58236e-15	4.74709e-15	14.3233	69.254	0.463452	12	136	HIST1H2AE;HIST1H2BD;HIST1H2AI;HIST1H2AC;HIST1H2BG;HIST1H2BC;HIST1H3D;HIST1H3H;HIST1H3B;HIST1H4H;HIST1H4E;HIST1H2BK
12	hsa04612	Antigen processing and presentation	0.0270456	0.0270456	1.5679	8.67117	0.258988	2	76	HSPA1A;HSPA1B
13	hsa00480	Glutathione metabolism	0.000422196	0.00211098	2.67552	121.188	0.0340774	2	50	GSTA1;IDH2
14	hsa05016	Huntington's disease	0.0270888	0.0270888	1.56721	3.828	1.15369	4	183	COX6B1;COX7C;UQCRH;NDUFA4L2
14	hsa00190	Oxidative phosphorylation	0.00908978	0.0127257	1.89532	5.40152	0.832169	4	132	COX6B1;COX7C;UQCRH;NDUFA4L2
14	hsa05010	Alzheimer's disease	0.00366293	0.00854683	2.0682	5.46875	1.05282	5	167	COX6B1;COX7C;UQCRH;PSENEN;NDUFA4L2
14	hsa05012	Parkinson's disease	0.008622	0.0127257	1.89532	5.48918	0.81956	4	130	COX6B1;COX7C;UQCRH;NDUFA4L2
14	hsa05322	Systemic lupus erythematosus	0.00149028	0.00521599	2.28266	6.79986	0.857386	5	136	HIST1H2AI;HIST2H2AC;HIST1H3B;HIST1H4D;HIST1H4C
14	hsa04260	Cardiac muscle contraction	0.0122505	0.0142923	1.8449	6.86566	0.485432	3	77	COX6B1;COX7C;UQCRH
14	hsa03010	Ribosome	6.41078e-24	4.48754e-23	22.3478	74.7383	0.573692	18	91	RPL11;RPL15;RPL24;RPL26;RPL34;RPL35A;RPL37;RPL37A;RPL38;RPL39;RPLP2;RPS6;RPS11;RPS16;RPS20;RPS21;RPS23;RPS24
15	hsa04510	Focal adhesion	0.00813903	0.0146503	1.83415	5.76429	0.817857	4	200	COL1A2;COL2A1;COL6A3;PDGFRA
15	hsa04512	ECM-receptor interaction	0.00476385	0.0142916	1.84492	10.0401	0.347589	3	85	COL1A2;COL2A1;COL6A3
15	hsa04974	Protein digestion and absorption	0.00415945	0.0142916	1.84492	10.5623	0.331232	3	81	COL1A2;COL2A1;COL6A3
15	hsa04514	Cell adhesion molecules (CAMs)	0.000166589	0.0014993	2.82411	11.7537	0.543875	5	133	CD22;CDH3;CNTN1;CLDN11;NRXN2
15	hsa00260	Glycine, serine and threonine metabolism	0.00737641	0.0146503	1.83415	17.6212	0.130857	2	32	GATM;MAOB
15	hsa00330	Arginine and proline metabolism	0.02015	0.0277426	1.55685	10.1276	0.220821	2	54	GATM;MAOB
15	hsa00140	Steroid hormone biosynthesis	0.0215776	0.0277426	1.55685	9.74916	0.229	2	56	CYP11A1;CYP17A1
15	hsa00982	Drug metabolism - cytochrome P450	0.0353063	0.0397196	1.401	7.39309	0.298518	2	73	GSTA1;MAOB
15	hsa04350	TGF-beta signaling pathway	0.0455802	0.0455802	1.34122	6.38914	0.3435	2	84	DCN;INHBB
16	hsa03018	RNA degradation	0.0119541	0.0354264	1.45067	13.9758	0.169364	2	71	PAN2;PABPC1L
16	hsa03015	mRNA surveillance pathway	0.0161053	0.0354264	1.45067	11.8807	0.197989	2	83	DDX39B;PABPC1L
16	hsa04666	Fc gamma R-mediated phagocytosis	0.0203796	0.0354264	1.45067	10.4402	0.224229	2	94	DNM1;PLA2G6
16	hsa03013	RNA transport	0.048874	0.048874	1.31092	6.38255	0.360198	2	151	DDX39B;PABPC1L
17	hsa04670	Leukocyte transendothelial migration	0.038447	0.0432529	1.36398	4.33729	0.751065	3	116	MMP2;THY1;CLDN6
17	hsa04510	Focal adhesion	0.00161185	0.00241778	2.61658	5.44813	1.29494	6	200	COL1A1;COL1A2;COL3A1;COL5A1;COL6A1;RAC3
17	hsa04310	Wnt signaling pathway	0.000354089	0.0007967	3.09871	7.40495	0.971205	6	150	RAC3;SFRP1;SFRP5;WNT11;TCF7L1;NKD2
17	hsa05210	Colorectal cancer	0.00728106	0.00936136	2.02866	8.38547	0.401431	3	62	RAC3;TGFB3;TCF7L1
17	hsa05146	Amoebiasis	0.000546133	0.00098304	3.00743	8.59586	0.686318	5	106	COL1A1;COL1A2;COL3A1;COL5A1;TGFB3
17	hsa04512	ECM-receptor interaction	0.000195114	0.000585343	3.23259	10.892	0.550349	5	85	COL1A1;COL1A2;COL3A1;COL5A1;COL6A1
17	hsa04974	Protein digestion and absorption	0.000155299	0.000585343	3.23259	11.4733	0.524451	5	81	COL1A1;COL1A2;COL3A1;COL5A1;COL6A1
17	hsa03010	Ribosome	1.6036e-25	1.44324e-24	23.8416	79.9861	0.589197	19	91	RPL10A;RPL3;RPL6;RPL7A;RPL15;RPL31;RPLP2;RPS3;RPS3A;RPS4X;RPS5;RPS8;RPS10;RPS13;RPS15;RPS18;RPS21;RPS23;RPS25
17	hsa05217	Basal cell carcinoma	0.0488973	0.0488973	1.31072	6.0566	0.356108	2	55	WNT11;TCF7L1
18	hsa04062	Chemokine signaling pathway	0.0496269	0.0496269	1.30428	3.96704	0.837281	3	189	CXCL10;CCL20;CXCL11
18	hsa04060	Cytokine-cytokine receptor interaction	0.00544422	0.0326653	1.48591	5.11264	1.17396	5	265	BMP7;CXCL10;CCL20;CXCL11;TNFSF10
18	hsa00360	Phenylalanine metabolism	0.00246397	0.0295676	1.52918	32.3778	0.075311	2	17	ALDH3B2;IL4I1
18	hsa00350	Tyrosine metabolism	0.0139191	0.0457569	1.33954	12.4017	0.181632	2	41	ALDH3B2;IL4I1
18	hsa00983	Drug metabolism - other enzymes	0.0218486	0.0457569	1.33954	9.655	0.230363	2	52	TK1;UGT2B7
18	hsa03320	PPAR signaling pathway	0.0379079	0.0457569	1.33954	7.07721	0.310104	2	70	APOA1;FABP6
18	hsa00980	Metabolism of xenobiotics by cytochrome P450	0.038902	0.0457569	1.33954	6.97343	0.314534	2	71	ALDH3B2;UGT2B7
18	hsa04622	RIG-I-like receptor signaling pathway	0.038902	0.0457569	1.33954	6.97343	0.314534	2	71	CXCL10;ISG15
18	hsa00982	Drug metabolism - cytochrome P450	0.04092	0.0457569	1.33954	6.77465	0.323394	2	73	ALDH3B2;UGT2B7
18	hsa04971	Gastric acid secretion	0.0419438	0.0457569	1.33954	6.6794	0.327824	2	74	CFTR;SST
19	hsa04810	Regulation of actin cytoskeleton	0.017856	0.048099	1.31786	13.3934	0.217754	2	213	PIK3R3;MYH14
21	hsa04612	Antigen processing and presentation	0.0100426	0.0301279	1.52103	15.6297	0.155393	2	76	CD74;HLA-C
21	hsa04110	Cell cycle	0.0254473	0.0375466	1.42543	9.40164	0.253536	2	124	CDKN2A;PTTG1
21	hsa04145	Phagosome	0.0375466	0.0375466	1.42543	7.55762	0.31283	2	153	C3;HLA-C
22	hsa01100	Metabolic pathways	0.00188733	0.0075493	2.12209	4.22232	3.85074	10	1130	CKB;COMT;CYC1;NDUFB9;PTGDS;SQLE;TSTA3;DGAT1;GPAA1;PYCRL
22	hsa04810	Regulation of actin cytoskeleton	0.0340697	0.0399953	1.39799	4.73866	0.725848	3	213	GSN;LIMK2;MYL9
22	hsa00330	Arginine and proline metabolism	0.0142	0.0283999	1.54668	12.3868	0.184018	2	54	CKB;PYCRL
22	hsa04666	Fc gamma R-mediated phagocytosis	0.0399953	0.0399953	1.39799	6.9529	0.320327	2	94	GSN;LIMK2
23	hsa04510	Focal adhesion	0.0182961	0.018906	1.7234	3.09996	2.1128	6	200	COL1A1;COL6A1;COL6A2;FN1;TNC;SPP1
23	hsa04670	Leukocyte transendothelial migration	0.0335916	0.0335916	1.47377	3.50677	1.22542	4	116	ICAM1;ITGB2;MMP9;NCF2
23	hsa04650	Natural killer cell mediated cytotoxicity	0.00293868	0.00337404	2.47185	4.67885	1.4367	6	136	FCER1G;GZMB;ICAM1;ITGB2;TNF;TYROBP
23	hsa04060	Cytokine-cytokine receptor interaction	1.60226e-05	3.31134e-05	4.48017	5.26862	2.79945	12	265	CSF1R;CXCL1;IL2RG;IL7R;LTB;CCL2;CCL4;CCL5;CCL13;CCL18;CCL20;TNF
23	hsa04062	Chemokine signaling pathway	0.000142682	0.000201052	3.69669	5.30849	1.99659	9	189	FGR;CXCL1;HCK;CCL2;CCL4;CCL5;CCL13;CCL18;CCL20
23	hsa05145	Toxoplasmosis	0.000435897	0.000587514	3.23098	5.78531	1.39445	7	132	HLA-DPA1;HLA-DPB1;HLA-DQA1;HLA-DQB1;HLA-DRA;HLA-DRB5;TNF
23	hsa04620	Toll-like receptor signaling pathway	0.000664975	0.000824569	3.08377	6.37388	1.07753	6	102	CD14;CTSK;CCL4;CCL5;SPP1;TNF
23	hsa04514	Cell adhesion molecules (CAMs)	6.80186e-05	0.000117143	3.93128	6.73422	1.40501	8	133	HLA-DPA1;HLA-DPB1;HLA-DQA1;HLA-DQB1;HLA-DRA;HLA-DRB5;ICAM1;ITGB2
23	hsa04380	Osteoclast differentiation	5.17274e-05	9.43265e-05	4.02549	7.02099	1.35219	8	128	CSF1R;CTSK;FCGR2A;NCF2;SPI1;TNF;TYROBP;LILRB4
23	hsa05146	Amoebiasis	0.000111698	0.000164887	3.78281	7.33811	1.11978	7	106	CD14;COL1A1;FN1;GNA15;CXCL1;ITGB2;TNF
23	hsa04621	NOD-like receptor signaling pathway	0.00312818	0.00346335	2.4605	7.34738	0.612711	4	58	CXCL1;CCL2;CCL5;TNF
23	hsa05142	Chagas disease (American trypanosomiasis)	9.89864e-05	0.000153429	3.81409	7.49203	1.09865	7	104	C1QA;C1QB;C1QC;GNA15;CCL2;CCL5;TNF
23	hsa05219	Bladder cancer	0.00961689	0.0102801	1.988	7.52021	0.443687	3	42	TYMP;MMP1;MMP9
23	hsa05144	Malaria	0.00194674	0.00232112	2.6343	8.45194	0.538763	4	51	ICAM1;ITGB2;CCL2;TNF
23	hsa04145	Phagosome	4.26761e-07	1.46995e-06	5.83268	8.60467	1.61629	11	153	CD14;FCGR2A;HLA-DPA1;HLA-DPB1;HLA-DQA1;HLA-DQB1;HLA-DRA;HLA-DRB5;ITGB2;NCF2;MARCO
23	hsa04512	ECM-receptor interaction	2.69022e-05	5.2123e-05	4.28316	9.34802	0.897938	7	85	CD44;COL1A1;COL6A1;COL6A2;FN1;TNC;SPP1
23	hsa04610	Complement and coagulation cascades	7.75859e-05	0.000126587	3.89761	9.76871	0.728915	6	69	C1QA;C1QB;C1QC;SERPINA1;PLAU;PLAUR
23	hsa04640	Hematopoietic cell lineage	3.23569e-06	7.71587e-06	5.11238	10.6056	0.92963	8	88	CD1A;CD14;CD44;CSF1R;HLA-DRA;HLA-DRB5;IL7R;TNF
23	hsa05322	Systemic lupus erythematosus	1.18353e-08	4.58618e-08	7.33819	10.9994	1.4367	12	136	C1QA;C1QB;C1QC;FCGR2A;HLA-DPA1;HLA-DPB1;HLA-DQA1;HLA-DQB1;HLA-DRA;HLA-DRB5;TNF;HIST1H2BK
23	hsa04612	Antigen processing and presentation	1.04798e-06	2.70728e-06	5.56703	12.5033	0.802862	8	76	CD74;HLA-DPA1;HLA-DPB1;HLA-DQA1;HLA-DQB1;HLA-DRA;HLA-DRB5;TNF
23	hsa05020	Prion diseases	0.000462696	0.000597649	3.22355	12.8498	0.369739	4	35	C1QA;C1QB;C1QC;CCL5
23	hsa05416	Viral myocarditis	5.51295e-07	1.70901e-06	5.767	13.7276	0.739479	8	70	HLA-DPA1;HLA-DPB1;HLA-DQA1;HLA-DQB1;HLA-DRA;HLA-DRB5;ICAM1;ITGB2
23	hsa04672	Intestinal immune network for IgA production	9.43604e-06	2.08941e-05	4.67985	14.7066	0.507071	6	48	HLA-DPA1;HLA-DPB1;HLA-DQA1;HLA-DQB1;HLA-DRA;HLA-DRB5
23	hsa05320	Autoimmune thyroid disease	9.57334e-07	2.69794e-06	5.56864	16.2966	0.549327	7	52	GZMB;HLA-DPA1;HLA-DPB1;HLA-DQA1;HLA-DQB1;HLA-DRA;HLA-DRB5
23	hsa05140	Leishmaniasis	2.62762e-09	1.8347e-08	7.73755	17.8195	0.760607	10	72	FCGR2A;HLA-DPA1;HLA-DPB1;HLA-DQA1;HLA-DQB1;HLA-DRA;HLA-DRB5;ITGB2;NCF2;TNF
23	hsa04940	Type I diabetes mellitus	1.05786e-08	4.58618e-08	7.33819	24.4317	0.454251	8	43	GZMB;HLA-DPA1;HLA-DPB1;HLA-DQA1;HLA-DQB1;HLA-DRA;HLA-DRB5;TNF
23	hsa05332	Graft-versus-host disease	7.0862e-09	3.6612e-08	7.43652	25.9214	0.433123	8	41	GZMB;HLA-DPA1;HLA-DPB1;HLA-DQA1;HLA-DQB1;HLA-DRA;HLA-DRB5;TNF
23	hsa05323	Rheumatoid arthritis	4.38417e-16	1.35909e-14	13.8665	26.5832	0.961322	16	91	CTSK;CXCL1;HLA-DPA1;HLA-DPB1;HLA-DQA1;HLA-DQB1;HLA-DRA;HLA-DRB5;ICAM1;ITGB2;LTB;MMP1;CCL2;CCL5;CCL20;TNF
23	hsa05330	Allograft rejection	2.9592e-09	1.8347e-08	7.73755	29.5172	0.390867	8	37	GZMB;HLA-DPA1;HLA-DPB1;HLA-DQA1;HLA-DQB1;HLA-DRA;HLA-DRB5;TNF
23	hsa05150	Staphylococcus aureus infection	5.58895e-15	8.66288e-14	13.0625	36.4164	0.581019	13	55	C1QA;C1QB;C1QC;FCGR2A;FPR1;HLA-DPA1;HLA-DPB1;HLA-DQA1;HLA-DQB1;HLA-DRA;HLA-DRB5;ICAM1;ITGB2
23	hsa05310	Asthma	4.75226e-10	4.91067e-09	8.30892	38.9562	0.316919	8	30	FCER1G;HLA-DPA1;HLA-DPB1;HLA-DQA1;HLA-DQB1;HLA-DRA;HLA-DRB5;TNF
24	hsa00790	Folate biosynthesis	1.7635e-06	3.527e-06	5.45223	199.33	0.0262396	3	11	ALPL;ALPP;ALPPL2
24	hsa04110	Cell cycle	0.0341371	0.0341371	1.46677	7.83197	0.295791	2	124	CDKN1A;CCNA1
26	hsa03410	Base excision repair	0.000453496	0.000453496	3.34343	94.0645	0.0337366	2	33	APEX1;PARP2
27	hsa03010	Ribosome	1.50249e-12	1.50249e-12	11.8239	70.3537	0.279094	9	91	RPSA;RPL10;RPL15;RPL29;RPL32;RPS4X;RPS8;RPS18;RPL14
28	hsa05010	Alzheimer's disease	0.00800239	0.0399334	1.39866	8.67378	0.426819	3	167	COX6B1;GAPDH;NDUFB7
28	hsa04260	Cardiac muscle contraction	0.0159734	0.0399334	1.39866	11.8544	0.196797	2	77	COX6B1;TPM4
28	hsa03040	Spliceosome	0.0405855	0.043537	1.36114	7.05108	0.324587	2	127	SNRPF;LSM4
28	hsa05012	Parkinson's disease	0.0423467	0.043537	1.36114	6.88221	0.332254	2	130	COX6B1;NDUFB7
28	hsa00190	Oxidative phosphorylation	0.043537	0.043537	1.36114	6.77396	0.337366	2	132	COX6B1;NDUFB7
29	hsa03010	Ribosome	0.00342526	0.0137011	1.86325	32.4382	0.0930312	2	91	RPL27;RPS24
30	hsa05322	Systemic lupus erythematosus	0.000923018	0.00403892	2.39374	21.5301	0.208553	3	136	C1QB;C1QC;HLA-DRB5
30	hsa05150	Staphylococcus aureus infection	6.28742e-05	0.000628742	3.20153	55.8462	0.0843415	3	55	C1QB;C1QC;HLA-DRB5
30	hsa05020	Prion diseases	0.00121167	0.00403892	2.39374	50.4502	0.0536718	2	35	C1QB;C1QC
30	hsa04610	Complement and coagulation cascades	0.00464977	0.0116244	1.93463	24.7036	0.10581	2	69	C1QB;C1QC
30	hsa04640	Hematopoietic cell lineage	0.00747302	0.014946	1.82547	19.1827	0.134946	2	88	CD14;HLA-DRB5
30	hsa05142	Chagas disease (American trypanosomiasis)	0.0103234	0.0152987	1.81534	16.1289	0.159482	2	104	C1QB;C1QC
30	hsa05146	Amoebiasis	0.0107091	0.0152987	1.81534	15.8132	0.162549	2	106	CD14;SERPINB2
30	hsa04380	Osteoclast differentiation	0.015369	0.0192113	1.71644	13.0023	0.196286	2	128	TYROBP;TREM2
30	hsa04145	Phagosome	0.0215525	0.0239473	1.62074	10.8023	0.234623	2	153	CD14;HLA-DRB5
31	hsa05016	Huntington's disease	6.49889e-05	9.74833e-05	4.011	15.9438	0.467712	5	183	COX8A;NDUFA3;NDUFA7;NDUFB7;NDUFS5
31	hsa05010	Alzheimer's disease	4.18708e-05	8.37416e-05	4.07727	17.5679	0.426819	5	167	COX8A;NDUFA3;NDUFA7;NDUFB7;NDUFS5
31	hsa00190	Oxidative phosphorylation	1.33692e-05	4.01075e-05	4.39686	22.5472	0.337366	5	132	COX8A;NDUFA3;NDUFA7;NDUFB7;NDUFS5
31	hsa05012	Parkinson's disease	1.24075e-05	4.01075e-05	4.39686	22.916	0.332254	5	130	COX8A;NDUFA3;NDUFA7;NDUFB7;NDUFS5
31	hsa00860	Porphyrin and chlorophyll metabolism	0.00518276	0.00621932	2.20626	21.8124	0.109899	2	43	CP;FTH1
31	hsa03010	Ribosome	0.0218995	0.0218995	1.65957	9.96543	0.232578	2	91	RPL29;RPL36
32	hsa03010	Ribosome	8.5374e-05	8.5374e-05	4.06854	22.092	0.248083	4	91	RPL19;RPL34;RPS4X;RPL23
33	hsa04514	Cell adhesion molecules (CAMs)	0.0223735	0.0397751	1.40039	5.49231	0.611859	3	133	CLDN6;CLDN9;CLDN16
33	hsa04010	MAPK signaling pathway	0.00112668	0.00360538	2.44305	6.08506	1.23292	6	268	DUSP1;DUSP5;FOS;NR4A1;JUN;JUND
33	hsa05160	Hepatitis C	0.00303258	0.00606516	2.21716	7.64147	0.616459	4	134	SOCS3;CLDN6;CLDN9;CLDN16
33	hsa04530	Tight junction	0.000289239	0.00154261	2.81174	10.2273	0.607258	5	132	ACTG1;ACTN4;CLDN6;CLDN9;CLDN16
33	hsa04670	Leukocyte transendothelial migration	0.000157731	0.00126185	2.89899	11.7342	0.533651	5	116	ACTG1;ACTN4;CLDN6;CLDN9;CLDN16
33	hsa04380	Osteoclast differentiation	1.94498e-05	0.000311197	3.50696	13.3958	0.588857	6	128	FOS;FOSB;JUN;JUNB;JUND;SOCS3
33	hsa05130	Pathogenic Escherichia coli infection	0.00204643	0.00467754	2.32998	13.6533	0.257625	3	56	ABL1;ACTG1;KRT18
33	hsa05144	Malaria	0.00156112	0.00416298	2.3806	15.0885	0.234623	3	51	HBA1;HBA2;HBB
33	hsa05143	African trypanosomiasis	0.000515292	0.00206117	2.68589	22.6953	0.161016	3	35	HBA1;HBA2;HBB
33	hsa05131	Shigellosis	0.0315748	0.0460393	1.33687	7.84136	0.280627	2	61	ABL1;ACTG1
33	hsa05210	Colorectal cancer	0.0325359	0.0460393	1.33687	7.70933	0.285227	2	62	FOS;JUN
33	hsa05416	Viral myocarditis	0.0406308	0.0460393	1.33687	6.79294	0.322031	2	70	ABL1;ACTG1
33	hsa05140	Leishmaniasis	0.0427631	0.0460393	1.33687	6.59657	0.331232	2	72	FOS;JUN
33	hsa04520	Adherens junction	0.0438449	0.0460393	1.33687	6.50254	0.335832	2	73	ACTG1;ACTN4
33	hsa05412	Arrhythmogenic right ventricular cardiomyopathy (ARVC)	0.044937	0.0460393	1.33687	6.41111	0.340433	2	74	ACTG1;ACTN4
33	hsa04662	B cell receptor signaling pathway	0.0460393	0.0460393	1.33687	6.32219	0.345033	2	75	FOS;JUN
34	hsa03010	Ribosome	8.5374e-05	0.000341496	3.46661	22.092	0.248083	4	91	RPL13;RPLP2;RPS12;RPL36
34	hsa00480	Glutathione metabolism	0.00790973	0.0158195	1.80081	17.2768	0.136309	2	50	ANPEP;GPX3
34	hsa04514	Cell adhesion molecules (CAMs)	0.0497089	0.0497089	1.30357	6.23991	0.362583	2	133	CDH3;L1CAM
35	hsa04060	Cytokine-cytokine receptor interaction	0.0327014	0.0339592	1.46904	2.46543	3.07037	7	265	CCR1;CSF1R;CX3CR1;IL1B;IL10RA;CXCL9;TNFRSF1B
35	hsa04670	Leukocyte transendothelial migration	0.0448604	0.0448604	1.34814	3.17467	1.34401	4	116	CYBB;ITGAL;ITGB2;NCF2
35	hsa05142	Chagas disease (American trypanosomiasis)	0.0319061	0.0339592	1.46904	3.56312	1.20498	4	104	C1QA;C1QB;C1QC;IL1B
35	hsa04650	Natural killer cell mediated cytotoxicity	0.00467301	0.00600815	2.22126	4.22159	1.57574	6	136	FCER1G;FCGR3A;ITGAL;ITGB2;LCP2;TYROBP
35	hsa04620	Toll-like receptor signaling pathway	0.00629964	0.00773138	2.11174	4.66699	1.1818	5	102	CD14;CD86;IL1B;CXCL9;SPP1
35	hsa00590	Arachidonic acid metabolism	0.0304936	0.0339592	1.46904	4.73489	0.683592	3	59	ALOX5;GPX3;TBXAS1
35	hsa05144	Malaria	0.0208496	0.0244756	1.61127	5.53173	0.590901	3	51	IL1B;ITGAL;ITGB2
35	hsa04666	Fc gamma R-mediated phagocytosis	0.000707727	0.000955431	3.0198	6.28262	1.08911	6	94	FCGR2A;FCGR2B;FCGR3A;HCK;INPP5D;PTPRC
35	hsa04640	Hematopoietic cell lineage	6.57481e-06	1.04423e-05	4.98297	9.535	1.01959	8	88	CD4;CD14;CD37;CSF1R;HLA-DRA;HLA-DRB1;HLA-DRB5;IL1B
35	hsa05145	Toxoplasmosis	2.52738e-08	4.26496e-08	7.37059	10.1446	1.52939	12	132	ALOX5;HLA-DMB;HLA-DOA;HLA-DPA1;HLA-DPB1;HLA-DQA1;HLA-DQA2;HLA-DQB1;HLA-DRA;HLA-DRB1;HLA-DRB5;IL10RA
35	hsa04610	Complement and coagulation cascades	1.25098e-05	1.87647e-05	4.72584	10.6222	0.799455	7	69	C1QA;C1QB;C1QC;C3AR1;C5AR1;F13A1;SERPINA1
35	hsa05020	Prion diseases	0.000658565	0.000935856	3.02879	11.6331	0.405521	4	35	C1QA;C1QB;C1QC;IL1B
35	hsa04380	Osteoclast differentiation	1.55116e-09	2.79208e-09	8.5544	11.6866	1.48305	13	128	CSF1R;CYBB;FCGR2A;FCGR2B;FCGR3A;IL1B;LCP2;NCF2;SPI1;TYROBP;LILRB4;TREM2;SIRPA
35	hsa05322	Systemic lupus erythematosus	9.63371e-14	3.25138e-13	12.4881	15.916	1.57574	17	136	C1QA;C1QB;C1QC;CD86;FCGR2A;FCGR2B;FCGR3A;HLA-DMB;HLA-DOA;HLA-DPA1;HLA-DPB1;HLA-DQA1;HLA-DQA2;HLA-DQB1;HLA-DRA;HLA-DRB1;HLA-DRB5
35	hsa04514	Cell adhesion molecules (CAMs)	6.59738e-14	2.54471e-13	12.5952	16.3362	1.54098	17	133	CD4;CD86;HLA-DMB;HLA-DOA;HLA-DPA1;HLA-DPB1;HLA-DQA1;HLA-DQA2;HLA-DQB1;HLA-DRA;HLA-DRB1;HLA-DRB5;ITGAL;ITGB2;PTPRC;SELPLG;SIGLEC1
35	hsa04145	Phagosome	1.69675e-16	2.29062e-15	14.6402	17.7569	1.7727	20	153	CD14;CTSS;CYBB;FCGR2A;FCGR2B;FCGR3A;HLA-DMB;HLA-DOA;HLA-DPA1;HLA-DPB1;HLA-DQA1;HLA-DQA2;HLA-DQB1;HLA-DRA;HLA-DRB1;HLA-DRB5;ITGB2;MSR1;NCF2;OLR1
35	hsa05323	Rheumatoid arthritis	1.038e-12	2.54782e-12	11.5935	19.2727	1.05435	14	91	CD86;HLA-DMB;HLA-DOA;HLA-DPA1;HLA-DPB1;HLA-DQA1;HLA-DQA2;HLA-DQB1;HLA-DRA;HLA-DRB1;HLA-DRB5;IL1B;ITGAL;ITGB2
35	hsa04612	Antigen processing and presentation	1.77263e-12	3.98841e-12	11.399	21.5278	0.880559	13	76	CD4;CD74;CTSS;HLA-DMB;HLA-DOA;HLA-DPA1;HLA-DPB1;HLA-DQA1;HLA-DQA2;HLA-DQB1;HLA-DRA;HLA-DRB1;HLA-DRB5
35	hsa05416	Viral myocarditis	5.80858e-13	1.56832e-12	11.8041	23.8188	0.811041	13	70	CD86;HLA-DMB;HLA-DOA;HLA-DPA1;HLA-DPB1;HLA-DQA1;HLA-DQA2;HLA-DQB1;HLA-DRA;HLA-DRB1;HLA-DRB5;ITGAL;ITGB2
35	hsa05320	Autoimmune thyroid disease	9.0743e-12	1.75004e-11	10.757	27.1117	0.602488	11	52	CD86;HLA-DMB;HLA-DOA;HLA-DPA1;HLA-DPB1;HLA-DQA1;HLA-DQA2;HLA-DQB1;HLA-DRA;HLA-DRB1;HLA-DRB5
35	hsa05140	Leishmaniasis	1.24119e-15	1.11707e-14	13.9508	28.5204	0.834214	15	72	FCGR2A;FCGR3A;HLA-DMB;HLA-DOA;HLA-DPA1;HLA-DPB1;HLA-DQA1;HLA-DQA2;HLA-DQB1;HLA-DRA;HLA-DRB1;HLA-DRB5;IL1B;ITGB2;NCF2
35	hsa04672	Intestinal immune network for IgA production	3.51873e-12	7.30813e-12	11.1361	30.0635	0.556142	11	48	CD86;HLA-DMB;HLA-DOA;HLA-DPA1;HLA-DPB1;HLA-DQA1;HLA-DQA2;HLA-DQB1;HLA-DRA;HLA-DRB1;HLA-DRB5
35	hsa04940	Type I diabetes mellitus	2.46012e-14	1.10706e-13	12.9547	39.8848	0.498211	12	43	CD86;HLA-DMB;HLA-DOA;HLA-DPA1;HLA-DPB1;HLA-DQA1;HLA-DQA2;HLA-DQB1;HLA-DRA;HLA-DRB1;HLA-DRB5;IL1B
35	hsa05332	Graft-versus-host disease	1.28957e-14	6.96369e-14	13.1574	42.6502	0.475038	12	41	CD86;HLA-DMB;HLA-DOA;HLA-DPA1;HLA-DPB1;HLA-DQA1;HLA-DQA2;HLA-DQB1;HLA-DRA;HLA-DRB1;HLA-DRB5;IL1B
35	hsa05330	Allograft rejection	1.4698e-13	4.40939e-13	12.3556	42.8644	0.428693	11	37	CD86;HLA-DMB;HLA-DOA;HLA-DPA1;HLA-DPB1;HLA-DQA1;HLA-DQA2;HLA-DQB1;HLA-DRA;HLA-DRB1;HLA-DRB5
35	hsa05310	Asthma	9.99997e-15	6.74998e-14	13.1707	58.7276	0.347589	11	30	FCER1G;HLA-DMB;HLA-DOA;HLA-DPA1;HLA-DPB1;HLA-DQA1;HLA-DQA2;HLA-DQB1;HLA-DRA;HLA-DRB1;HLA-DRB5
35	hsa05150	Staphylococcus aureus infection	6.70332e-32	1.8099e-30	29.7423	92.1437	0.637247	23	55	C1QA;C1QB;C1QC;C3AR1;C5AR1;FCGR2A;FCGR2B;FCGR3A;FPR1;FPR3;HLA-DMB;HLA-DOA;HLA-DPA1;HLA-DPB1;HLA-DQA1;HLA-DQA2;HLA-DQB1;HLA-DRA;HLA-DRB1;HLA-DRB5;ITGAL;ITGB2;SELPLG
36	hsa05016	Huntington's disease	0.00556662	0.0111332	1.95338	31.4033	0.124723	2	183	DNALI1;DNAI1
38	hsa05322	Systemic lupus erythematosus	0.000308765	0.00061753	3.20934	15.7631	0.347589	4	136	HIST1H2BD;HIST1H2AC;HIST1H2BC;HIST1H2BK
38	hsa00010	Glycolysis / Gluconeogenesis	0.0115573	0.0115573	1.93714	14.1416	0.166127	2	65	GAPDH;TPI1
39	hsa04060	Cytokine-cytokine receptor interaction	0.026791	0.0339353	1.46935	3.2465	1.71579	5	265	CXCL10;CCL8;CXCL11;TNFSF10;TNFSF13B
39	hsa04144	Endocytosis	0.0397387	0.0397387	1.40079	3.36459	1.30141	4	201	HLA-A;HLA-B;HLA-C;HLA-F
39	hsa04062	Chemokine signaling pathway	0.0327556	0.0345754	1.46123	3.59046	1.22372	4	189	CXCL10;CCL8;CXCL11;STAT1
39	hsa04650	Natural killer cell mediated cytotoxicity	0.0110618	0.0161673	1.79136	5.07932	0.880559	4	136	HLA-A;HLA-B;HLA-C;TNFSF10
39	hsa04514	Cell adhesion molecules (CAMs)	0.0102479	0.0161673	1.79136	5.20018	0.861135	4	133	HLA-A;HLA-B;HLA-C;HLA-F
39	hsa04620	Toll-like receptor signaling pathway	0.00403313	0.00766294	2.1156	6.88235	0.660419	4	102	CXCL10;IRF7;CXCL11;STAT1
39	hsa04145	Phagosome	0.000393948	0.000935627	3.0289	7.25	0.990629	6	153	HLA-A;HLA-B;HLA-C;HLA-F;TAP1;TAP2
39	hsa04623	Cytosolic DNA-sensing pathway	0.00548073	0.00946672	2.0238	9.34447	0.362583	3	56	CXCL10;IRF7;DDX58
39	hsa05416	Viral myocarditis	0.00100897	0.00213004	2.67161	10.2763	0.453229	4	70	HLA-A;HLA-B;HLA-C;HLA-F
39	hsa05160	Hepatitis C	1.64524e-06	1.56298e-05	4.80688	12.0741	0.867609	8	134	IFIT1;IRF7;OAS1;OAS2;OAS3;EIF2AK2;STAT1;DDX58
39	hsa05320	Autoimmune thyroid disease	0.000323816	0.00087893	3.05605	14.174	0.336684	4	52	HLA-A;HLA-B;HLA-C;HLA-F
39	hsa04622	RIG-I-like receptor signaling pathway	5.14631e-06	3.25933e-05	4.48678	16.6327	0.459704	6	71	CXCL10;IRF7;ISG15;DDX58;IFIH1;DHX58
39	hsa04940	Type I diabetes mellitus	0.000153902	0.000487356	3.31215	17.4721	0.278412	4	43	HLA-A;HLA-B;HLA-C;HLA-F
39	hsa05332	Graft-versus-host disease	0.000127469	0.000484381	3.31481	18.4229	0.265463	4	41	HLA-A;HLA-B;HLA-C;HLA-F
39	hsa04612	Antigen processing and presentation	4.22132e-07	8.02051e-06	5.09583	18.8565	0.492077	7	76	B2M;HLA-A;HLA-B;HLA-C;HLA-F;TAP1;TAP2
39	hsa05330	Allograft rejection	8.4688e-05	0.000402268	3.39548	20.6702	0.239564	4	37	HLA-A;HLA-B;HLA-C;HLA-F
39	hsa05340	Primary immunodeficiency	0.0212359	0.0288202	1.5403	9.76094	0.226614	2	35	TAP1;TAP2
39	hsa02010	ABC transporters	0.0325582	0.0345754	1.46123	7.65741	0.284887	2	44	TAP1;TAP2
39	hsa03050	Proteasome	0.0325582	0.0345754	1.46123	7.65741	0.284887	2	44	PSMB8;PSMB9
40	hsa00564	Glycerophospholipid metabolism	0.0385843	0.0468133	1.32963	7.04274	0.313512	2	80	DGKG;PHOSPHO1
40	hsa04970	Salivary secretion	0.0468133	0.0468133	1.32963	6.30432	0.348782	2	89	CST1;CST5
41	hsa04062	Chemokine signaling pathway	0.0322628	0.035489	1.44991	4.8056	0.708468	3	189	CXCL1;CXCL2;CCL20
41	hsa04060	Cytokine-cytokine receptor interaction	0.000323953	0.00118783	2.92525	8.09073	0.993355	6	265	CSF1;CXCL1;CXCL2;IL1B;CCL20;TNF
41	hsa05146	Amoebiasis	0.00686999	0.01374	1.86201	8.80531	0.397342	3	106	CXCL1;IL1B;TNF
41	hsa04620	Toll-like receptor signaling pathway	0.0061739	0.0135826	1.86702	9.16746	0.382348	3	102	IL1B;TNF;IKBKE
41	hsa05160	Hepatitis C	0.00138069	0.00379689	2.42057	9.77265	0.5023	4	134	TNF;SOCS3;CLDN10;IKBKE
41	hsa04640	Hematopoietic cell lineage	0.00408208	0.00997841	2.00094	10.7034	0.329869	3	88	CSF1;IL1B;TNF
41	hsa04380	Osteoclast differentiation	8.91974e-05	0.000654114	3.18435	13.6872	0.479809	5	128	CSF1;IL1B;NFKB2;TNF;SOCS3
41	hsa03010	Ribosome	0.000319543	0.00118783	2.92525	14.7126	0.341114	4	91	RPL3;RPS4X;RPS6;RPS15
41	hsa05144	Malaria	0.000847459	0.00266344	2.57456	19.0757	0.191174	3	51	ICAM1;IL1B;TNF
41	hsa05323	Rheumatoid arthritis	7.19285e-07	1.58243e-05	4.80134	25.4206	0.341114	6	91	CSF1;CXCL1;ICAM1;IL1B;CCL20;TNF
41	hsa05143	African trypanosomiasis	0.000276901	0.00118783	2.92525	28.6924	0.131198	3	35	ICAM1;IL1B;TNF
41	hsa04621	NOD-like receptor signaling pathway	1.83189e-06	2.01507e-05	4.69465	32.1532	0.217414	5	58	CXCL1;CXCL2;IL1B;TNF;TNFAIP3
41	hsa05332	Graft-versus-host disease	0.0100689	0.0184597	1.73378	14.8923	0.153689	2	41	IL1B;TNF
41	hsa04940	Type I diabetes mellitus	0.0110381	0.0186798	1.72863	14.161	0.161186	2	43	IL1B;TNF
41	hsa04930	Type II diabetes mellitus	0.0136336	0.0214242	1.6691	12.6109	0.179928	2	48	TNF;SOCS3
41	hsa04623	Cytosolic DNA-sensing pathway	0.0182802	0.0255872	1.59198	10.7278	0.209917	2	56	IL1B;IKBKE
41	hsa04920	Adipocytokine signaling pathway	0.0263192	0.0338876	1.46996	8.75909	0.254899	2	68	TNF;SOCS3
41	hsa04622	RIG-I-like receptor signaling pathway	0.0285176	0.0338876	1.46996	8.37391	0.266144	2	71	TNF;IKBKE
41	hsa05140	Leishmaniasis	0.0292665	0.0338876	1.46996	8.25286	0.269893	2	72	IL1B;TNF
41	hsa04210	Apoptosis	0.041416	0.041416	1.38283	6.77882	0.32612	2	87	IL1B;TNF
42	hsa05322	Systemic lupus erythematosus	6.88183e-06	2.06455e-05	4.68613	27.3139	0.301244	5	136	HIST1H2AE;HIST1H2AC;HIST1H2BC;HIST1H4H;HIST1H2BK
42	hsa05012	Parkinson's disease	0.0323737	0.0485606	1.31372	8.13636	0.287954	2	130	UBB;NDUFA4L2
43	hsa05012	Parkinson's disease	0.0025814	0.00774421	2.11102	13.5331	0.287954	3	130	UBA1;UCHL1;COX7B2
43	hsa00480	Glutathione metabolism	0.0052258	0.00783869	2.10576	22	0.110751	2	50	GSTM1;SMS
44	hsa04670	Leukocyte transendothelial migration	0.0099873	0.0299619	1.52343	7.61018	0.454592	3	116	ACTB;CYBA;CLDN6
44	hsa05144	Malaria	0.000968629	0.00435883	2.36063	18.1187	0.199864	3	51	HBA1;HBA2;HBB
44	hsa05143	African trypanosomiasis	0.000317137	0.00285423	2.54451	27.2531	0.137161	3	35	HBA1;HBA2;HBB
44	hsa00590	Arachidonic acid metabolism	0.0219532	0.0473615	1.32457	9.67251	0.231215	2	59	GPX1;PTGDS
44	hsa00010	Glycolysis / Gluconeogenesis	0.0263119	0.0473615	1.32457	8.74225	0.254728	2	65	ALDOA;GAPDH
44	hsa00564	Glycerophospholipid metabolism	0.0385843	0.0475969	1.32242	7.04274	0.313512	2	80	LYPLA2;LPCAT4
44	hsa05410	Hypertrophic cardiomyopathy (HCM)	0.0412589	0.0475969	1.32242	6.77837	0.325268	2	83	ACTB;TNNI3
44	hsa05414	Dilated cardiomyopathy	0.0477648	0.0477648	1.32089	6.2316	0.352701	2	90	ACTB;TNNI3
45	hsa05412	Arrhythmogenic right ventricular cardiomyopathy (ARVC)	0.00801439	0.0245208	1.61047	17.858	0.138695	2	74	ITGA9;LEF1
45	hsa04514	Cell adhesion molecules (CAMs)	0.0245208	0.0245208	1.61047	9.71501	0.249276	2	133	CDH3;ITGA9
46	hsa05414	Dilated cardiomyopathy	0.00138855	0.0027771	2.55641	16.5718	0.230022	3	90	ITGA3;ITGB4;CACNG4
46	hsa05410	Hypertrophic cardiomyopathy (HCM)	0.00109775	0.0027771	2.55641	18.0437	0.212132	3	83	ITGA3;ITGB4;CACNG4
46	hsa05412	Arrhythmogenic right ventricular cardiomyopathy (ARVC)	0.000785289	0.0027771	2.55641	20.3627	0.189129	3	74	ITGA3;ITGB4;CACNG4
46	hsa05130	Pathogenic Escherichia coli infection	0.00867106	0.0130066	1.88584	16.5242	0.143125	2	56	TUBB4A;TUBB6
46	hsa04512	ECM-receptor interaction	0.019261	0.0214497	1.66858	10.6969	0.217243	2	85	ITGA3;ITGB4
46	hsa04540	Gap junction	0.0214497	0.0214497	1.66858	10.0804	0.230022	2	90	TUBB4A;TUBB6
47	hsa05160	Hepatitis C	0.0356408	0.0369448	1.43245	4.50592	0.730619	3	134	IRF7;OAS2;CLDN10
47	hsa04620	Toll-like receptor signaling pathway	0.0175462	0.0203167	1.69215	5.99582	0.556142	3	102	CXCL10;IRF7;CXCL11
47	hsa04640	Hematopoietic cell lineage	0.00123159	0.00159383	2.79756	9.78401	0.479809	4	88	CD59;HLA-DRA;HLA-DRB1;HLA-DRB5
47	hsa04145	Phagosome	1.38824e-05	1.90883e-05	4.71897	10.9142	0.834214	7	153	HLA-DMA;HLA-DMB;HLA-DPB1;HLA-DQA1;HLA-DRA;HLA-DRB1;HLA-DRB5
47	hsa05145	Toxoplasmosis	5.22837e-06	7.66827e-06	5.1152	12.7949	0.719714	7	132	HLA-DMA;HLA-DMB;HLA-DPB1;HLA-DQA1;HLA-DRA;HLA-DRB1;HLA-DRB5
47	hsa04514	Cell adhesion molecules (CAMs)	3.7484e-07	6.87206e-07	6.16304	15.232	0.725166	8	133	HLA-DMA;HLA-DMB;HLA-DPB1;HLA-DQA1;HLA-DRA;HLA-DRB1;HLA-DRB5;CLDN10
47	hsa05322	Systemic lupus erythematosus	2.638e-08	6.44844e-08	7.19044	17.5933	0.741523	9	136	C1S;C2;HLA-DMA;HLA-DMB;HLA-DPB1;HLA-DQA1;HLA-DRA;HLA-DRB1;HLA-DRB5
47	hsa05323	Rheumatoid arthritis	4.1917e-07	7.09365e-07	6.14935	19.1767	0.496166	7	91	HLA-DMA;HLA-DMB;HLA-DPB1;HLA-DQA1;HLA-DRA;HLA-DRB1;HLA-DRB5
47	hsa04610	Complement and coagulation cascades	1.50868e-06	2.37079e-06	5.62525	21.1502	0.376214	6	69	CFB;SERPING1;C1S;C2;CD59;CFI
47	hsa05140	Leishmaniasis	8.19445e-08	1.63889e-07	6.78516	24.864	0.392571	7	72	HLA-DMA;HLA-DMB;HLA-DPB1;HLA-DQA1;HLA-DRA;HLA-DRB1;HLA-DRB5
47	hsa05416	Viral myocarditis	6.71874e-08	1.47812e-07	6.82974	25.6622	0.381666	7	70	HLA-DMA;HLA-DMB;HLA-DPB1;HLA-DQA1;HLA-DRA;HLA-DRB1;HLA-DRB5
47	hsa04612	Antigen processing and presentation	4.45036e-09	1.39869e-08	7.85387	28.2794	0.414381	8	76	CD74;HLA-DMA;HLA-DMB;HLA-DPB1;HLA-DQA1;HLA-DRA;HLA-DRB1;HLA-DRB5
47	hsa05320	Autoimmune thyroid disease	8.02279e-09	2.20627e-08	7.65561	36.0391	0.283524	7	52	HLA-DMA;HLA-DMB;HLA-DPB1;HLA-DQA1;HLA-DRA;HLA-DRB1;HLA-DRB5
47	hsa04940	Type I diabetes mellitus	1.99879e-09	7.32889e-09	8.1349	45.1189	0.234452	7	43	HLA-DMA;HLA-DMB;HLA-DPB1;HLA-DQA1;HLA-DRA;HLA-DRB1;HLA-DRB5
47	hsa05332	Graft-versus-host disease	1.405e-09	6.18201e-09	8.20901	47.7894	0.223547	7	41	HLA-DMA;HLA-DMB;HLA-DPB1;HLA-DQA1;HLA-DRA;HLA-DRB1;HLA-DRB5
47	hsa04672	Intestinal immune network for IgA production	9.86937e-11	9.72268e-10	9.01233	48.3083	0.261714	8	48	HLA-DMA;HLA-DMB;HLA-DPB1;HLA-DQA1;HLA-DRA;HLA-DRB1;HLA-DRB5;PIGR
47	hsa05330	Allograft rejection	6.53135e-10	3.59224e-09	8.44491	54.1987	0.201738	7	37	HLA-DMA;HLA-DMB;HLA-DPB1;HLA-DQA1;HLA-DRA;HLA-DRB1;HLA-DRB5
47	hsa05150	Staphylococcus aureus infection	1.89034e-15	4.15875e-14	13.3809	68.9643	0.299881	11	55	CFB;C1S;C2;HLA-DMA;HLA-DMB;HLA-DPB1;HLA-DQA1;HLA-DRA;HLA-DRB1;HLA-DRB5;CFI
47	hsa05310	Asthma	1.32582e-10	9.72268e-10	9.01233	70.7791	0.163571	7	30	HLA-DMA;HLA-DMB;HLA-DPB1;HLA-DQA1;HLA-DRA;HLA-DRB1;HLA-DRB5
47	hsa00250	Alanine, aspartate and glutamate metabolism	0.0129017	0.0157687	1.8022	12.9044	0.174476	2	32	ACY3;IL4I1
47	hsa04623	Cytosolic DNA-sensing pathway	0.0369448	0.0369448	1.43245	7.13951	0.305333	2	56	CXCL10;IRF7
48	hsa05200	Pathways in cancer	0.0150615	0.0370516	1.43119	3.90895	1.49974	5	326	FZD2;SLC2A1;FGF17;TCF7L1;LAMA1
48	hsa05160	Hepatitis C	0.0228164	0.0370516	1.43119	5.44943	0.616459	3	134	CLDN6;CLDN9;CLDN19
48	hsa04530	Tight junction	0.0219354	0.0370516	1.43119	5.53585	0.607258	3	132	CLDN6;CLDN9;CLDN19
48	hsa04670	Leukocyte transendothelial migration	0.0155796	0.0370516	1.43119	6.33739	0.533651	3	116	CLDN6;CLDN9;CLDN19
48	hsa04514	Cell adhesion molecules (CAMs)	0.00295132	0.0162322	1.78962	7.70206	0.611859	4	133	CDH3;CLDN6;CLDN9;CLDN19
48	hsa04974	Protein digestion and absorption	0.000464147	0.00510562	2.29195	13.0209	0.372636	4	81	ATP1B2;COL2A1;COL9A2;COL9A3
48	hsa05217	Basal cell carcinoma	0.0260573	0.0370516	1.43119	8.73811	0.253024	2	55	FZD2;TCF7L1
48	hsa05130	Pathogenic Escherichia coli infection	0.0269466	0.0370516	1.43119	8.57481	0.257625	2	56	TUBA1A;TUBB2B
48	hsa04976	Bile secretion	0.0416917	0.0494307	1.306	6.69333	0.326631	2	71	ATP1B2;SLC2A1
48	hsa05412	Arrhythmogenic right ventricular cardiomyopathy (ARVC)	0.044937	0.0494307	1.306	6.41111	0.340433	2	74	DES;TCF7L1
49	hsa00982	Drug metabolism - cytochrome P450	0.00180812	0.00180812	2.74277	14.5689	0.248765	3	73	GSTM1;GSTM2;GSTM4
49	hsa00980	Metabolism of xenobiotics by cytochrome P450	0.00166881	0.00180812	2.74277	15.0026	0.241949	3	71	GSTM1;GSTM2;GSTM4
49	hsa03010	Ribosome	3.83101e-07	1.5324e-06	5.81531	29.0622	0.310104	6	91	RPL13;RPLP1;RPS11;RPS20;RPS21;RPL36
49	hsa00480	Glutathione metabolism	2.0431e-05	4.0862e-05	4.38828	31.538	0.170387	4	50	GPX3;GSTM1;GSTM2;GSTM4
50	hsa04010	MAPK signaling pathway	0.00603468	0.00704046	2.1524	4.11475	1.68956	6	268	GADD45A;DUSP1;FOS;NR4A1;JUN;JUND
50	hsa05142	Chagas disease (American trypanosomiasis)	0.0271614	0.0271614	1.56605	5.0067	0.655648	3	104	C3;FOS;JUN
50	hsa05160	Hepatitis C	0.00957395	0.0100526	1.99772	5.31655	0.844778	4	134	CLDN4;CLDN3;SOCS3;CLDN16
50	hsa04530	Tight junction	0.00908978	0.0100466	1.99798	5.40152	0.832169	4	132	CLDN4;CLDN3;CLDN16;MYH14
50	hsa04670	Leukocyte transendothelial migration	0.00578659	0.00704046	2.1524	6.19048	0.7313	4	116	CLDN4;CLDN3;RAPGEF3;CLDN16
50	hsa05145	Toxoplasmosis	0.000151415	0.000198732	3.70173	8.76498	0.832169	6	132	HLA-DMA;HLA-DOA;HLA-DPA1;HLA-DQB1;HLA-DRA;HLA-DRB5
50	hsa04380	Osteoclast differentiation	0.000127742	0.000178839	3.74754	9.0587	0.806952	6	128	FOS;FOSB;JUN;JUNB;JUND;SOCS3
50	hsa04145	Phagosome	3.60955e-06	5.41433e-06	5.2668	10.8195	0.96456	8	153	ATP6V1B1;C3;HLA-DMA;HLA-DOA;HLA-DPA1;HLA-DQB1;HLA-DRA;HLA-DRB5
50	hsa04514	Cell adhesion molecules (CAMs)	8.73532e-08	2.62059e-07	6.5817	14.7961	0.838473	9	133	CLDN4;CLDN3;HLA-DMA;HLA-DOA;HLA-DPA1;HLA-DQB1;HLA-DRA;HLA-DRB5;CLDN16
50	hsa04612	Antigen processing and presentation	3.47952e-07	6.64273e-07	6.17783	19.4884	0.479128	7	76	CD74;HLA-DMA;HLA-DOA;HLA-DPA1;HLA-DQB1;HLA-DRA;HLA-DRB5
50	hsa05416	Viral myocarditis	1.96031e-07	4.44301e-07	6.35262	21.3667	0.441302	7	70	HLA-DMA;HLA-DOA;HLA-DPA1;HLA-DQB1;HLA-DRA;HLA-DRB5;MYH14
50	hsa05322	Systemic lupus erythematosus	1.66339e-11	3.49313e-10	9.45717	22.0955	0.857386	12	136	C3;HIST1H2BD;HLA-DMA;HLA-DOA;HLA-DPA1;HLA-DQB1;HLA-DRA;HLA-DRB5;HIST1H2AC;HIST2H2BE;HIST1H4H;HIST1H2BK
50	hsa05323	Rheumatoid arthritis	3.02138e-09	2.11497e-08	7.67572	22.5392	0.573692	9	91	ATP6V1B1;FOS;HLA-DMA;HLA-DOA;HLA-DPA1;HLA-DQB1;HLA-DRA;HLA-DRB5;JUN
50	hsa05320	Autoimmune thyroid disease	6.78163e-07	1.09549e-06	5.95861	24.345	0.327824	6	52	HLA-DMA;HLA-DOA;HLA-DPA1;HLA-DQB1;HLA-DRA;HLA-DRB5
50	hsa04672	Intestinal immune network for IgA production	4.16289e-07	7.28505e-07	6.13727	26.682	0.302607	6	48	HLA-DMA;HLA-DOA;HLA-DPA1;HLA-DQB1;HLA-DRA;HLA-DRB5
50	hsa05150	Staphylococcus aureus infection	3.55051e-08	1.49122e-07	6.82681	28.1167	0.346737	7	55	C3;HLA-DMA;HLA-DOA;HLA-DPA1;HLA-DQB1;HLA-DRA;HLA-DRB5
50	hsa05140	Leishmaniasis	3.56336e-10	3.74153e-09	8.42713	29.4337	0.45391	9	72	C3;FOS;HLA-DMA;HLA-DOA;HLA-DPA1;HLA-DQB1;HLA-DRA;HLA-DRB5;JUN
50	hsa04940	Type I diabetes mellitus	2.11572e-07	4.44301e-07	6.35262	30.3139	0.271085	6	43	HLA-DMA;HLA-DOA;HLA-DPA1;HLA-DQB1;HLA-DRA;HLA-DRB5
50	hsa05332	Graft-versus-host disease	1.5747e-07	4.13358e-07	6.38405	32.0571	0.258477	6	41	HLA-DMA;HLA-DOA;HLA-DPA1;HLA-DQB1;HLA-DRA;HLA-DRB5
50	hsa05330	Allograft rejection	8.29125e-08	2.62059e-07	6.5817	36.2185	0.233259	6	37	HLA-DMA;HLA-DOA;HLA-DPA1;HLA-DQB1;HLA-DRA;HLA-DRB5
50	hsa05310	Asthma	2.18619e-08	1.14775e-07	6.9393	46.8387	0.189129	6	30	HLA-DMA;HLA-DOA;HLA-DPA1;HLA-DQB1;HLA-DRA;HLA-DRB5
51	hsa04514	Cell adhesion molecules (CAMs)	0.00215477	0.0086191	2.06454	14.6846	0.271937	3	133	CDH2;NCAM1;CADM1
51	hsa05412	Arrhythmogenic right ventricular cardiomyopathy (ARVC)	0.00953924	0.0190785	1.71946	16.0694	0.151303	2	74	CDH2;CACNA2D2
52	hsa00010	Glycolysis / Gluconeogenesis	0.0285019	0.0285019	1.54513	8.34343	0.265803	2	65	GAPDH;TPI1
53	hsa05416	Viral myocarditis	0.0277767	0.0422842	1.37382	8.49853	0.262396	2	70	CD55;HLA-DRB1
53	hsa04612	Antigen processing and presentation	0.0323408	0.0422842	1.37382	7.80135	0.284887	2	76	CD74;HLA-DRB1
53	hsa04640	Hematopoietic cell lineage	0.0422842	0.0422842	1.37382	6.69884	0.329869	2	88	CD55;HLA-DRB1
54	hsa00790	Folate biosynthesis	1.56455e-05	3.12909e-05	4.50446	87.495	0.0524791	3	11	ALPL;ALPP;ALPPL2
55	hsa03010	Ribosome	9.42923e-11	1.88585e-10	9.72354	55.5952	0.279094	8	91	RPL27;RPL32;RPLP2;RPS5;RPS13;RPS18;RPS28;MRPL13
55	hsa04640	Hematopoietic cell lineage	0.0291057	0.0291057	1.53602	8.37936	0.269893	2	88	HLA-DRA;TFRC
56	hsa04144	Endocytosis	0.0423323	0.0423323	1.37333	4.27879	0.787698	3	201	FOLR1;TGFB2;CXCR4
56	hsa04060	Cytokine-cytokine receptor interaction	0.0182557	0.0255856	1.592	4.50494	1.03851	4	265	BMP7;BMPR1B;TGFB2;CXCR4
56	hsa04350	TGF-beta signaling pathway	0.00407373	0.0091659	2.03782	10.6759	0.329187	3	84	BMP7;BMPR1B;TGFB2
56	hsa04260	Cardiac muscle contraction	0.0031838	0.0091659	2.03782	11.7	0.301755	3	77	TNNC1;TNNT2;TPM4
56	hsa05414	Dilated cardiomyopathy	0.000366405	0.00164882	2.78283	14.1004	0.352701	4	90	TGFB2;TNNC1;TNNT2;TPM4
56	hsa05410	Hypertrophic cardiomyopathy (HCM)	0.00026835	0.00164882	2.78283	15.3684	0.325268	4	83	TGFB2;TNNC1;TNNT2;TPM4
56	hsa00260	Glycine, serine and threonine metabolism	0.00678469	0.0122124	1.9132	18.4635	0.125405	2	32	CBS;PSAT1
56	hsa04340	Hedgehog signaling pathway	0.0198999	0.0255856	1.592	10.2152	0.219458	2	56	BMP7;WNT2
57	hsa03010	Ribosome	1.74308e-09	1.74308e-09	8.75945	53.4167	0.248083	7	91	RPL18;RPL28;RPS5;RPS11;RPS19;RPL13A;RPL36
58	hsa04610	Complement and coagulation cascades	0.00977333	0.02932	1.53284	15.7096	0.152837	2	69	C3;SERPINA1
58	hsa05160	Hepatitis C	0.0342336	0.0370452	1.43127	7.8843	0.296814	2	134	LDLR;CLDN10
59	hsa05200	Pathways in cancer	0.00373119	0.00528208	2.2772	4.7054	1.55529	6	326	CCND1;WNT7A;WNT7B;WNT11;FGF18;WNT10A
59	hsa04514	Cell adhesion molecules (CAMs)	0.0246523	0.0281741	1.55015	5.27169	0.63452	3	133	L1CAM;CLDN9;CLDN16
59	hsa04916	Melanogenesis	0.00123157	0.00246314	2.60851	9.86942	0.481854	4	101	WNT7A;WNT7B;WNT11;WNT10A
59	hsa04115	p53 signaling pathway	0.00396156	0.00528208	2.2772	10.6634	0.324416	3	68	CCND1;IGFBP3;STEAP3
59	hsa04310	Wnt signaling pathway	5.96667e-05	0.000342409	3.46545	10.7898	0.715624	6	150	CCND1;MMP7;WNT7A;WNT7B;WNT11;WNT10A
59	hsa04340	Hedgehog signaling pathway	0.000128403	0.000342409	3.46545	18.5545	0.267166	4	56	WNT7A;WNT7B;WNT11;WNT10A
59	hsa05217	Basal cell carcinoma	0.000119623	0.000342409	3.46545	18.9216	0.262396	4	55	WNT7A;WNT7B;WNT11;WNT10A
59	hsa05218	Melanoma	0.0445545	0.0445545	1.35111	6.43478	0.338729	2	71	CCND1;FGF18
60	hsa05150	Staphylococcus aureus infection	0.000327242	0.000872645	3.05916	27.8942	0.140569	3	55	C1QB;C1QC;CFI
60	hsa05020	Prion diseases	8.41884e-05	0.000336754	3.47269	45.4844	0.0894531	3	35	C1QB;C1QC;HSPA1A
60	hsa04610	Complement and coagulation cascades	1.35913e-10	1.08731e-09	8.96257	81.7419	0.17635	7	69	A2M;SERPING1;C1QB;C1QC;CFI;SERPINA5;PLAT
60	hsa05142	Chagas disease (American trypanosomiasis)	0.0281012	0.0449619	1.34716	8.67572	0.265803	2	104	C1QB;C1QC
60	hsa05322	Systemic lupus erythematosus	0.0459558	0.0459558	1.33766	6.56716	0.347589	2	136	C1QB;C1QC
61	hsa03010	Ribosome	6.42407e-06	1.92722e-05	4.71444	53.0851	0.139547	4	91	RPL8;RPL13;RPS6;RPL35
62	hsa04062	Chemokine signaling pathway	0.0484324	0.0484324	1.31486	3.12737	1.38473	4	189	GNG11;CXCL2;CCL2;CCL21
62	hsa04010	MAPK signaling pathway	0.0125996	0.0213443	1.67072	3.44378	1.96354	6	268	DUSP1;FOS;NR4A1;JUN;GADD45B;PLA2G2A
62	hsa04620	Toll-like receptor signaling pathway	0.0380888	0.0444369	1.35226	4.33864	0.747316	3	102	FOS;IL6;JUN
62	hsa04350	TGF-beta signaling pathway	0.0231361	0.0323905	1.48958	5.31944	0.615437	3	84	DCN;ID1;ID3
62	hsa04380	Osteoclast differentiation	0.00226035	0.00632898	2.19867	6.10077	0.937809	5	128	FOS;FOSB;JUN;JUNB;SOCS3
62	hsa04610	Complement and coagulation cascades	0.0137213	0.0213443	1.67072	6.54545	0.505538	3	69	C7;CFD;SERPINE1
62	hsa05323	Rheumatoid arthritis	0.00420688	0.00981604	2.00806	6.76569	0.666723	4	91	FOS;IL6;JUN;CCL2
62	hsa05142	Chagas disease (American trypanosomiasis)	0.000894426	0.00417399	2.37945	7.61164	0.76197	5	104	FOS;IL6;JUN;SERPINE1;CCL2
62	hsa04621	NOD-like receptor signaling pathway	0.00854314	0.0170863	1.76735	7.86955	0.424945	3	58	CXCL2;IL6;CCL2
62	hsa05020	Prion diseases	0.00203666	0.00632898	2.19867	13.5797	0.256432	3	35	C7;EGR1;IL6
62	hsa05143	African trypanosomiasis	0.000110925	0.000776475	3.10987	19.1729	0.256432	4	35	HBA1;HBA2;HBB;IL6
62	hsa05144	Malaria	1.519e-06	2.1266e-05	4.67162	20.8324	0.373658	6	51	GYPC;HBA1;HBA2;HBB;IL6;CCL2
62	hsa00350	Tyrosine metabolism	0.0358996	0.0444369	1.35226	7.23827	0.300392	2	41	ADH1B;AOX1
63	hsa04110	Cell cycle	0.000117113	0.000702676	3.15324	21.2444	0.274663	4	124	CCNA2;CDC20;CDKN2A;SFN
63	hsa01040	Biosynthesis of unsaturated fatty acids	0.000928907	0.00278672	2.55491	55.8565	0.0465156	2	21	FADS1;FADS2
63	hsa04115	p53 signaling pathway	0.0095019	0.0190038	1.72116	15.9504	0.150622	2	68	CDKN2A;SFN
63	hsa04514	Cell adhesion molecules (CAMs)	0.0337647	0.0436278	1.36024	7.94587	0.294599	2	133	ITGAV;CLDN1
63	hsa04145	Phagosome	0.0436278	0.0436278	1.36024	6.86936	0.338899	2	153	ITGAV;TFRC
65	hsa03010	Ribosome	7.25209e-106	7.25209e-106	105.14	796.866	1.14738	60	91	FAU;RPSA;RPL10A;RPL3;RPL4;RPL5;RPL6;RPL7A;RPL8;RPL9;RPL10;RPL11;RPL12;RPL13;RPL17;RPL18;RPL18A;RPL19;RPL23A;RPL26;RPL27;RPL30;RPL27A;RPL28;RPL29;RPL31;RPL32;RPL35A;RPL37;RPL37A;RPL38;RPLP0;RPLP1;RPLP2;RPS2;RPS3;RPS3A;RPS5;RPS6;RPS8;RPS9;RPS10;RPS11;RPS12;RPS13;RPS15;RPS16;RPS18;RPS19;RPS20;RPS23;RPS24;RPS25;RPS27;RPS29;RPL14;RPL23;RPL35;RPL13A;RPL36
66	hsa04080	Neuroactive ligand-receptor interaction	0.0296075	0.035529	1.44942	5.19052	0.695178	3	272	GABBR1;GABRE;OXTR
66	hsa04520	Adherens junction	0.0144313	0.0321745	1.49249	12.5309	0.186574	2	73	ACTG1;WASF3
66	hsa05412	Arrhythmogenic right ventricular cardiomyopathy (ARVC)	0.0148103	0.0321745	1.49249	12.3547	0.189129	2	74	ACTG1;ITGB4
66	hsa05410	Hypertrophic cardiomyopathy (HCM)	0.0184141	0.0321745	1.49249	10.9649	0.212132	2	83	ACTG1;ITGB4
66	hsa05414	Dilated cardiomyopathy	0.0214497	0.0321745	1.49249	10.0804	0.230022	2	90	ACTG1;ITGB4
67	hsa05200	Pathways in cancer	0.00616697	0.00863375	2.0638	5.06322	1.22201	5	326	WNT7A;WNT11;FZD5;FGF18;WNT10A
67	hsa04530	Tight junction	0.0125275	0.0125275	1.90213	6.99878	0.494803	3	132	CLDN6;CLDN16;MYLPF
67	hsa04670	Leukocyte transendothelial migration	0.00880978	0.0102781	1.98809	8.01211	0.434827	3	116	CLDN6;CLDN16;MYLPF
67	hsa04310	Wnt signaling pathway	0.00209407	0.00366462	2.43597	8.67732	0.562276	4	150	WNT7A;WNT11;FZD5;WNT10A
67	hsa04916	Melanogenesis	0.00047626	0.00166691	2.77809	13.173	0.378599	4	101	WNT7A;WNT11;FZD5;WNT10A
67	hsa04340	Hedgehog signaling pathway	0.00111443	0.00260034	2.58497	17.2612	0.209917	3	56	WNT7A;WNT11;WNT10A
67	hsa05217	Basal cell carcinoma	4.45592e-05	0.000311915	3.50596	25.2549	0.206168	4	55	WNT7A;WNT11;FZD5;WNT10A
68	hsa04145	Phagosome	0.0379852	0.0417838	1.37899	3.38315	1.27739	4	153	COMP;THBS1;THBS2;COLEC12
68	hsa04270	Vascular smooth muscle contraction	0.0154939	0.0204916	1.68842	4.53016	0.968478	4	116	ACTA2;ACTG2;CALD1;EDNRA
68	hsa04670	Leukocyte transendothelial migration	0.0154939	0.0204916	1.68842	4.53016	0.968478	4	116	MMP2;CXCL12;THY1;VCAM1
68	hsa04350	TGF-beta signaling pathway	0.000619644	0.00113601	2.94462	8.25806	0.701312	5	84	COMP;DCN;INHBA;THBS1;THBS2
68	hsa05146	Amoebiasis	1.63571e-07	4.4982e-07	6.34679	13.275	0.884989	9	106	COL1A1;COL1A2;COL3A1;COL5A1;COL5A2;COL11A1;FN1;LAMB1;COL5A3
68	hsa05144	Malaria	5.79588e-05	0.000127509	3.89446	14.2638	0.425797	5	51	COMP;SDC1;THBS1;THBS2;VCAM1
68	hsa04510	Focal adhesion	1.42565e-13	7.84107e-13	12.1057	16.3642	1.66979	17	200	COL1A1;COL1A2;COL3A1;COL5A1;COL5A2;COL6A1;COL6A2;COL6A3;COL11A1;COMP;FN1;LAMB1;PDGFRB;THBS1;THBS2;ITGA11;COL5A3
68	hsa04974	Protein digestion and absorption	1.26201e-12	4.62737e-12	11.3344	27.0317	0.676265	12	81	COL1A1;COL1A2;COL3A1;COL5A1;COL5A2;COL6A1;COL6A2;COL6A3;COL11A1;COL12A1;ELN;COL5A3
68	hsa04512	ECM-receptor interaction	4.56068e-20	5.01675e-19	18.2993	44.9375	0.709661	17	85	COL1A1;COL1A2;COL3A1;COL5A1;COL5A2;COL6A1;COL6A2;COL6A3;COL11A1;COMP;FN1;LAMB1;SDC1;THBS1;THBS2;ITGA11;COL5A3
68	hsa00760	Nicotinate and nicotinamide metabolism	0.0167658	0.0204916	1.68842	11.2147	0.200375	2	24	NNMT;NT5E
68	hsa05219	Bladder cancer	0.0475747	0.0475747	1.32262	6.14894	0.350656	2	42	MMP2;THBS1
69	hsa04512	ECM-receptor interaction	0.00865082	0.0148034	1.82964	17.3976	0.144829	2	85	LAMA3;AGRN
69	hsa03010	Ribosome	0.00986894	0.0148034	1.82964	16.2079	0.155052	2	91	RPL8;RPS2
70	hsa04145	Phagosome	0.00126799	0.00126799	2.89689	10.2031	0.495314	4	153	HLA-DMA;HLA-DPB1;HLA-DQB1;HLA-DRA
70	hsa05322	Systemic lupus erythematosus	0.000815778	0.000870164	3.0604	11.5515	0.440279	4	136	HLA-DMA;HLA-DPB1;HLA-DQB1;HLA-DRA
70	hsa04514	Cell adhesion molecules (CAMs)	0.000750015	0.00085716	3.06694	11.8264	0.430567	4	133	HLA-DMA;HLA-DPB1;HLA-DQB1;HLA-DRA
70	hsa05145	Toxoplasmosis	0.00072896	0.00085716	3.06694	11.9208	0.42733	4	132	HLA-DMA;HLA-DPB1;HLA-DQB1;HLA-DRA
70	hsa05323	Rheumatoid arthritis	0.000175452	0.000233937	3.6309	17.6644	0.294599	4	91	HLA-DMA;HLA-DPB1;HLA-DQB1;HLA-DRA
70	hsa03010	Ribosome	0.000175452	0.000233937	3.6309	17.6644	0.294599	4	91	RPL8;RPL30;RPL37A;RPS10
70	hsa04612	Antigen processing and presentation	8.68624e-05	0.00013898	3.85705	21.4	0.246039	4	76	HLA-DMA;HLA-DPB1;HLA-DQB1;HLA-DRA
70	hsa05140	Leishmaniasis	7.02282e-05	0.00012485	3.90361	22.6745	0.233089	4	72	HLA-DMA;HLA-DPB1;HLA-DQB1;HLA-DRA
70	hsa05416	Viral myocarditis	6.28478e-05	0.00012485	3.90361	23.3697	0.226614	4	70	HLA-DMA;HLA-DPB1;HLA-DQB1;HLA-DRA
70	hsa05150	Staphylococcus aureus infection	2.4109e-05	5.51064e-05	4.25885	30.3216	0.178054	4	55	HLA-DMA;HLA-DPB1;HLA-DQB1;HLA-DRA
70	hsa05320	Autoimmune thyroid disease	1.92557e-05	5.13485e-05	4.28988	32.2333	0.168342	4	52	HLA-DMA;HLA-DPB1;HLA-DQB1;HLA-DRA
70	hsa04672	Intestinal immune network for IgA production	1.39539e-05	4.46525e-05	4.34969	35.1879	0.155393	4	48	HLA-DMA;HLA-DPB1;HLA-DQB1;HLA-DRA
70	hsa04940	Type I diabetes mellitus	8.94141e-06	3.57656e-05	4.44612	39.7333	0.139206	4	43	HLA-DMA;HLA-DPB1;HLA-DQB1;HLA-DRA
70	hsa05332	Graft-versus-host disease	7.36748e-06	3.57656e-05	4.44612	41.8955	0.132731	4	41	HLA-DMA;HLA-DPB1;HLA-DQB1;HLA-DRA
70	hsa05330	Allograft rejection	4.84443e-06	3.57656e-05	4.44612	47.0061	0.119782	4	37	HLA-DMA;HLA-DPB1;HLA-DQB1;HLA-DRA
70	hsa05310	Asthma	2.03925e-06	3.26279e-05	4.48678	59.7333	0.0971205	4	30	HLA-DMA;HLA-DPB1;HLA-DQB1;HLA-DRA

## Sheet: KEGG_UCEC
module	pathway	Description	p-value	q-value	#-log10(qvalue)	OddsRatio	ExpCount	overlap	path_genes	symbols
1	hsa0190	Oxidative phosphorylation	0.043537	0.043537	2.49899	6.77396	0.337366	2	132	COX6C;NDUFS5
1	hsa5012	Parkinson's disease	0.00397585	0.00795171	2.49899	11.2736	0.332254	3	130	COX6C;NDUFS5;PARK7
1	hsa0240	Pyrimidine metabolism	0.0256392	0.0341857	2.49899	9.13085	0.253024	2	99	NME3;POLR1D
1	hsa3010	Ribosome	2.13205e-06	8.5282e-06	2.49899	33.5349	0.232578	5	91	RPL24;RPS20;RPS24;RPL14;RPL22L1
3	hsa5221	Acute myeloid leukemia	0.0189022	0.0283533	1.55426	10.5309	0.213665	2	57	GRB2;MYC
3	hsa5220	Chronic myeloid leukemia	0.0300234	0.0337763	1.55426	8.13521	0.273641	2	73	GRB2;MYC
3	hsa5213	Endometrial cancer	0.0158826	0.0283533	1.55426	11.594	0.194922	2	52	GRB2;MYC
3	hsa4012	ErbB signaling pathway	0.00395249	0.0177862	1.55426	10.8327	0.32612	3	87	GRB2;MYC;NCK1
3	hsa4540	Gap junction	0.0440414	0.0440414	1.55426	6.54432	0.337366	2	90	GRB2;TUBA1C
3	hsa5130	Pathogenic Escherichia coli infection	0.0182802	0.0283533	1.55426	10.7278	0.209917	2	56	NCK1;TUBA1C
3	hsa5211	Renal cell carcinoma	0.0277767	0.0337763	1.55426	8.49853	0.262396	2	70	GRB2;CUL2
3	hsa3040	Spliceosome	0.0112828	0.0283533	1.55426	7.28735	0.476061	3	127	SRSF3;SRSF7;RBMXL1
3	hsa0100	Steroid biosynthesis	0.00220703	0.0177862	1.55426	34.2941	0.0712217	2	19	DHCR24;EBP
4	hsa0230	Purine metabolism	0.0145158	0.0421765	1.37493	14.255	0.193219	2	162	ENTPD2;NME4
5	hsa4514	Cell adhesion molecules (CAMs)	0.0441369	0.0441369	1.45894	6.72108	0.339922	2	133	VCAN;ICAM2
5	hsa4622	RIG-I-like receptor signaling pathway	0.0136862	0.0273724	1.45894	12.8986	0.181462	2	71	MAVS;SIKE1
6	hsa4142	Lysosome	0.0418976	0.0454087	1.34286	6.88355	0.329869	2	121	ARSA;AP3D1
6	hsa0240	Pyrimidine metabolism	0.0289844	0.0454087	1.34286	8.47717	0.269893	2	99	NUDT2;POLR2I
7	hsa4520	Adherens junction	0.0214087	0.0401413	1.40852	5.47714	0.597035	3	73	CTNNA1;CTNNB1;IQGAP1
7	hsa5412	Arrhythmogenic right ventricular cardiomyopathy (ARVC)	0.00297982	0.0223486	1.40852	7.46883	0.605214	4	74	CTNNA1;CTNNB1;GJA1;ITGB1
7	hsa5100	Bacterial invasion of epithelial cells	0.019165	0.0401413	1.40852	5.72537	0.5725	3	70	CTNNA1;CTNNB1;ITGB1
7	hsa3030	DNA replication	0.0345886	0.0444767	1.40852	7.40026	0.294428	2	36	MCM2;PRIM1
7	hsa4540	Gap junction	0.00601543	0.0300771	1.40852	6.06237	0.736071	4	90	GJA1;GNA11;GNAI3;TUBA1B
7	hsa0010	Glycolysis / Gluconeogenesis	0.0157325	0.0401413	1.40852	6.19247	0.531607	3	65	ALDH1B1;PGAM1;PGK1
7	hsa4670	Leukocyte transendothelial migration	0.00240464	0.0223486	1.40852	5.98156	0.948714	5	116	CTNNA1;CTNNB1;GNAI3;ARHGAP35;ITGB1
7	hsa5130	Pathogenic Escherichia coli infection	0.0105078	0.0394044	1.40852	7.25535	0.458	3	56	CTNNB1;ITGB1;TUBA1B
7	hsa4145	Phagosome	0.0355814	0.0444767	1.40852	3.46065	1.25132	4	153	DYNC1I2;ITGB1;M6PR;TUBA1B
7	hsa4141	Protein processing in endoplasmic reticulum	0.044978	0.0498484	1.40852	3.19593	1.34946	4	165	EIF2S1;DNAJC3;HYOU1;OS9
7	hsa3008	Ribosome biogenesis in eukaryotes	0.0271832	0.0444767	1.40852	4.97316	0.654285	3	80	XRN2;GNL3L;EFTUD1
7	hsa3040	Spliceosome	0.0195332	0.0401413	1.40852	4.21138	1.03868	4	127	HNRNPM;DDX23;SF3A1;RBMXL1
7	hsa0280	Valine, leucine and isoleucine degradation	0.0498484	0.0498484	1.40852	5.9824	0.359857	2	44	ALDH1B1;HMGCS1
7	hsa4962	Vasopressin-regulated water reabsorption	0.0498484	0.0498484	1.40852	5.9824	0.359857	2	44	DYNC1I2;DYNLL2
8	hsa3010	Ribosome	0.000382255	0.000382255	3.41765	13.9359	0.35662	4	91	RPS4X;RPS5;RPS9;RPL13A
9	hsa5010	Alzheimer's disease	0.000389957	0.00181184	2.27562	9.74623	0.654456	5	167	COX5B;NDUFA6;MAPK3;NDUFA13;NDUFS7
9	hsa0520	Amino sugar and nucleotide sugar metabolism	0.0148548	0.0148548	2.27562	12.0083	0.188107	2	48	GALE;GALK1
9	hsa3030	DNA replication	0.00853614	0.00976233	2.27562	16.2801	0.14108	2	36	MCM5;POLE4
9	hsa0052	Galactose metabolism	0.00485868	0.00763329	2.27562	22.1752	0.10581	2	27	GALE;GALK1
9	hsa5016	Huntington's disease	0.00508886	0.00763329	2.27562	6.6651	0.717158	4	183	COX5B;NDUFA6;NDUFA13;NDUFS7
9	hsa1100	Metabolic pathways	0.000402631	0.00181184	2.27562	4.61343	4.42835	12	1130	COX5B;GALE;GALK1;NDUFA6;PCYT2;DGAT1;B3GNT3;EBP;POLR3K;POLE4;CYP4F11;NDUFS7
9	hsa0190	Oxidative phosphorylation	0.0015532	0.00349471	2.27562	9.40461	0.517294	4	132	COX5B;NDUFA6;NDUFA13;NDUFS7
9	hsa5012	Parkinson's disease	0.00146777	0.00349471	2.27562	9.55723	0.509456	4	130	COX5B;NDUFA6;NDUFA13;NDUFS7
9	hsa4810	Regulation of actin cytoskeleton	0.00867763	0.00976233	2.27562	5.67817	0.834725	4	213	MAPK3;EZR;BCAR1;MYH14
10	hsa4110	Cell cycle	0.0269029	0.0365045	1.42969	5.06228	0.654967	3	124	CCNA2;MAD2L1;MCM6
10	hsa0020	Citrate cycle (TCA cycle)	0.0107137	0.0365045	1.42969	14.3103	0.15846	2	30	MDH2;SDHD
10	hsa3015	mRNA surveillance pathway	0.00921687	0.0365045	1.42969	7.71161	0.438405	3	83	CSTF2;ETF1;FIP1L1
10	hsa5012	Parkinson's disease	0.0303846	0.0365045	1.42969	4.81805	0.686659	3	130	ATP5G3;SDHD;VDAC1
10	hsa4660	T cell receptor signaling pathway	0.0187415	0.0365045	1.42969	5.85	0.570455	3	108	CDC42;GRB2;VAV3
11	hsa5221	Acute myeloid leukemia	0.014255	0.0284534	1.57447	12.3957	0.184529	2	57	PIK3CB;STAT3
11	hsa4960	Aldosterone-regulated sodium reabsorption	0.0079152	0.0284534	1.57447	17.0882	0.135969	2	42	PIK3CB;SCNN1B
11	hsa4973	Carbohydrate digestion and absorption	0.0086632	0.0284534	1.57447	16.2689	0.142443	2	44	PIK3CB;SLC5A1
11	hsa0982	Drug metabolism - cytochrome P450	0.0227627	0.0284534	1.57447	9.57581	0.236326	2	73	FMO2;GSTA1
11	hsa4150	mTOR signaling pathway	0.0119577	0.0284534	1.57447	13.6471	0.168342	2	52	HIF1A;PIK3CB
11	hsa5212	Pancreatic cancer	0.0210385	0.0284534	1.57447	10.0035	0.226614	2	70	PIK3CB;STAT3
11	hsa4146	Peroxisome	0.0263814	0.0293126	1.57447	8.82047	0.255751	2	79	HSD17B4;SCP2
11	hsa120	Primary bile acid biosynthesis	0.00115986	0.0115986	1.57447	49.042	0.0517976	2	16	HSD17B4;SCP2
11	hsa5211	Renal cell carcinoma	0.0210385	0.0284534	1.57447	10.0035	0.226614	2	70	HIF1A;PIK3CB
12	hsa5014	Amyotrophic lateral sclerosis (ALS)	0.0088554	0.0251781	1.49281	16.2521	0.144488	2	53	CASP3;RAC1
12	hsa5210	Colorectal cancer	0.0119799	0.0251781	1.49281	13.7929	0.169024	2	62	CASP3;RAC1
12	hsa5120	Epithelial cell signaling in Helicobacter pylori infection	0.0142951	0.0251781	1.49281	12.526	0.185381	2	68	CASP3;RAC1
12	hsa4670	Leukocyte transendothelial migration	0.0387974	0.0463921	1.49281	7.19173	0.316238	2	116	CYBA;RAC1
12	hsa4380	Osteoclast differentiation	0.0463921	0.0463921	1.49281	6.4932	0.348952	2	128	CYBA;RAC1
12	hsa4115	p53 signaling pathway	0.0142951	0.0251781	1.49281	12.526	0.185381	2	68	CASP3;BBC3
12	hsa3050	Proteasome	0.00616668	0.0251781	1.49281	19.7653	0.119952	2	44	PSMA5;PSMD13
12	hsa5416	Viral myocarditis	0.0151069	0.0251781	1.49281	12.1534	0.190833	2	70	CASP3;RAC1
13	hsa2010	ABC transporters	0.000296622	0.000593245	2.68817	28.3415	0.134946	3	44	ABCA2;ABCG1;ABCC10
13	hsa4530	Tight junction	0.00708656	0.00708656	2.68817	8.87132	0.404839	3	132	CLDN3;PRKCZ;TJP3
15	hsa4610	Complement and coagulation cascades	0.00576822	0.0173047	1.54253	21.6119	0.117567	2	69	C6;SERPINA1
15	hsa5016	Huntington's disease	0.0369082	0.0369082	1.54253	7.84254	0.311808	2	183	DNAI1;DNAI2
16	hsa0970	Aminoacyl-tRNA biosynthesis	0.0208879	0.0208879	2.28048	9.98619	0.225422	2	63	IARS;IARS2
16	hsa0290	Valine, leucine and isoleucine biosynthesis	0.000657832	0.00131566	2.28048	68.2924	0.0393593	2	11	IARS;IARS2
17	hsa4144	Endocytosis	0.00877892	0.0206532	1.52782	8.57273	0.445221	3	201	WWP1;ACAP2;ASAP1
17	hsa3018	RNA degradation	0.0103266	0.0206532	1.52782	15.249	0.157267	2	71	DDX6;CNOT8
17	hsa3013	RNA transport	0.0425968	0.0425968	1.52782	6.964	0.334469	2	151	NUP160;THOC2
18	hsa0270	Cysteine and methionine metabolism	0.00273497	0.00683742	1.87618	31.1337	0.079741	2	36	MPST;TST
18	hsa1100	Metabolic pathways	0.0250455	0.0355556	1.87618	3.60854	2.50298	6	1130	MPST;NDUFB7;TST;DPM3;PYCRL;DEGS2
18	hsa4122	Sulfur relay system	0.000201808	0.00100904	1.87618	132.909	0.0221503	2	10	MPST;TST
19	hsa4664	Fc epsilon RI signaling pathway	0.0146608	0.0195478	1.95484	12.5065	0.188448	2	79	LCP2;VAV1
19	hsa4670	Leukocyte transendothelial migration	0.00233597	0.00734735	1.95484	13.8584	0.276708	3	116	MMP2;NCF4;VAV1
19	hsa4650	Natural killer cell mediated cytotoxicity	0.00367368	0.00734735	1.95484	11.7334	0.324416	3	136	LCP2;PRF1;VAV1
19	hsa4380	Osteoclast differentiation	0.0030933	0.00734735	1.95484	12.5018	0.305333	3	128	LCP2;NCF4;SIRPG
19	hsa4660	T cell receptor signaling pathway	9.41901e-05	0.000753521	1.95484	22.1192	0.257625	4	108	LCP2;PDCD1;PRKCQ;VAV1
19	hsa4530	Tight junction	0.0382855	0.0437548	1.95484	7.33974	0.314875	2	132	PRKCQ;MYH7B
19	hsa5416	Viral myocarditis	0.0116332	0.0186131	1.95484	14.1838	0.166979	2	70	PRF1;MYH7B
19	hsa4310	Wnt signaling pathway	0.048292	0.048292	1.95484	6.4268	0.357812	2	150	LEF1;NKD1
20	hsa3013	RNA transport	0.0366512	0.0366512	1.43591	7.66174	0.308741	2	151	EIF4G2;PRMT5
22	hsa4144	Endocytosis	0.000748538	0.000748538	3.12579	12.7671	0.445221	4	201	RAB11A;RAB11FIP2;SH3GLB1;VPS37B
23	hsa3015	mRNA surveillance pathway	0.000887219	0.00354888	1.62672	19.6875	0.197989	3	83	SMG7;RBM8A;CPSF4
23	hsa4530	Tight junction	0.0382855	0.0444296	1.62672	7.33974	0.314875	2	132	CLDN7;EXOC4
24	hsa4110	Cell cycle	1.9607e-05	0.00019607	1.90549	20.0735	0.359175	5	124	CDK1;MAD2L1;TTK;WEE1;ESPL1
24	hsa5220	Chronic myeloid leukemia	0.0183952	0.0286128	1.90549	10.8563	0.21145	2	73	NRAS;PTPN11
24	hsa4540	Gap junction	0.0272382	0.0286128	1.90549	8.73333	0.260692	2	90	CDK1;NRAS
24	hsa0310	Lysine degradation	0.00695578	0.0231859	1.90549	18.4444	0.127449	2	44	ASH1L;SUV39H2
24	hsa3015	mRNA surveillance pathway	0.0234198	0.0286128	1.90549	9.49959	0.240416	2	83	RNMT;NUDT21
24	hsa4114	Oocyte meiosis	0.000246935	0.00123468	1.90549	16.3647	0.324416	4	112	CDK1;MAD2L1;AURKA;ESPL1
24	hsa4914	Progesterone-mediated oocyte maturation	0.0250267	0.0286128	1.90549	9.15556	0.249105	2	86	CDK1;MAD2L1
24	hsa5211	Renal cell carcinoma	0.0169904	0.0286128	1.90549	11.3412	0.20276	2	70	NRAS;PTPN11
25	hsa5010	Alzheimer's disease	0.00800239	0.0257237	1.55292	8.67378	0.426819	3	167	CALM3;ITPR3;NDUFV1
25	hsa0520	Amino sugar and nucleotide sugar metabolism	0.0064266	0.0257237	1.55292	19.4247	0.122678	2	48	AMDHD2;NAGK
25	hsa4144	Endocytosis	0.0132802	0.0257237	1.55292	7.14141	0.513716	3	201	ADRBK1;RAB11FIP3;LDLRAP1
25	hsa4971	Gastric acid secretion	0.0148103	0.0257237	1.55292	12.3547	0.189129	2	74	CALM3;ITPR3
25	hsa4912	GnRH signaling pathway	0.0266127	0.0325267	1.55292	8.94328	0.258136	2	101	CALM3;ITPR3
25	hsa4720	Long-term potentiation	0.0133203	0.0257237	1.55292	13.0905	0.178906	2	70	CALM3;ITPR3
25	hsa4114	Oocyte meiosis	0.00260415	0.0257237	1.55292	13.1766	0.28625	3	112	CALM3;ITPR3;PKMYT1
25	hsa4070	Phosphatidylinositol signaling system	0.0163696	0.0257237	1.55292	11.6964	0.199353	2	78	CALM3;ITPR3
25	hsa4970	Salivary secretion	0.0210039	0.0288803	1.55292	10.1981	0.227466	2	89	CALM3;ITPR3
25	hsa4270	Vascular smooth muscle contraction	0.0343842	0.0343842	1.55292	7.74629	0.296473	2	116	CALM3;ITPR3
26	hsa4520	Adherens junction	0.0468454	0.0468454	1.45167	6.25135	0.348271	2	73	CDC42;WASL
26	hsa5100	Bacterial invasion of epithelial cells	0.00429961	0.0214981	1.45167	10.3415	0.333958	3	70	CBLB;CDC42;WASL
26	hsa5120	Epithelial cell signaling in Helicobacter pylori infection	0.041201	0.0457789	1.45167	6.73077	0.324416	2	68	CDC42;ATP6V1G1
26	hsa4114	Oocyte meiosis	0.0156663	0.0391658	1.45167	6.31046	0.534333	3	112	PGR;PPP3CA;SLK
26	hsa5130	Pathogenic Escherichia coli infection	0.0288443	0.0441722	1.45167	8.24359	0.267166	2	56	CDC42;WASL
26	hsa4145	Phagosome	0.0353377	0.0441722	1.45167	4.5528	0.729937	3	153	DYNC1LI2;ATP6V1G1;DYNC1LI1
26	hsa5131	Shigellosis	0.0337798	0.0441722	1.45167	7.53846	0.291021	2	61	CDC42;WASL
26	hsa4660	T cell receptor signaling pathway	0.014212	0.0391658	1.45167	6.55543	0.51525	3	108	CBLB;CDC42;PPP3CA
26	hsa4120	Ubiquitin mediated proteolysis	0.0256274	0.0441722	1.45167	5.19	0.644062	3	135	CBLB;UBA3;UBA6
26	hsa4962	Vasopressin-regulated water reabsorption	0.00113013	0.0113013	1.45167	16.9756	0.209917	3	44	DYNC1LI2;DYNC1LI1;DCTN4
27	hsa0601	Glycosphingolipid biosynthesis - lacto and neolacto series	0.00915899	0.0141527	2.10304	15.6237	0.146192	2	26	FUT3;FUT6
27	hsa0340	Histidine metabolism	0.0113222	0.0141527	2.10304	13.8805	0.16306	2	29	HNMT;ACY3
27	hsa1100	Metabolic pathways	0.0159388	0.0159388	2.10304	2.41145	6.35372	12	1130	FBP1;FUT3;FUT6;NDUFB1;NME3;SAT1;PPAP2C;PGLS;ACSL5;NANS;NDUFA11;ALG14
27	hsa0030	Pentose phosphate pathway	0.00985713	0.0141527	2.10304	14.9961	0.151815	2	27	FBP1;PGLS
27	hsa3010	Ribosome	0.000135166	0.000675832	2.10304	11.9394	0.511671	5	91	RPL27A;RPL29;RPS11;RPS14;RPS15
28	hsa5330	Allograft rejection	0.0191142	0.0380444	1.47986	10.3571	0.214347	2	37	HLA-A;HLA-B
28	hsa5320	Autoimmune thyroid disease	0.0360608	0.0408423	1.47986	7.23125	0.301244	2	52	HLA-A;HLA-B
28	hsa4514	Cell adhesion molecules (CAMs)	0.0408423	0.0408423	1.47986	4.2469	0.770489	3	133	HLA-A;HLA-B;SELPLG
28	hsa0601	Glycosphingolipid biosynthesis - lacto and neolacto series	0.00970507	0.0291152	1.47986	15.1328	0.150622	2	26	FUT2;FUT6
28	hsa5332	Graft-versus-host disease	0.0231978	0.0380444	1.47986	9.28846	0.237519	2	41	HLA-A;HLA-B
28	hsa0190	Oxidative phosphorylation	0.0400767	0.0408423	1.47986	4.28057	0.764696	3	132	ATP5G2;ATP6V0E1;NDUFA13
28	hsa5012	Parkinson's disease	0.00637087	0.0286689	1.47986	6.04127	0.75311	4	130	ATP5G2;UBB;UBA7;NDUFA13
28	hsa4145	Phagosome	0.0017034	0.0153306	1.47986	6.62512	0.886352	5	153	CYBA;HLA-A;HLA-B;NCF4;ATP6V0E1
28	hsa4940	Type I diabetes mellitus	0.0253629	0.0380444	1.47986	8.83232	0.249105	2	43	HLA-A;HLA-B
29	hsa0330	Arginine and proline metabolism	0.0428904	0.0480588	2.48207	6.53959	0.331232	2	54	PYCR1;ALDH18A1
29	hsa5213	Endometrial cancer	0.0400463	0.0480588	2.48207	6.80353	0.318964	2	52	PTEN;TP53
29	hsa0480	Glutathione metabolism	0.0372783	0.0480588	2.48207	7.08946	0.306696	2	50	MGST2;GGCT
29	hsa5200	Pathways in cancer	0.0469356	0.0480588	2.48207	2.76957	1.99966	5	326	LAMC2;PTEN;TP53;CBLC;EGLN3
29	hsa3010	Ribosome	2.9374e-12	2.34992e-11	2.48207	31.6415	0.558187	11	91	RPSA;RPL22;RPL23A;RPL26;RPL31;RPLP0;RPS13;RPS14;RPS23;RPS25;RSL24D1
29	hsa5222	Small cell lung cancer	0.0148386	0.0480588	2.48207	6.37583	0.521384	3	85	LAMC2;PTEN;TP53
29	hsa0380	Tryptophan metabolism	0.0270119	0.0480588	2.48207	8.51912	0.257625	2	42	HADH;CCBL2
30	hsa5330	Allograft rejection	0.0259563	0.0389344	1.64955	8.71278	0.252172	2	37	HLA-DRA;HLA-F
30	hsa5320	Autoimmune thyroid disease	0.0484878	0.0484878	1.64955	6.08316	0.354404	2	52	HLA-DRA;HLA-F
30	hsa4662	B cell receptor signaling pathway	0.0141138	0.0282277	1.64955	6.48311	0.51116	3	75	INPP5D;RAC2;VAV1
30	hsa5100	Bacterial invasion of epithelial cells	0.001227	0.007362	1.64955	9.70202	0.477083	4	70	RHOG;SEPT1;WAS;ARPC1B
30	hsa4514	Cell adhesion molecules (CAMs)	0.000246487	0.00360058	1.64955	7.92311	0.906458	6	133	CD6;HLA-DRA;HLA-F;ICAM2;ICAM3;ITGB7
30	hsa4062	Chemokine signaling pathway	0.0386063	0.0463275	1.64955	3.38979	1.28812	4	189	RAC2;CCL19;VAV1;WAS
30	hsa4664	Fc epsilon RI signaling pathway	0.0162228	0.029201	1.64955	6.13762	0.538422	3	79	INPP5D;RAC2;VAV1
30	hsa4666	Fc gamma R-mediated phagocytosis	0.000400064	0.00360058	1.64955	9.21348	0.640654	5	94	INPP5D;RAC2;VAV1;WAS;ARPC1B
30	hsa5332	Graft-versus-host disease	0.0314183	0.0435022	1.64955	7.81377	0.279434	2	41	HLA-DRA;HLA-F
30	hsa4672	Intestinal immune network for IgA production	0.0419528	0.0463528	1.64955	6.6167	0.327143	2	48	HLA-DRA;ITGB7
30	hsa4670	Leukocyte transendothelial migration	0.0437777	0.0463528	1.64955	4.10141	0.790595	3	116	NCF4;RAC2;VAV1
30	hsa4650	Natural killer cell mediated cytotoxicity	0.0132183	0.0282277	1.64955	4.79545	0.926904	4	136	CD48;ICAM2;RAC2;VAV1
30	hsa4145	Phagosome	0.0195909	0.0320578	1.64955	4.23565	1.04277	4	153	HLA-DRA;HLA-F;NCF4;CORO1A
30	hsa0860	Porphyrin and chlorophyll metabolism	0.00299719	0.0107899	1.64955	11.7345	0.293065	3	43	HMOX1;HMOX2;UROD
30	hsa4810	Regulation of actin cytoskeleton	0.00290881	0.0107899	1.64955	4.79284	1.4517	6	213	ITGAX;ITGB7;RAC2;VAV1;WAS;ARPC1B
30	hsa5131	Shigellosis	0.00803204	0.0240961	1.64955	8.06757	0.415744	3	61	RHOG;WAS;ARPC1B
30	hsa4940	Type I diabetes mellitus	0.0343053	0.0441069	1.64955	7.43004	0.293065	2	43	HLA-DRA;HLA-F
30	hsa5416	Viral myocarditis	0.0117123	0.0282277	1.64955	6.97297	0.477083	3	70	HLA-DRA;HLA-F;RAC2
31	hsa5160	Hepatitis C	0.0248669	0.0248669	1.83255	9.63973	0.25115	2	134	PIK3CB;EIF2AK2
31	hsa4141	Protein processing in endoplasmic reticulum	0.00304889	0.00914668	1.83255	13.1852	0.309252	3	165	EIF2AK2;UBE2D1;SAR1A
31	hsa3008	Ribosome biogenesis in eukaryotes	0.00931896	0.0139784	1.83255	16.4672	0.14994	2	80	NVL;XPO1
32	hsa0590	Arachidonic acid metabolism	0.0184571	0.0352371	1.72164	10.6944	0.211109	2	59	GPX7;GGT6
32	hsa0982	Drug metabolism - cytochrome P450	0.0275121	0.0352371	1.72164	8.56486	0.261203	2	73	GSTT1;GSTO2
32	hsa0480	Glutathione metabolism	2.50803e-05	0.000225723	1.72164	29.6777	0.178906	4	50	GPX7;GSTT1;GSTO2;GGT6
32	hsa0980	Metabolism of xenobiotics by cytochrome P450	0.0261266	0.0352371	1.72164	8.81617	0.254047	2	71	GSTT1;GSTO2
32	hsa5322	Systemic lupus erythematosus	0.0119257	0.0352371	1.72164	7.16165	0.486625	3	136	HIST1H2AE;HIST1H2AC;HIST1H4E
32	hsa5216	Thyroid cancer	0.00467117	0.0210203	1.72164	22.694	0.103766	2	29	CDH1;PAX8
33	hsa5010	Alzheimer's disease	0.037397	0.0442011	1.41959	7.66734	0.313001	2	167	APBB1;ATP5A1
33	hsa5016	Huntington's disease	0.0442011	0.0442011	1.41959	6.96992	0.342989	2	183	SLC25A5;ATP5A1
33	hsa5012	Parkinson's disease	0.0234949	0.0442011	1.41959	9.94792	0.243653	2	130	SLC25A5;ATP5A1
33	hsa5130	Pathogenic Escherichia coli infection	0.00465441	0.0261726	1.41959	23.8848	0.104958	2	56	NCL;TUBA1B
34	hsa5010	Alzheimer's disease	0.0305679	0.0440254	2.33945	3.65773	1.19509	4	167	COX4I1;COX6A1;NDUFB7;NDUFA11
34	hsa0260	Glycine, serine and threonine metabolism	0.0216519	0.0389734	2.33945	9.66167	0.229	2	32	AMT;PHGDH
34	hsa5016	Huntington's disease	0.00931484	0.031804	2.33945	4.28864	1.30959	5	183	COX4I1;COX6A1;NDUFB7;POLR2F;NDUFA11
34	hsa0310	Lysine degradation	0.0391337	0.0440254	2.33945	6.8869	0.314875	2	44	ECHS1;OGDHL
34	hsa1100	Metabolic pathways	0.0471609	0.0471609	2.33945	1.89022	8.08656	13	1130	AMT;COX4I1;COX6A1;DDOST;ECHS1;MPST;NDUFB7;POLR2F;QARS;PEMT;PHGDH;OGDHL;NDUFA11
34	hsa0190	Oxidative phosphorylation	0.0141351	0.031804	2.33945	4.68668	0.944624	4	132	COX4I1;COX6A1;NDUFB7;NDUFA11
34	hsa5012	Parkinson's disease	0.0134253	0.031804	2.33945	4.76274	0.930312	4	130	COX4I1;COX6A1;NDUFB7;NDUFA11
34	hsa3010	Ribosome	1.94019e-11	1.74617e-10	2.33945	25.4907	0.651218	11	91	FAU;RPL3;RPL5;RPL7A;RPL18;RPS3;RPS4X;RPS8;RPS9;RPS14;RPS15
34	hsa0380	Tryptophan metabolism	0.0359373	0.0440254	2.33945	7.23375	0.300562	2	42	ECHS1;OGDHL
37	hsa3060	Protein export	0.00030488	0.000609761	2.55577	111.257	0.0274323	2	23	SRP19;SEC61B
37	hsa3013	RNA transport	0.0126854	0.0126854	2.55577	15.3369	0.180099	2	151	EIF4E2;THOC7
38	hsa5014	Amyotrophic lateral sclerosis (ALS)	0.0150574	0.036989	1.41668	11.9649	0.18964	2	53	TNFRSF1A;TP53
38	hsa4210	Apoptosis	0.0380102	0.0420951	1.41668	7.13684	0.311297	2	87	TNFRSF1A;TP53
38	hsa5219	Bladder cancer	0.00963295	0.036989	1.41668	15.2842	0.150281	2	42	CCND1;TP53
38	hsa5220	Chronic myeloid leukemia	0.0275121	0.036989	1.41668	8.56486	0.261203	2	73	CCND1;TP53
38	hsa5210	Colorectal cancer	0.0202681	0.036989	1.41668	10.1544	0.221844	2	62	CCND1;TP53
38	hsa5213	Endometrial cancer	0.0145203	0.036989	1.41668	12.2063	0.186062	2	52	CCND1;TP53
38	hsa5214	Glioma	0.0221511	0.036989	1.41668	9.66583	0.232578	2	65	CCND1;TP53
38	hsa0532	Glycosaminoglycan biosynthesis - chondroitin sulfate	0.00269811	0.036989	1.41668	30.6737	0.0787187	2	22	CHPF2;CHST12
38	hsa5218	Melanoma	0.0261266	0.036989	1.41668	8.81617	0.254047	2	71	CCND1;TP53
38	hsa5223	Non-small cell lung cancer	0.015603	0.036989	1.41668	11.7328	0.193219	2	54	CCND1;TP53
38	hsa4115	p53 signaling pathway	0.0241044	0.036989	1.41668	9.22169	0.243312	2	68	CCND1;TP53
38	hsa5212	Pancreatic cancer	0.025445	0.036989	1.41668	8.94737	0.250469	2	70	CCND1;TP53
38	hsa5215	Prostate cancer	0.0396189	0.0420951	1.41668	6.97036	0.318453	2	89	CCND1;TP53
38	hsa5222	Small cell lung cancer	0.0364279	0.0420951	1.41668	7.31135	0.30414	2	85	CCND1;TP53
38	hsa5216	Thyroid cancer	0.00467117	0.036989	1.41668	22.694	0.103766	2	29	CCND1;TP53
39	hsa4141	Protein processing in endoplasmic reticulum	0.0248387	0.0248387	1.60487	9.98598	0.253024	2	165	EIF2AK2;UBE2D1
40	hsa4520	Adherens junction	0.0499191	0.0499191	1.59457	6.01878	0.360709	2	73	SNAI2;LEF1
40	hsa5412	Arrhythmogenic right ventricular cardiomyopathy (ARVC)	0.00555706	0.0203759	1.59457	9.37541	0.36565	3	74	CDH2;ITGA11;LEF1
40	hsa4514	Cell adhesion molecules (CAMs)	0.000424962	0.00351164	1.59457	9.29688	0.657182	5	133	CD4;CDH2;HLA-F;SELL;SDC3
40	hsa5210	Colorectal cancer	0.0371324	0.0485019	1.59457	7.1358	0.306355	2	62	TGFB1;LEF1
40	hsa4060	Cytokine-cytokine receptor interaction	0.0396833	0.0485019	1.59457	3.42008	1.30942	4	265	CD27;FLT3LG;TGFB1;PLEKHO2
40	hsa4640	Hematopoietic cell lineage	0.00898184	0.0247001	1.59457	7.81222	0.434827	3	88	CD4;CD37;FLT3LG
40	hsa5144	Malaria	0.0258844	0.0474547	1.59457	8.75435	0.252002	2	51	TGFB1;SDC3
40	hsa5340	Primary immunodeficiency	0.000638481	0.00351164	1.59457	20.9423	0.172943	3	35	CD4;LCK;ZAP70
40	hsa4660	T cell receptor signaling pathway	0.0156433	0.0344153	1.59457	6.3022	0.533651	3	108	CD4;LCK;ZAP70
41	hsa0514	Other types of O-glycan biosynthesis	0.0051512	0.0051512	3.15252	22.0114	0.109729	2	46	CHST10;POMT1
41	hsa3010	Ribosome	4.80859e-05	9.61717e-05	3.15252	26.5195	0.217073	4	91	RPL7A;RPL13;RPL36;RSL24D1
42	hsa4514	Cell adhesion molecules (CAMs)	0.00613059	0.0245224	1.46865	9.43187	0.385245	3	133	L1CAM;CLDN9;CLDN16
42	hsa5414	Dilated cardiomyopathy	0.0272382	0.0363176	1.46865	8.73333	0.260692	2	90	ADCY5;CACNG4
42	hsa4670	Leukocyte transendothelial migration	0.0434132	0.0434132	1.46865	6.71111	0.336003	2	116	CLDN9;CLDN16
43	hsa5010	Alzheimer's disease	8.73914e-05	0.000393261	2.26026	10.0816	0.768274	6	167	ATP5D;COX7B;GRIN2D;NDUFA3;NDUFS8;UQCR10
43	hsa4260	Cardiac muscle contraction	0.048274	0.048274	2.26026	6.15147	0.354234	2	77	COX7B;UQCR10
43	hsa0982	Drug metabolism - cytochrome P450	0.0438449	0.048274	2.26026	6.50254	0.335832	2	73	ALDH3B2;GSTT1
43	hsa5016	Huntington's disease	0.00128859	0.00289933	2.26026	7.23187	0.841881	5	183	ATP5D;COX7B;NDUFA3;NDUFS8;UQCR10
43	hsa1100	Metabolic pathways	0.00241847	0.00435324	2.26026	3.38032	5.1985	12	1130	ALDH3B2;ATP5D;COX7B;HMGCL;NAGLU;NDUFA3;NDUFS8;TCIRG1;AGPAT2;UQCR10;DCXR;DHRS4L2
43	hsa0980	Metabolism of xenobiotics by cytochrome P450	0.0416917	0.048274	2.26026	6.69333	0.326631	2	71	ALDH3B2;GSTT1
43	hsa0190	Oxidative phosphorylation	2.31895e-05	0.000208705	2.26026	12.9615	0.607258	6	132	ATP5D;COX7B;NDUFA3;NDUFS8;TCIRG1;UQCR10
43	hsa5012	Parkinson's disease	0.000269354	0.000808062	2.26026	10.3945	0.598058	5	130	ATP5D;COX7B;NDUFA3;NDUFS8;UQCR10
46	hsa4910	Insulin signaling pathway	0.0177323	0.0265985	1.60107	12.0252	0.21162	2	138	EIF4E2;CBLC
46	hsa4115	p53 signaling pathway	0.0045186	0.0135558	1.60107	25.0823	0.104277	2	68	CCNB1;TNFRSF10B
47	hsa5010	Alzheimer's disease	0.00760619	0.00908784	2.04154	23.0263	0.142273	2	167	UQCRH;ATP5H
47	hsa5016	Huntington's disease	0.00908784	0.00908784	2.04154	20.9319	0.155904	2	183	UQCRH;ATP5H
47	hsa0190	Oxidative phosphorylation	0.00480215	0.00908784	2.04154	29.4051	0.112455	2	132	UQCRH;ATP5H
47	hsa5012	Parkinson's disease	0.0046604	0.00908784	2.04154	29.875	0.110751	2	130	UQCRH;ATP5H
48	hsa4142	Lysosome	0.0243086	0.0243086	1.61424	9.6437	0.247402	2	121	ARSA;CTSB
49	hsa5010	Alzheimer's disease	0.0180705	0.0322052	1.48923	6.11729	0.569092	3	167	ATP5G1;COX4I1;UQCRH
49	hsa4260	Cardiac muscle contraction	0.0277106	0.032329	1.48923	8.55407	0.262396	2	77	COX4I1;UQCRH
49	hsa5016	Huntington's disease	0.0230037	0.0322052	1.48923	5.55784	0.623616	3	183	ATP5G1;COX4I1;UQCRH
49	hsa0190	Oxidative phosphorylation	0.00958152	0.0322052	1.48923	7.8249	0.449821	3	132	ATP5G1;COX4I1;UQCRH
49	hsa5012	Parkinson's disease	0.00918913	0.0322052	1.48923	7.9509	0.443006	3	130	ATP5G1;COX4I1;UQCRH
50	hsa3030	DNA replication	2.47009e-05	4.94017e-05	2.8809	75.6623	0.0613392	3	36	LIG1;MCM3;RNASEH2A
50	hsa3440	Homologous recombination	1.1415e-05	4.566e-05	2.8809	100.011	0.0477083	3	28	XRCC3;RAD54L;MUS81
50	hsa3013	RNA transport	0.025842	0.0344561	2.8809	9.58054	0.257284	2	151	RNPS1;NUP210
51	hsa5219	Bladder cancer	0.00635234	0.0211745	1.64744	19.3733	0.121656	2	42	CDH1;TP53
51	hsa5210	Colorectal cancer	0.0134856	0.0249333	1.64744	12.8711	0.179588	2	62	MLH1;TP53
51	hsa5213	Endometrial cancer	0.000408736	0.00408736	1.64744	25.3776	0.150622	3	52	CDH1;MLH1;TP53
51	hsa5214	Glioma	0.0147582	0.0249333	1.64744	12.2519	0.188277	2	65	CALM2;TP53
51	hsa4720	Long-term potentiation	0.0169904	0.0249333	1.64744	11.3412	0.20276	2	70	CALM2;PPP1CC
51	hsa5218	Melanoma	0.0174533	0.0249333	1.64744	11.1749	0.205657	2	71	CDH1;TP53
51	hsa4114	Oocyte meiosis	0.0407323	0.0434132	1.64744	6.96	0.324416	2	112	CALM2;PPP1CC
51	hsa3010	Ribosome	0.0278032	0.034754	1.64744	8.63371	0.263588	2	91	RPL5;RPL27A
51	hsa5216	Thyroid cancer	0.00306239	0.0153119	1.64744	28.7654	0.0840007	2	29	CDH1;TP53
51	hsa4270	Vascular smooth muscle contraction	0.0434132	0.0434132	1.64744	6.71111	0.336003	2	116	CALM2;PPP1CC
52	hsa4141	Protein processing in endoplasmic reticulum	0.00742969	0.0148594	1.67324	23.317	0.140569	2	165	UBE2D2;SEC31A
54	hsa4110	Cell cycle	0.0388538	0.0475305	1.48498	7.22825	0.316919	2	124	CDK1;ESPL1
54	hsa4540	Gap junction	0.0214497	0.0357495	1.48498	10.0804	0.230022	2	90	CDK1;ITPR3
54	hsa4114	Oocyte meiosis	0.00260415	0.0130208	1.48498	13.1766	0.28625	3	112	CDK1;ITPR3;ESPL1
54	hsa4810	Regulation of actin cytoskeleton	0.0155267	0.0357495	1.48498	6.71905	0.544386	3	213	ITGA5;RRAS;NCKAP1
55	hsa3060	Protein export	0.00485868	0.0121467	2.2737	22.1752	0.10581	2	23	SEC11A;IMMP1L
55	hsa3010	Ribosome	2.68101e-06	1.34051e-05	2.2737	19.3513	0.41864	6	91	RPSA;RPL11;RPL22;RPS4X;RPS6;RPS7
55	hsa3013	RNA transport	0.0310853	0.0310853	2.2737	4.80912	0.694667	3	151	EIF2S3;XPO1;EIF5B
55	hsa3040	Spliceosome	0.0198173	0.0290802	2.2737	5.76411	0.584256	3	127	HNRNPK;SRSF1;SMNDC1
55	hsa4120	Ubiquitin mediated proteolysis	0.0232642	0.0290802	2.2737	5.4072	0.62106	3	135	CDC27;CUL4B;UBE2E3
57	hsa4340	Hedgehog signaling pathway	0.0182802	0.0416651	1.36931	10.7278	0.209917	2	56	IHH;WNT2
57	hsa3320	PPAR signaling pathway	0.0277767	0.0416651	1.36931	8.49853	0.262396	2	70	CYP27A1;ACSL5
57	hsa3010	Ribosome	0.0449303	0.0449303	1.36931	6.46966	0.341114	2	91	RPL27;RPS9
58	hsa4142	Lysosome	0.000258265	0.00154959	1.93968	16.3419	0.329869	4	121	ASAH1;LIPA;NAGA;ENTPD4
58	hsa4146	Peroxisome	0.0190003	0.0285005	1.93968	10.7161	0.215369	2	79	CAT;CRAT
58	hsa0100	Steroid biosynthesis	0.00115986	0.00347958	1.93968	49.042	0.0517976	2	19	LIPA;SOAT1
58	hsa4962	Vasopressin-regulated water reabsorption	0.00616668	0.0123334	1.93968	19.7653	0.119952	2	44	NSF;RAB11A
59	hsa5330	Allograft rejection	0.000796201	0.00415683	2.1812	66.5943	0.0441302	2	37	HLA-DQB1;HLA-DRB1
59	hsa4612	Antigen processing and presentation	0.00333225	0.00566483	2.1812	31.2865	0.0906458	2	76	HLA-DQB1;HLA-DRB1
59	hsa5310	Asthma	0.000522117	0.00415683	2.1812	83.3429	0.0357812	2	30	HLA-DQB1;HLA-DRB1
59	hsa5320	Autoimmune thyroid disease	0.00157174	0.00426749	2.1812	46.496	0.0620208	2	52	HLA-DQB1;HLA-DRB1
59	hsa4514	Cell adhesion molecules (CAMs)	0.00993437	0.012594	2.1812	17.4992	0.15863	2	133	HLA-DQB1;HLA-DRB1
59	hsa5332	Graft-versus-host disease	0.000978076	0.00415683	2.1812	59.7231	0.048901	2	41	HLA-DQB1;HLA-DRB1
59	hsa4672	Intestinal immune network for IgA production	0.0013401	0.00426749	2.1812	50.5739	0.05725	2	48	HLA-DQB1;HLA-DRB1
59	hsa5140	Leishmaniasis	0.00299533	0.00565785	2.1812	33.0971	0.0858749	2	72	HLA-DQB1;HLA-DRB1
59	hsa4145	Phagosome	0.0130099	0.0147446	2.1812	15.1285	0.182484	2	153	HLA-DQB1;HLA-DRB1
59	hsa5323	Rheumatoid arthritis	0.0047471	0.00733642	2.1812	25.9461	0.108536	2	91	HLA-DQB1;HLA-DRB1
59	hsa5150	Staphylococcus aureus infection	0.0017572	0.00426749	2.1812	43.8415	0.0655989	2	55	HLA-DQB1;HLA-DRB1
59	hsa5322	Systemic lupus erythematosus	0.0103715	0.012594	2.1812	17.0985	0.162208	2	136	HLA-DQB1;HLA-DRB1
59	hsa5145	Toxoplasmosis	0.00979058	0.012594	2.1812	17.6369	0.157437	2	132	HLA-DQB1;HLA-DRB1
59	hsa4940	Type I diabetes mellitus	1.25659e-05	0.000213621	2.1812	109.162	0.0512864	3	43	HLA-DQB1;HLA-DRB1;ICA1
59	hsa5416	Viral myocarditis	0.00283333	0.00565785	2.1812	34.0824	0.0834895	2	70	HLA-DQB1;HLA-DRB1
60	hsa5146	Amoebiasis	0.0328849	0.0463921	1.56713	7.89698	0.288976	2	106	CD14;PLCB2
60	hsa4612	Antigen processing and presentation	0.0176594	0.0353188	1.56713	11.1564	0.20719	2	76	CD4;TAPBP
60	hsa4640	Hematopoietic cell lineage	0.00158398	0.00950389	1.56713	15.6597	0.239905	3	88	CD4;CD14;CSF1R
60	hsa4142	Lysosome	0.00393433	0.011803	1.56713	11.2158	0.329869	3	121	ARSA;CD68;MAN2B1
60	hsa4380	Osteoclast differentiation	0.0463921	0.0463921	1.56713	6.4932	0.348952	2	128	CSF1R;CYBA
61	hsa4115	p53 signaling pathway	0.0126017	0.0126017	1.9902	13.4918	0.173795	2	68	BBC3;PERP
61	hsa4530	Tight junction	0.00415085	0.0083017	1.9902	11.095	0.337366	3	132	MYH9;PARD6A;CRB3
63	hsa0020	Citrate cycle (TCA cycle)	0.00760743	0.0190186	1.9316	17.3065	0.132902	2	30	SDHD;SUCLG2
63	hsa0982	Drug metabolism - cytochrome P450	0.04092	0.04092	1.9316	6.77465	0.323394	2	73	MGST2;GSTO1
63	hsa0480	Glutathione metabolism	0.0202937	0.0338229	1.9316	10.0608	0.221503	2	50	MGST2;GSTO1
63	hsa0980	Metabolism of xenobiotics by cytochrome P450	0.038902	0.04092	1.9316	6.97343	0.314534	2	71	MGST2;GSTO1
63	hsa3010	Ribosome	4.08115e-05	0.000204058	1.9316	15.9385	0.403135	5	91	RPL6;RPL18;RPL27;RPL36;RSL24D1
64	hsa4360	Axon guidance	0.00252508	0.00757524	1.84929	13.6429	0.285739	3	129	PLXNA1;PLXNB1;NCK2
64	hsa0480	Glutathione metabolism	0.0052258	0.00783869	1.84929	22	0.110751	2	50	GPX7;GSTT1
65	hsa4110	Cell cycle	0.000119598	0.000956781	1.78473	12.6625	0.507071	5	124	BUB1B;CDC6;CDK4;MCM5;CCNB2
65	hsa5220	Chronic myeloid leukemia	0.0353063	0.0417269	1.78473	7.39309	0.298518	2	73	CDK4;CTBP2
65	hsa5016	Huntington's disease	0.0373082	0.0417269	1.78473	4.49603	0.748339	3	183	SLC25A5;ATP5A1;NDUFS2
65	hsa4115	p53 signaling pathway	0.0025298	0.00798648	1.78473	12.7033	0.278071	3	68	CDK4;CCNB2;GTSE1
65	hsa5012	Parkinson's disease	0.0152994	0.0305988	1.78473	6.43195	0.531607	3	130	SLC25A5;ATP5A1;NDUFS2
65	hsa3008	Ribosome biogenesis in eukaryotes	0.0417269	0.0417269	1.78473	6.72145	0.327143	2	80	RAN;NOP56
65	hsa3013	RNA transport	0.00299493	0.00798648	1.78473	7.75238	0.617482	4	151	RAN;EIF3A;EIF3F;PRMT5
66	hsa4110	Cell cycle	0.000119598	0.000956781	1.78473	12.6625	0.507071	5	124	BUB1B;CDC6;CDK4;MCM5;CCNB2
66	hsa5220	Chronic myeloid leukemia	0.0353063	0.0417269	1.78473	7.39309	0.298518	2	73	CDK4;CTBP2
66	hsa5016	Huntington's disease	0.0373082	0.0417269	1.78473	4.49603	0.748339	3	183	SLC25A5;ATP5A1;NDUFS2
66	hsa4115	p53 signaling pathway	0.0025298	0.00798648	1.78473	12.7033	0.278071	3	68	CDK4;CCNB2;GTSE1
66	hsa5012	Parkinson's disease	0.0152994	0.0305988	1.78473	6.43195	0.531607	3	130	SLC25A5;ATP5A1;NDUFS2
66	hsa3008	Ribosome biogenesis in eukaryotes	0.0417269	0.0417269	1.78473	6.72145	0.327143	2	80	RAN;NOP56
66	hsa3013	RNA transport	0.00299493	0.00798648	1.78473	7.75238	0.617482	4	151	RAN;EIF3A;EIF3F;PRMT5
67	hsa4520	Adherens junction	0.00929197	0.0243075	1.52015	16.2986	0.149259	2	73	TJP1;TCF7L1
67	hsa4210	Apoptosis	0.0130187	0.0243075	1.52015	13.5812	0.177884	2	87	PPP3R1;PRKAR1A
67	hsa5217	Basal cell carcinoma	0.00535904	0.0243075	1.52015	21.9019	0.112455	2	55	SMO;TCF7L1
67	hsa4540	Gap junction	0.01389	0.0243075	1.52015	13.1114	0.184018	2	90	TJP1;TUBA1A
67	hsa5200	Pathways in cancer	0.0256828	0.0359559	1.52015	5.71104	0.666553	3	326	SMO;VHL;TCF7L1
67	hsa4141	Protein processing in endoplasmic reticulum	0.0430981	0.0430981	1.52015	6.9865	0.337366	2	165	TUSC3;SEC24D
67	hsa4310	Wnt signaling pathway	0.0362068	0.0422412	1.52015	7.71486	0.306696	2	150	PPP3R1;TCF7L1
68	hsa4514	Cell adhesion molecules (CAMs)	0.00121509	0.00486035	1.57796	18.8868	0.226614	3	133	CDH3;CLDN6;NLGN4X
68	hsa4530	Tight junction	0.0200733	0.0401466	1.57796	11.0173	0.224911	2	132	CLDN6;CGN
69	hsa5219	Bladder cancer	0.00430861	0.0219094	1.6353	24.2292	0.100187	2	42	CDKN1A;RB1
69	hsa4110	Cell cycle	0.0341371	0.0341371	1.6353	7.83197	0.295791	2	124	CDKN1A;RB1
69	hsa5220	Chronic myeloid leukemia	0.0126077	0.0219094	1.6353	13.5775	0.174135	2	73	CDKN1A;RB1
69	hsa5214	Glioma	0.0100879	0.0219094	1.6353	15.3228	0.155052	2	65	CDKN1A;RB1
69	hsa5218	Melanoma	0.0119541	0.0219094	1.6353	13.9758	0.169364	2	71	CDKN1A;RB1
69	hsa5215	Prostate cancer	0.0183826	0.0219094	1.6353	11.0498	0.212302	2	89	CDKN1A;RB1
69	hsa3010	Ribosome	0.0191707	0.0219094	1.6353	10.7978	0.217073	2	91	RPL27;RPS25
70	hsa5010	Alzheimer's disease	8.73914e-05	0.00061174	2.37379	10.0816	0.768274	6	167	ATP5D;COX7A1;NDUFA2;TNFRSF1A;NDUFA13;NDUFS7
70	hsa0524	Butirosin and neomycin biosynthesis	0.0227992	0.0314377	2.37379	56.1346	0.0230022	1	5	HKDC1
70	hsa4623	Cytosolic DNA-sensing pathway	0.0269466	0.0314377	2.37379	8.57481	0.257625	2	56	TREX1;PYCARD
70	hsa5016	Huntington's disease	0.00128859	0.00225503	2.37379	7.23187	0.841881	5	183	ATP5D;COX7A1;NDUFA2;NDUFA13;NDUFS7
70	hsa0190	Oxidative phosphorylation	0.000289239	0.000674891	2.37379	10.2273	0.607258	5	132	ATP5D;COX7A1;NDUFA2;NDUFA13;NDUFS7
70	hsa5012	Parkinson's disease	0.000269354	0.000674891	2.37379	10.3945	0.598058	5	130	ATP5D;COX7A1;NDUFA2;NDUFA13;NDUFS7
70	hsa4141	Protein processing in endoplasmic reticulum	0.0389391	0.0389391	2.37379	4.38272	0.759073	3	165	SSR4;DNAJB12;SIL1
