# Supplementary material for: CeModule: an integrative framework for discovering regulatory patterns from genomic data in cancer
Source: BMC Bioinformatics. 2019 Feb 7;20:67. doi: 10.1186/s12859-019-2654-3 (PMC6367773; doi:10.1186/s12859-019-2654-3)
Supplement: Supplementary file 5 — Table S5. The list of regulatory modules enriched in miRNA cluster and miRNA family. (XLSX 18 kb) [file 12859_2019_2654_MOESM5_ESM.xlsx]

## Sheet: miRNA_family_OV
module	Category	Term	AC	Overlap	Percent	Fold	P-value	Bonferroni	FDR
1	Family	mir-500 family	MIPF0000139	2	0.666667	40.0741	0.00073297	0.0454	0.0991
1	Family	mir-8 family	MIPF0000019	2	0.4	24.0444	0.00240109	0.1489	0.2165
4	Family	mir-25 family	MIPF0000013	2	0.666667	36.0667	0.00091507	0.0924	0.0707
6	Family	mir-8 family	MIPF0000019	2	0.4	36.0667	0.00101173	0.087	0.1824
7	Family	mir-199 family	MIPF0000040	2	1	135.25	4.108e-05	0.00292	0.0222
12	Family	mir-500 family	MIPF0000139	2	0.666667	40.0741	0.00073297	0.0535	0.3965
15	Family	mir-506 family	MIPF0000130	5	0.454545	40.9848	1e-08	3.62e-08	1.31e-06
17	Family	mir-379 family	MIPF0000126	2	0.4	13.525	0.00779616	0.2963	0.8435
17	Family	mir-154 family	MIPF0000018	4	0.222222	7.51389	0.00122408	0.0465	0.1656
18	Family	mir-10 family	MIPF0000033	2	0.666667	36.0667	0.00091507	0.0448	0.1238
20	Family	mir-8 family	MIPF0000019	2	0.4	36.0667	0.00101173	0.083	0.0547
24	Family	mir-34 family	MIPF0000039	2	0.666667	72.1333	0.00020462	0.00818	0.0158
24	Family	mir-449 family	MIPF0000133	2	0.666667	72.1333	0.00020462	0.00818	0.0184
27	Family	mir-181 family	MIPF0000007	2	0.5	38.6429	0.00085196	0.0826	0.1152
27	Family	mir-25 family	MIPF0000013	2	0.666667	51.5238	0.00042863	0.0416	0.1159
30	Family	let-7 family	MIPF0000002	2	0.222222	17.1746	0.00495527	0.4906	0.2062
31	Family	mir-181 family	MIPF0000007	3	0.75	135.25	1.5e-07	7.47e-06	8.25e-05
36	Family	mir-34 family	MIPF0000039	2	0.666667	45.0833	0.0005708	0.0371	0.0515
36	Family	mir-449 family	MIPF0000133	2	0.666667	45.0833	0.0005708	0.0371	0.0618
41	Family	mir-103 family	MIPF0000024	2	1	108.2	6.846e-05	0.00753	0.0123
45	Family	mir-8 family	MIPF0000019	3	0.6	64.92	3.79e-06	0.000189	0.00102
47	Family	mir-10 family	MIPF0000033	2	1	135.25	4.108e-05	0.00242	0.0222
49	Family	mir-320 family	MIPF0000163	4	1	67.625	2e-08	1.15e-06	1.07e-05
53	Family	mir-506 family	MIPF0000130	2	0.181818	14.0519	0.00747678	0.4187	1
66	Family	mir-506 family	MIPF0000130	2	0.181818	24.5909	0.00220917	0.1436	0.1087
68	Family	mir-199 family	MIPF0000040	2	1	60.1111	0.00024646	0.0173	0.0667
70	Family	mir-515 family	MIPF0000020	4	0.117647	7.95588	0.00076606	0.0406	0.4144

## Sheet: miRNA_cluster_OV
module	Category	Term	Overlap	Percent	Fold	P-value	Bonferroni	FDR
1	Cluster	hsa-mir-188 cluster	4	0.571429	34.3492	1.22e-06	7.57e-05	0.000661
4	Cluster	hsa-mir-106b cluster	2	0.666667	36.0667	0.00091507	0.0924	0.0825
12	Cluster	hsa-mir-188 cluster	2	0.285714	17.1746	0.00495527	0.3617	1
15	Cluster	hsa-mir-506 cluster	5	0.555556	50.0926	1.98e-09	9.91e-09	1.07e-06
17	Cluster	hsa-mir-127 cluster	6	0.6	20.2875	5e-08	1.77e-06	1.26e-05
17	Cluster	hsa-mir-1185 cluster	10	0.263158	8.89803	1e-08	1.97e-07	2.8e-06
18	Cluster	hsa-let-7e cluster	2	0.666667	36.0667	0.00091507	0.0448	0.4951
20	Cluster	hsa-let-7c cluster	2	1	90.1667	0.00010269	0.00842	0.0185
20	Cluster	hsa-mir-200a cluster	2	0.666667	60.1111	0.00030655	0.0251	0.0415
21	Cluster	hsa-let-7c cluster	2	1	77.2857	0.00014377	0.0132	0.0778
22	Cluster	hsa-let-7c cluster	2	1	90.1667	0.00010269	0.0076	0.0556
22	Cluster	hsa-mir-23b cluster	2	0.666667	60.1111	0.00030655	0.0227	0.0829
24	Cluster	hsa-mir-34b cluster	2	1	108.2	6.846e-05	0.00274	0.0185
24	Cluster	hsa-mir-449a cluster	2	0.666667	72.1333	0.00020462	0.00818	0.0277
27	Cluster	hsa-mir-181c cluster	2	0.4	30.9143	0.00141114	0.1369	0.1527
28	Cluster	hsa-mir-127 cluster	2	0.2	18.0333	0.00444083	0.2931	1
31	Cluster	hsa-mir-181a cluster	2	1	180.333	2.054e-05	0.00101	0.00278
36	Cluster	hsa-mir-34b cluster	2	1	67.625	0.00019169	0.0125	0.1037
36	Cluster	hsa-mir-449a cluster	2	0.666667	45.0833	0.0005708	0.0371	0.1029
42	Cluster	hsa-mir-188 cluster	2	0.285714	19.3214	0.00387817	0.3723	0.5245
43	Cluster	hsa-mir-105 cluster	2	1	270.5	6.85e-06	2.74e-05	0.0037
45	Cluster	hsa-mir-200a cluster	2	0.666667	72.1333	0.00020462	0.0102	0.0111
51	Cluster	hsa-mir-106a cluster	2	0.333333	25.7619	0.0021036	0.1893	0.569
52	Cluster	hsa-mir-23b cluster	2	0.666667	45.0833	0.0005708	0.0622	0.1029
53	Cluster	hsa-mir-506 cluster	2	0.222222	17.1746	0.00495527	0.2775	1
54	Cluster	hsa-mir-181c cluster	2	0.4	72.1333	0.00020462	0.009	0.1107
57	Cluster	hsa-mir-182 cluster	2	0.666667	51.5238	0.00042863	0.0253	0.1159
59	Cluster	hsa-mir-182 cluster	2	0.666667	51.5238	0.00042863	0.0253	0.1159
61	Cluster	hsa-mir-106a cluster	2	0.333333	45.0833	0.00061006	0.0336	0.165
62	Cluster	hsa-mir-143 cluster	2	1	67.625	0.00019169	0.0176	0.0519
66	Cluster	hsa-mir-17 cluster	2	0.333333	45.0833	0.00061006	0.0397	0.165
66	Cluster	hsa-mir-506 cluster	2	0.222222	30.0556	0.00145324	0.0945	0.0983
68	Cluster	hsa-mir-199a cluster	2	1	60.1111	0.00024646	0.0173	0.1333
69	Cluster	hsa-mir-182 cluster	2	0.666667	51.5238	0.00042863	0.0356	0.058
70	Cluster	hsa-mir-1283 cluster	4	0.1	6.7625	0.00145417	0.0771	0.3934

## Sheet: miRNA_family_UCEC
module	Category	Term	AC	Overlap	Percent	Fold	P-value	Bonferroni	FDR
1	Family	mir-15 family	MIPF0000006	2	0.5	90.1667	0.00012292	0.0075	0.0333
4	Family	mir-17 family	MIPF0000001	2	0.25	16.9062	0.00513243	0.5338	0.2136
6	Family	let-7 family	MIPF0000002	2	0.222222	20.037	0.00357043	0.3213	0.1136
8	Family	mir-8 family	MIPF0000019	2	0.4	24.0444	0.00240109	0.1705	0.6495
9	Family	mir-8 family	MIPF0000019	2	0.4	54.1	0.00040772	0.0265	0.2206
10	Family	mir-8 family	MIPF0000019	2	0.4	36.0667	0.00101173	0.1022	0.0498
11	Family	mir-8 family	MIPF0000019	2	0.4	36.0667	0.00101173	0.0658	0.1824
12	Family	mir-449 family	MIPF0000133	2	0.666667	60.1111	0.00030655	0.0166	0.0553
13	Family	mir-8 family	MIPF0000019	2	0.4	30.9143	0.00141114	0.1242	0.3817
15	Family	mir-449 family	MIPF0000133	3	1	108.2	3.8e-07	1.52e-05	0.000103
25	Family	mir-8 family	MIPF0000019	2	0.4	54.1	0.00040772	0.0265	0.0551
27	Family	mir-8 family	MIPF0000019	4	0.8	61.8286	5e-08	4.24e-06	1.34e-05
29	Family	mir-8 family	MIPF0000019	3	0.6	64.92	3.79e-06	0.000189	0.00205
30	Family	mir-8 family	MIPF0000019	2	0.4	36.0667	0.00101173	0.088	0.0608
31	Family	mir-30 family	MIPF0000005	2	0.4	36.0667	0.00101173	0.0506	0.2737
43	Family	let-7 family	MIPF0000002	2	0.222222	40.0741	0.00073297	0.0337	0.1322
44	Family	mir-8 family	MIPF0000019	2	0.4	43.28	0.000677	0.0548	0.061
53	Family	mir-8 family	MIPF0000019	2	0.4	30.9143	0.00141114	0.1087	0.0763
54	Family	mir-8 family	MIPF0000019	2	0.4	27.05	0.00187451	0.1968	0.338
56	Family	mir-8 family	MIPF0000019	2	0.4	24.0444	0.00240109	0.2545	0.0649
60	Family	mir-449 family	MIPF0000133	2	0.666667	120.222	6.154e-05	0.0024	0.0166
61	Family	mir-8 family	MIPF0000019	2	0.4	30.9143	0.00141114	0.1665	0.1091
65	Family	mir-130 family	MIPF0000034	2	0.5	67.625	0.00024524	0.00441	0.0663

## Sheet: miRNA_cluster_UCEC
module	Category	Term	Overlap	Percent	Fold	P-value	Bonferroni	FDR
10	Cluster	hsa-mir-200a cluster	2	0.666667	60.1111	0.00030655	0.031	0.0237
12	Cluster	hsa-mir-449a cluster	2	0.666667	60.1111	0.00030655	0.0166	0.1658
15	Cluster	hsa-mir-449a cluster	3	1	108.2	3.8e-07	1.52e-05	0.000206
25	Cluster	hsa-mir-200a cluster	2	0.666667	90.1667	0.00012292	0.00799	0.0665
27	Cluster	hsa-mir-200a cluster	2	0.666667	51.5238	0.00042863	0.0369	0.029
27	Cluster	hsa-mir-141 cluster	2	1	77.2857	0.00014377	0.0124	0.013
29	Cluster	hsa-mir-200a cluster	2	0.666667	72.1333	0.00020462	0.0102	0.0221
31	Cluster	hsa-mir-30c cluster	2	1	90.1667	0.00010269	0.00513	0.0556
34	Cluster	hsa-mir-182 cluster	2	0.666667	72.1333	0.00020462	0.00921	0.0553
37	Cluster	hsa-mir-182 cluster	2	0.666667	120.222	6.154e-05	0.00209	0.0333
44	Cluster	hsa-mir-200a cluster	2	0.666667	72.1333	0.00020462	0.0166	0.0553
53	Cluster	hsa-mir-200a cluster	2	0.666667	51.5238	0.00042863	0.033	0.0464
56	Cluster	hsa-mir-143 cluster	2	1	60.1111	0.00024646	0.0261	0.0222
60	Cluster	hsa-mir-449a cluster	2	0.666667	120.222	6.154e-05	0.0024	0.0333
65	Cluster	hsa-mir-130b cluster	2	1	135.25	4.108e-05	0.000739	0.0222
68	Cluster	hsa-mir-1185 cluster	2	0.0526316	7.11842	0.0263677	0.791	1
69	Cluster	hsa-mir-1185 cluster	2	0.0526316	7.11842	0.0263677	0.791	1
