# Supplementary material for: CeModule: an integrative framework for discovering regulatory patterns from genomic data in cancer
Source: BMC Bioinformatics. 2019 Feb 7;20:67. doi: 10.1186/s12859-019-2654-3 (PMC6367773; doi:10.1186/s12859-019-2654-3)
Supplement: Supplementary file 6 — Table S6. Known OV/UCEC-related lncRNAs/miRNAs/mRNAs and cancer-related lncRNAs/miRNAs/mRNAs in modules. (XLSX 52 kb) [file 12859_2019_2654_MOESM6_ESM.xlsx]

## Sheet: cancer_modules_OV
module_id: the index of the module; module_size: the total number of molecules in this module; num of lncRNAs/miRNAs/mRNAs: indicate the number of lncRNAs/miRNAs/ mRNAs in this module;
num of cancer lncRNAs/miRNAs/mRNAs: indicate the number of cancer lncRNAs/miRNAs/mRNAs in this module; cancer lncRNA/miRNA/mRNA symbols: the symbols of the corresponding cancer lncRNA/miRNA/mRNA in this module;
num of OV lncRNAs/miRNAs/mRNAs:indicate the number of OV lncRNAs/miRNAs/mRNAs in this module; OV lncRNA/miRNA/mRNA symbols: the corresponding OV lncRNA/miRNA/mRNA symbols;
p_value: the significant level of overlap between every module and those collected cancer/OV lncRNAs in the benchmark sets using hypergeometric test; Bonferroni-corrected/FDR: the adjusted p-values.
module_id	module_size	num of lncRNAs	num of cancer lncRNAs	cancer lncRNA symbols	p_value	Bonferroni-corrected	FDR	num of OV lncRNAs	OV lncRNA symbols	p_value	Bonferroni-corrected	FDR	num of miRNAs	num of cancer miRNAs	cancer miRNA symbols	num of OV miRNAs	OV miRNA symbols	num of mRNAs	num of cancer mRNAs	cancer mRNA symbols	num of OV mRNAs	OV mRNA symbols
1	123	78	5	MYLK-AS1,RMRP,RP11-445H22.4,SNHG5,TP53TG1	0.001188	0.0831597	0.00224756	0		1	1	1	9	5	hsa-mir-200b,hsa-mir-200c,hsa-mir-362,hsa-mir-501,hsa-mir-532	3	hsa-mir-200b,hsa-mir-200c,hsa-mir-532	36	14	AKR1B1,ASS1,CCDC22,CCNE1,CDC20,EMID1,FTL,GAPDH,NDUFB7,PQBP1,PSMD3,RPS3,SLC2A1,SLC35A2	2	CCNE1,SLC2A1
2	135	74	4	MALAT1,MIR155HG,NEAT1,PVT1	0.00690409	0.483286	0.0105062	3	MALAT1,NEAT1,PVT1	0.000119664	0.00837647	0.000465359	1	1	hsa-mir-10a	0		60	48	ALOX5AP,APOC1,APOE,BTG3,C1QA,C1QB,C1QC,C2CD4B,CBS,CCL2,CD14,CD53,CD74,CORO1A,CRABP1,CRYAB,CSF1,CXCL10,CYBB,DEGS1,FCER1G,FCGR3A,FXYD3,GBP1,GPR183,H1F0,IDH2,IFI30,IFI44L,IFI6,IFIT1,IFIT2,IFIT3,IL18,ISG15,LAPTM5,LITAF,MX1,MX2,NRGN,OAS1,OLR1,PLD4,REC8,RGS1,RNASE6,SPI1,SRGN	0
3	126	76	2	LINC00467,RMRP	0.1835	1	0.194621	0		1	1	1	5	1	hsa-mir-10a	0		45	26	ADRA2C,ALYREF,APOE,BIRC5,C1QA,C1QC,CD74,CDT1,CRABP2,DCXR,ETV4,FADS2,FASN,FKBP10,GRIK5,HIST1H1C,HIST1H2BC,HIST1H4H,HLA-DRB5,KLK10,KLK5,MEOX1,PPP1R1B,RNASEH2A,SCD,SFN	3	BIRC5,FASN,KLK10
4	93	76	5	GAS5,RP11-385J1.2,SNHG1,SNHG3,WT1-AS	0.0010564	0.073948	0.00205411	1	GAS5	0.0999489	1	0.140884	11	8	hsa-mir-200c,hsa-mir-205,hsa-mir-224,hsa-mir-25,hsa-mir-320a,hsa-mir-375,hsa-mir-93,hsa-mir-99b	7	hsa-mir-200c,hsa-mir-224,hsa-mir-25,hsa-mir-320a,hsa-mir-375,hsa-mir-93,hsa-mir-99b	6	2	MAD2L1,SLMO2	0
5	135	56	2	MALAT1,RMRP	0.11262	1	0.127152	1	MALAT1	0.0745678	1	0.140884	5	5	hsa-mir-203,hsa-mir-205,hsa-mir-224,hsa-mir-30d,hsa-mir-375	3	hsa-mir-224,hsa-mir-30d,hsa-mir-375	74	35	AQP5,ATP6V1B1,BCAT1,CRABP1,CRABP2,CYC1,DGAT1,DMBT1,FAM83H,GJA5,HP,KRT14,KRT18,KRT19,KRT6A,LY6E,MAPK15,MT1G,NDRG1,NDUFA4L2,NDUFB9,PABPC1,PAEP,PLAT,PSCA,PTK2,RHPN1,S100A7,S100A8,S100A9,SAA1,SLC2A1,SLC39A4,SNCG,SST	1	SLC2A1
6	145	90	5	CRNDE,DLEU2,LINC00152,RP11-304L19.5,RP11-385J1.2	0.0022472	0.157304	0.00383669	0		1	1	1	8	5	hsa-mir-200a,hsa-mir-200c,hsa-mir-375,hsa-mir-483,hsa-mir-99b	4	hsa-mir-200a,hsa-mir-200c,hsa-mir-375,hsa-mir-99b	47	20	ATP6V1B1,CDKN2A,CLDN9,CRABP2,DAPL1,FTL,HSPB6,ID1,IFI6,IGF2,ISG15,KRT19,MDK,PCSK1N,PRSS1,PRSS8,S100A6,SLPI,SPINT2,STRA6	0
7	127	86	9	DLEU2,DNM3OS,GAS5,HOTAIRM1,MALAT1,SNHG1,SNHG3,SNHG5,TP53TG1	1.97378e-07	1.38165e-05	2.30275e-06	3	DNM3OS,GAS5,MALAT1	0.000187213	0.013105	0.000655247	5	2	hsa-mir-196b,hsa-mir-199b	0		36	24	ALDH1A2,CDKN2A,CHST2,CLDN11,COX6B1,CRABP1,DACT3,DCHS1,DLK1,ELN,FBL,FOXC1,FRZB,GPC3,HOXA10,ID1,ID3,IGFBP3,MGP,NGFR,NID1,NPTX2,RARRES1,SFRP1	0
8	138	60	4	CRNDE,MALAT1,PVT1,XIST	0.0032604	0.228228	0.00530762	3	MALAT1,PVT1,XIST	6.38404e-05	0.00446883	0.000391369	6	5	hsa-let-7d,hsa-mir-10a,hsa-mir-205,hsa-mir-224,hsa-mir-31	3	hsa-let-7d,hsa-mir-224,hsa-mir-31	72	48	ADRA2C,ANPEP,C3,C4A,CD74,CD82,CHI3L1,CLU,CP,CTSB,DEFB1,DHCR24,ENTPD2,FAT2,FBXO32,FGFRL1,FMO2,FUT2,GALNT14,GPT,HP,HTR3A,ITGB4,KCNN4,KLK5,LCN2,LY6E,MLPH,MMP7,PAEP,PDZK1IP1,PTGER2,PTGS1,RAB25,RARRES1,RASSF5,RUNX3,SAA1,SCARA3,SERINC2,SERPINA5,SLC34A2,SLPI,SMARCA2,SOX9,STAC2,STEAP3,SUSD2	0
9	131	82	6	ABHD11-AS1,CRNDE,CTC-276P9.1,GAS5,HNF1A-AS1,RP11-304L19.5	0.000183677	0.0128574	0.000514295	1	GAS5	0.107439	1	0.140884	6	4	hsa-mir-192,hsa-mir-203,hsa-mir-375,hsa-mir-99b	3	hsa-mir-192,hsa-mir-375,hsa-mir-99b	43	21	AGPAT2,ALPPL2,APOL1,ASRGL1,DEGS2,DNAJC15,EEF1A2,ENTPD2,FABP3,GJB1,HOXB8,IL32,MAL,MFAP5,MSLN,MUC1,RPS2,S100A6,SCGB1A1,SLC3A1,SPINK1	1	MSLN
10	119	81	3	MALAT1,RP11-304L19.5,TUG1	0.0503427	1	0.0607585	1	MALAT1	0.106194	1	0.140884	6	3	hsa-mir-150,hsa-mir-183,hsa-mir-30a	2	hsa-mir-183,hsa-mir-30a	32	22	AR,C1R,C1S,CD74,COL9A2,CP,GAPDH,HLA-B,HLA-DPB1,HLA-DRA,HLA-DRB1,HSPA1B,IGHG1,IGKC,ITGB4,JUP,MGST1,PTN,SLC34A2,SOX4,SULF1,TAPBP	1	SULF1
11	129	79	6	GAS5,PVT1,RP11-304L19.5,SNHG3,SNHG5,TUG1	0.000149416	0.0104591	0.000435797	2	GAS5,PVT1	0.00502069	0.351448	0.0120063	6	5	hsa-let-7d,hsa-mir-10a,hsa-mir-197,hsa-mir-30e,hsa-mir-615	2	hsa-let-7d,hsa-mir-30e	44	17	C1QBP,EEF1B2,EEF2,PABPC4,PDZK1IP1,RPL11,RPL26,RPL28,RPL3,RPL31,RPL35A,RPS15,RPS19,RPS21,RPS29,RPS4X,RPS8	0
12	85	30	4	MALAT1,RMRP,RP11-385J1.2,XIST	0.000231375	0.0161962	0.000599861	2	MALAT1,XIST	0.000735473	0.0514831	0.00234014	10	5	hsa-mir-187,hsa-mir-197,hsa-mir-205,hsa-mir-501,hsa-mir-99b	2	hsa-mir-187,hsa-mir-99b	45	26	BSG,CRABP2,DHCR24,FOXP4,HIST1H1C,HIST1H1E,HIST1H2AE,HIST1H2BC,HIST1H2BG,HIST1H2BK,HIST1H3B,HIST1H4H,HOXB8,HSPA1A,HSPA1B,IER3,MSLN,MXRA5,NR2F6,PIK3R2,RBP1,SLC6A8,SNCG,SOX18,SOX4,SPDEF	2	MSLN,SPDEF
13	100	72	6	MALAT1,MEG3,RMRP,SNHG1,TUG1,WT1-AS	8.89208e-05	0.00622445	0.000270628	1	MALAT1	0.0949239	1	0.140884	7	6	hsa-mir-10b,hsa-mir-1296,hsa-mir-200c,hsa-mir-205,hsa-mir-25,hsa-mir-625	4	hsa-mir-10b,hsa-mir-200c,hsa-mir-25,hsa-mir-625	21	10	EPPK1,GAB2,GAS2L1,GSTA1,HOXD3,HOXD4,IDH2,KLK5,MDK,RTN4R	0
14	97	20	3	GAS5,H19,RMRP	0.0010502	0.0735139	0.00205411	2	GAS5,H19	0.000323666	0.0226566	0.00107889	5	2	hsa-mir-149,hsa-mir-92b	1	hsa-mir-92b	72	41	BASP1,CAPNS1,CCNG1,CHCHD10,COX6B1,COX7C,CXCL14,DCN,ENO1,FABP3,FST,GNB2L1,HIGD2A,HINT1,HIST1H1E,HIST1H3B,HIST1H4D,LAMB3,LTBP4,MSLN,MUC1,NDUFA4L2,NPM1,NSA2,PEBP1,PSENEN,PTN,RPL11,RPL15,RPL26,RPL35A,RPL37A,RPS20,RPS21,RPS24,RPS6,S100A10,S100A4,S100A6,SLPI,TBCB	1	MSLN
15	143	54	4	GAS5,H19,MEG3,SNHG5	0.00221517	0.155062	0.00383669	2	GAS5,H19	0.00237617	0.166332	0.00723182	10	4	hsa-mir-202,hsa-mir-506,hsa-mir-508,hsa-mir-513c	0		79	45	ALDH1A1,APOD,ARX,C7,CDH3,CDHR1,CLDN11,CNTN1,COL1A2,COL2A1,COL6A3,COLEC11,CREB3L1,CST1,CYP11A1,CYP17A1,DCN,DLK1,EDN3,FAM198B,FNDC1,FOXL2,GATA4,GATM,GREB1,GSTA1,HTRA1,IGFBP5,INHA,KCNIP1,KLHDC8A,MAOB,NDN,NR5A1,NRXN2,PDGFRA,PGM5,SCGB3A1,SFRP4,SMOC2,SRPX2,ST3GAL4,STAR,SULF2,TCF21	1	NR5A1
16	109	60	6	LINC00342,MALAT1,MEG3,NEAT1,WT1-AS,XIST	3.14263e-05	0.00219984	0.000115781	3	MALAT1,NEAT1,XIST	6.38404e-05	0.00446883	0.000391369	3	2	hsa-mir-10a,hsa-mir-143	0		46	14	AGER,COL7A1,COL9A2,CSAD,DNM1,GSTM2,HOXB3,ITGA7,MBD6,MLXIPL,PLA2G6,PLXNA3,PRRT2,SYNGAP1	0
17	156	70	9	DNM3OS,GAS5,H19,LINC00467,MEG3,RMRP,RP11-304L19.5,RP11-385J1.2,SNHG5	3.18722e-08	2.23105e-06	5.57763e-07	3	DNM3OS,GAS5,H19	0.000101355	0.00709482	0.000465359	16	14	hsa-mir-127,hsa-mir-134,hsa-mir-370,hsa-mir-379,hsa-mir-382,hsa-mir-409,hsa-mir-410,hsa-mir-431,hsa-mir-432,hsa-mir-433,hsa-mir-485,hsa-mir-493,hsa-mir-654,hsa-mir-758	3	hsa-mir-127,hsa-mir-370,hsa-mir-433	70	36	ADAMTS9,AHCY,BGN,COL1A1,COL1A2,COL3A1,COL5A1,COL6A1,CXCL14,FSTL1,GPC3,IGF2BP2,LHX1,LUM,MEST,MFAP2,MMP2,PRAME,RAB25,RPL15,RPL3,RPL31,RPL6,RPS10,RPS15,RPS21,RPS3,RPS4X,RPS8,S100A9,SERPINF1,SFRP1,SFRP5,SPARC,STARD10,TCF7L1	1	SPARC
18	145	63	3	RP11-385J1.2,SNHG5,WT1-AS	0.0266882	1	0.0333603	0		1	1	1	12	8	hsa-mir-100,hsa-mir-125a,hsa-mir-320a,hsa-mir-615,hsa-mir-625,hsa-mir-708,hsa-mir-885,hsa-mir-99b	5	hsa-mir-100,hsa-mir-125a,hsa-mir-320a,hsa-mir-625,hsa-mir-99b	70	37	APOA1,BMP7,CCL20,CCNA1,CDH6,CENPW,CFTR,CLU,CSTA,CXCL10,CXCL11,DAPL1,DEFB1,EPHX3,GJA1,GPX3,IFI27,IGFBP2,IGFBP5,ISG15,MAL,MMP7,MT1G,NOX4,NTS,PAX8,PLBD1,PPP1R14A,PRSS1,PSAT1,PTX3,RSPO3,S100A1,SCARA3,SERPINA5,SLPI,SST	1	TNFSF10
19	109	77	4	CTB-89H12.4,MALAT1,NEAT1,TUG1	0.00793432	0.555402	0.011108	2	MALAT1,NEAT1	0.00477529	0.33427	0.0119382	5	4	hsa-let-7e,hsa-mir-10a,hsa-mir-181d,hsa-mir-182	3	hsa-let-7e,hsa-mir-181d,hsa-mir-182	27	11	FAM20A,HIST1H1C,HIST1H4H,HOXB3,HOXB5,HOXB8,KCNC3,LGR5,MSX1,MYH14,STXBP6	0
20	98	83	3	H19,SNHG3,TP73-AS1	0.0534395	1	0.0623461	1	H19	0.108682	1	0.140884	8	6	hsa-let-7c,hsa-mir-182,hsa-mir-200a,hsa-mir-200b,hsa-mir-30e,hsa-mir-99a	6	hsa-let-7c,hsa-mir-182,hsa-mir-200a,hsa-mir-200b,hsa-mir-30e,hsa-mir-99a	7	4	ACTN4,EHF,HSPG2,LGR4	0
21	109	63	6	MALAT1,MT1DP,NEAT1,SNHG1,SNHG3,TP53TG1	4.16185e-05	0.0029133	0.000145665	2	MALAT1,NEAT1	0.00322107	0.225475	0.00939479	8	6	hsa-let-7c,hsa-mir-10b,hsa-mir-148a,hsa-mir-31,hsa-mir-363,hsa-mir-99a	5	hsa-let-7c,hsa-mir-10b,hsa-mir-148a,hsa-mir-31,hsa-mir-99a	38	21	C3,CD74,CDKN2A,CDT1,CENPW,DAPL1,FABP3,FAM3B,FBL,FOLR1,HLA-C,HOXD4,HPGD,IDO1,MMP7,MT1A,MT1G,MT2A,PDZK1IP1,PTTG1,SAA1	1	FOLR1
22	160	75	7	ABHD11-AS1,CRNDE,PVT1,RP11-304L19.5,SNHG3,SNHG5,TUG1	1.05364e-05	0.000737547	4.60967e-05	1	PVT1	0.098695	1	0.140884	7	6	hsa-let-7c,hsa-mir-151,hsa-mir-23b,hsa-mir-27b,hsa-mir-30d,hsa-mir-99a	3	hsa-let-7c,hsa-mir-30d,hsa-mir-99a	78	33	BOP1,CKB,CMTM7,COMT,CPSF1,CYC1,CYP4B1,DGAT1,EPPK1,FAM83H,FBXO32,FLNA,GATA6,GSN,HSF1,HSPB6,LGALS1,LY6E,MAPK15,MYL9,NDRG1,NDUFB9,PLEC,PTP4A3,PUF60,RAP1GAP,SCRIB,SHARPIN,SLC39A4,SOX18,SQLE,SUSD2,TAGLN	0
23	168	60	5	H19,HOTAIRM1,LINC00152,RPLP0P2,SNHG3	0.000354968	0.0248477	0.000828258	1	H19	0.0796954	1	0.140884	4	4	hsa-mir-146a,hsa-mir-183,hsa-mir-223,hsa-mir-675	3	hsa-mir-146a,hsa-mir-183,hsa-mir-223	104	74	ADAM8,ADM,AIF1,ALOX5AP,AQP5,BCL2A1,C1QA,C1QB,C1QC,CCL18,CCL2,CCL20,CCL4,CCL5,CD14,CD163,CD44,CD53,CD68,CD74,COL1A1,COL6A1,COL6A2,CSF1R,CTSK,CXCL1,EMP3,FCER1G,FCGR2A,FN1,GZMB,HCK,HIST1H2BK,HLA-DPA1,HLA-DPB1,HLA-DQA1,HLA-DQB1,HLA-DQB2,HLA-DRA,HLA-DRB5,ICAM1,IL2RG,IL32,IL7R,ITGB2,KRT17,LAIR1,LAPTM5,LCN2,LGALS1,LILRB4,LYZ,MMP1,MMP11,MMP9,MS4A6A,NCF2,NPTX2,PI3,PLAU,PLAUR,POSTN,RGS1,S100A8,S100A9,S100B…	1	SOD2
24	157	57	5	AC013264.2,MALAT1,RP11-1C1.7,TUBA4B,ZNF295-AS1	0.000278763	0.0195134	0.000672877	1	MALAT1	0.0758521	1	0.140884	6	5	hsa-mir-34b,hsa-mir-34c,hsa-mir-449a,hsa-mir-449b,hsa-mir-885	4	hsa-mir-34b,hsa-mir-34c,hsa-mir-449a,hsa-mir-449b	94	28	ADCYAP1R1,ALPL,ALPPL2,AQP3,ARHGAP26,CASC1,CCDC114,CCDC65,CCDC78,CCNA1,CCNO,CDHR3,CDKN1A,CKB,CYP4B1,DNAI1,FOXJ1,GREB1,KIAA1324,MAPK15,MLPH,MYB,OVGP1,PTN,RSPH1,RSPH4A,SPDEF,SPON1	2	AQP3,SPDEF
25	126	76	1	TUG1	0.545485	1	0.553391	0		1	1	1	4	4	hsa-mir-1224,hsa-mir-148a,hsa-mir-375,hsa-mir-935	2	hsa-mir-148a,hsa-mir-375	46	23	AGR2,BTG2,CECR1,CST1,DACT2,FAM134B,FBLN1,FOXA2,GATA5,GJA4,GPRC5A,HPN,ITGA6,KIAA1324,MAOA,MSX1,NXN,PLBD1,PPP2R2C,SCG5,SP5,SST,ST14	0
26	103	88	6	H19,SNHG1,SNHG5,TP73-AS1,TUG1,ZEB1-AS1	0.0002707	0.018949	0.000672877	1	H19	0.114872	1	0.146201	1	1	hsa-mir-483	0		14	8	APEX1,EFNB2,IGF2,IGF2-AS,MLF1,PARP2,PNOC,SLC40A1	0
27	118	83	7	GAS5,RP11-304L19.5,RP11-385J1.2,SNHG5,TP53TG1,TP73-AS1,ZEB1-AS1	2.06333e-05	0.00144433	8.02408e-05	1	GAS5	0.108682	1	0.140884	7	6	hsa-let-7c,hsa-mir-100,hsa-mir-10b,hsa-mir-181c,hsa-mir-181d,hsa-mir-25	5	hsa-let-7c,hsa-mir-100,hsa-mir-10b,hsa-mir-181d,hsa-mir-25	28	17	ATN1,C3,CD74,EGR1,GNB2L1,LAMB2,NFIX,PABPC4,PRKCSH,RPL10,RPL14,RPL15,RPS4X,RPS8,RPSA,S100A4,SEMA3F	0
28	108	72	7	CRNDE,DLEU2,H19,MALAT1,SNHG5,WT1-AS,XIST	8.01583e-06	0.000561108	3.74072e-05	3	H19,MALAT1,XIST	0.000110261	0.00771824	0.000465359	6	3	hsa-mir-10b,hsa-mir-127,hsa-mir-431	2	hsa-mir-10b,hsa-mir-127	30	13	APOC1,CCNE1,CENPW,COX6B1,DNAJC15,GAPDH,HSPB1,ISYNA1,JUND,NDUFB7,NR2F6,RFXANK,SSBP1	1	CCNE1
29	103	80	8	ABHD11-AS1,MALAT1,NEAT1,RP11-304L19.5,SNHG1,SNHG3,TUG1,XIST	1.39722e-06	9.78055e-05	8.89141e-06	3	MALAT1,NEAT1,XIST	0.00015098	0.0105686	0.000556243	8	6	hsa-let-7b,hsa-mir-1275,hsa-mir-143,hsa-mir-22,hsa-mir-326,hsa-mir-99b	3	hsa-let-7b,hsa-mir-22,hsa-mir-99b	15	7	APOL2,ASRGL1,FTH1,MIF,MYH9,RPS24,SMAD6	0
30	119	72	5	ABHD11-AS1,GAS5,RMRP,SNHG5,UCA1	0.000826051	0.0578236	0.00175223	2	GAS5,UCA1	0.00418715	0.293101	0.0112731	9	6	hsa-let-7b,hsa-let-7d,hsa-mir-193a,hsa-mir-203,hsa-mir-205,hsa-mir-99b	3	hsa-let-7b,hsa-let-7d,hsa-mir-99b	38	26	APOC1,C1QB,C1QC,CD14,CX3CR1,FXYD3,GAS6,GPRC5A,HLA-DRB5,KLK5,KRT19,KRT4,KRT5,KRT7,LCN2,LGALS3,LY86,PDZK1IP1,RAB25,RARRES1,RNASE6,S100A4,S100A9,SERPINB2,SLPI,TACSTD2	0
31	120	75	8	GAS5,MALAT1,NEAT1,RP11-304L19.5,SNHG3,SNHG5,TP53TG1,UCA1	8.47591e-07	5.93314e-05	6.59237e-06	4	GAS5,MALAT1,NEAT1,UCA1	2.25753e-06	0.000158027	3.95068e-05	3	2	hsa-let-7b,hsa-mir-183	2	hsa-let-7b,hsa-mir-183	42	21	ARV1,CDKN2A,CP,FKBP2,FOLR1,FTH1,KLK5,KRT5,MAL,MSLN,NDUFB7,PI3,PRDX2,PTGER1,RAB25,S100A1,S100A6,SLC4A11,SLPI,SSR4,STAC2	2	FOLR1,MSLN
32	109	66	8	GAS5,LINC00342,LINC00467,MALAT1,NEAT1,SNHG5,TUG1,XIST	3.10891e-07	2.17624e-05	3.10892e-06	4	GAS5,MALAT1,NEAT1,XIST	1.34717e-06	9.43016e-05	3.14339e-05	5	1	hsa-mir-181d	1	hsa-mir-181d	38	16	ACSM3,CD55,DAPL1,DDIT4,ERBB2,GALNT14,GJA1,LGALS9,ORMDL3,PGAP3,PPP1R1B,RAB25,RPS4X,SLC40A1,SORBS2,ST6GAL1	1	ERBB2
33	134	75	4	EGOT,H19,MALAT1,RP11-304L19.5	0.007237	0.50659	0.0107785	2	H19,MALAT1	0.00453567	0.317497	0.0117591	1	1	hsa-mir-486	1	hsa-mir-486	58	43	ABL1,ACTG1,ACTN4,ADAMTS1,ADRA1B,ANXA1,ANXA3,ATF3,ATP5B,BHLHE40,CDH6,CLDN16,CLDN9,CMTM7,CSRNP1,CTGF,CYR61,DUSP1,EGR1,EMP1,FAM84A,FOS,FOSB,HBA1,HBA2,HBB,IGFBP2,IGFBP3,JUN,JUNB,JUND,KLF6,KRT18,KRT7,KRT8,MAL,MEOX1,NR4A1,PRSS8,SLC38A2,SOCS3,SOD3,SPINT2	2	ANXA3,ATF3
34	130	79	5	ABHD11-AS1,EGOT,GAS5,SNHG5,TP53TG1	0.00125817	0.0880718	0.00231768	1	GAS5	0.103701	1	0.140884	8	6	hsa-mir-100,hsa-mir-10a,hsa-mir-143,hsa-mir-182,hsa-mir-199b,hsa-mir-885	2	hsa-mir-100,hsa-mir-182	43	25	ANPEP,C3,CDH3,CLU,COL23A1,CRYAB,CST3,FAM107A,GLDC,GPR56,GPX3,IGFBP2,IGFBP5,L1CAM,LAMA3,MAL,MBP,NUPR1,PAX8,PPIC,RPL13,S100A1,S100A6,SLC4A11,SPON1	0
35	192	62	1	H19	0.474129	1	0.488074	1	H19	0.0822496	1	0.140884	9	6	hsa-mir-100,hsa-mir-1247,hsa-mir-150,hsa-mir-200c,hsa-mir-326,hsa-mir-675	2	hsa-mir-100,hsa-mir-200c	121	97	ADORA3,AIF1,ALOX5,ALOX5AP,AOAH,APOC1,APOE,C1QA,C1QB,C1QC,C5AR1,CCR1,CD14,CD163,CD37,CD4,CD53,CD68,CD74,CD86,CECR1,CSF1R,CTSS,CX3CR1,CXCL9,CYBB,EVI2B,F13A1,FCER1G,FCGBP,FCGR2A,FCGR2B,FCGR3A,FERMT3,FGL2,FOLR2,FPR3,FYB,GPNMB,GPR183,GPR34,GPX3,HCK,HCLS1,HLA-DOA,HLA-DPA1,HLA-DPB1,HLA-DQA1,HLA-DQA2,HLA-DQB1,HLA-DQB2,HLA-DRA,HLA-DRB1,HLA-DRB5,HMOX1,IGSF6,IL10RA,IL1B,INPP5D,IRF8,ITGAL,ITGAX,ITGB2,LAIR1,L…	0
36	140	49	7	AC013264.2,CASC2,LINC00467,RP11-1C1.7,TP53TG1,TUBA4B,ZNF295-AS1	5.65102e-07	3.95572e-05	4.94465e-06	0		1	1	1	8	8	hsa-mir-30a,hsa-mir-34b,hsa-mir-34c,hsa-mir-375,hsa-mir-449a,hsa-mir-449b,hsa-mir-508,hsa-mir-92b	7	hsa-mir-30a,hsa-mir-34b,hsa-mir-34c,hsa-mir-375,hsa-mir-449a,hsa-mir-449b,hsa-mir-92b	83	17	C10orf107,CASC1,CCDC114,CCDC40,CCDC65,CCNO,CRABP1,DNAI1,FOXJ1,LRRC6,MAP6,MAPK15,PCSK1N,RIBC2,RSPH1,RSPH4A,TCTN1	0
37	107	56	3	RP11-304L19.5,TP53TG1,WT1-AS	0.0196027	1	0.0249489	0		1	1	1	4	3	hsa-let-7c,hsa-mir-187,hsa-mir-203	2	hsa-let-7c,hsa-mir-187	47	25	ADRA2C,ALDH6A1,AR,CAV1,CDH2,CECR1,COL23A1,CYP4B1,DAPL1,EMX2,FAM107A,FHL1,FOLR1,FST,GMPR,HIST1H2BK,IL6R,LGR6,NPR1,PAX8,PNOC,PPP2R2B,PRIMA1,RSPO1,SGCE	2	CAV1,FOLR1
38	119	80	5	GAS5,H19,LINC00467,RP11-385J1.2,TP53TG1	0.00133137	0.0931956	0.00238963	2	GAS5,H19	0.00514556	0.360189	0.0120063	5	4	hsa-mir-187,hsa-mir-200c,hsa-mir-210,hsa-mir-675	2	hsa-mir-187,hsa-mir-200c	34	16	ATN1,CLDN3,CLU,DERA,ERBB3,GAPDH,HIST1H1C,HIST1H2BC,HIST1H2BK,HSPB1,KRT18,KRT8,LCN2,MGST1,RAB25,SCNN1A	0
39	146	46	2	PVT1,TUG1	0.0807331	1	0.0926445	1	PVT1	0.0616347	1	0.13074	5	2	hsa-mir-451,hsa-mir-935	0		95	55	APOL6,B2M,BATF2,CCL8,CDKN2A,CXCL10,CXCL11,DDX58,DDX60,EIF2AK2,FBXO6,GBP1,HERC5,HERC6,HLA-A,HLA-B,HLA-C,HLA-F,IDO1,IFI16,IFI27,IFI35,IFI44,IFI44L,IFI6,IFIH1,IFIT1,IFIT2,IFIT3,IFIT5,IFITM3,IRF7,ISG15,LAMP3,LGALS9,LY6E,MX1,MX2,OAS1,OAS2,OAS3,OASL,PARP12,PLSCR1,PSMB8,RNF213,RSAD2,RTP4,SAMD9,SAMD9L,SAMHD1,SP110,STAT1,TAP1,TAP2	1	TNFSF10
40	133	42	4	H19,MALAT1,UCA1,WT1-AS	0.000860627	0.0602439	0.00177188	3	H19,MALAT1,UCA1	2.17096e-05	0.00151967	0.000253279	3	2	hsa-mir-483,hsa-mir-675	0		88	46	AHDC1,APOA1,BIN1,CCNA1,CDKN1C,CLU,CPLX2,CRABP2,CRYAB,CST1,CTSD,CTTNBP2,DAPL1,DES,ENO1,ESPN,FHL1,FOLR1,GLDC,HTR3A,IFI27,IFI6,IFITM3,IGF2,IGFBP2,IGFBP5,KIF1A,MAL,MLXIPL,MSLN,PAEP,PAX8,PCP4,PHOX2A,PNOC,PRAME,PVALB,RAPGEF3,REC8,SDC3,SELENBP1,SERPINA5,SLC44A2,SLC6A12,SNCG,SST	3	FOLR1,MSLN,SELENBP1
41	113	57	7	DLEU2,GAS5,LINC00467,MALAT1,NEAT1,SNHG1,SNHG3	1.62815e-06	0.000113971	9.49756e-06	3	GAS5,MALAT1,NEAT1	5.47107e-05	0.00382975	0.000391369	5	4	hsa-mir-107,hsa-mir-146a,hsa-mir-21,hsa-mir-25	3	hsa-mir-146a,hsa-mir-21,hsa-mir-25	51	32	ALPL,CCL20,CCNA1,CEP55,CSF1,CXCL1,CXCL2,DAPL1,ELF3,GAS6,GATA6,GMPR,HOXD1,HP,HTR3A,ICAM1,IER3,IL1B,LCN2,MKI67,MUC16,NFKB2,PDZK1IP1,PI3,PNOC,PTX3,RPL3,RPS15,RPS4X,RPS6,SOCS3,SULF1,	4	HOXD1,MKI67,MUC16,SULF1
42	111	81	4	GAS5,SNHG3,SNHG5,TP53TG1	0.00945855	0.662099	0.0124924	1	GAS5	0.106194	1	0.140884	9	4	hsa-mir-183,hsa-mir-486,hsa-mir-532,hsa-mir-93	4	hsa-mir-183,hsa-mir-486,hsa-mir-532,hsa-mir-93	21	15	BNIP3,CA9,CDKN2A,CKB,GSTA1,HBB,HIST1H1C,HIST1H2AE,HIST1H2BC,HIST1H2BK,HIST1H4H,HSPA1A,NDUFA4L2,PLIN2,PTN	0
43	110	72	5	LINC00467,RMRP,RP11-385J1.2,SNHG3,TUG1	0.000826051	0.0578236	0.00175223	0		1	1	1	3	1	hsa-mir-767	0		35	12	BIRC5,FGD1,GSTM1,HMGB3,INA,NEFH,NMU,PCSK1N,PTTG1,RAB25,SMS,TACC3	1	BIRC5
44	135	72	4	LINC00152,RP11-304L19.5,RP11-445H22.4,SNHG5	0.00626906	0.438834	0.00975187	0		1	1	1	7	5	hsa-mir-1229,hsa-mir-187,hsa-mir-191,hsa-mir-483,hsa-mir-551a	2	hsa-mir-187,hsa-mir-191	56	29	ACTB,ALDOA,ALPL,APEH,CYBA,GAPDH,GPX1,HBA1,HBA2,HBB,HIST1H1C,HIST1H2BK,HOXD1,HP,ISYNA1,ITPA,LY6E,MIF,MT1G,MUC1,NOP10,NR2F6,PAEP,PLTP,S100A1,S100A4,SLPI,SNCG,SOX18	1	HOXD1
45	137	84	6	H19,PVT1,RP11-304L19.5,SNHG1,TUG1,WT1-AS	0.00020977	0.0146839	0.000564767	2	H19,PVT1	0.00565934	0.396154	0.0123798	6	5	hsa-mir-187,hsa-mir-200a,hsa-mir-200b,hsa-mir-200c,hsa-mir-205	4	hsa-mir-187,hsa-mir-200a,hsa-mir-200b,hsa-mir-200c	47	24	ALPL,AQP5,ASRGL1,CABLES1,CDH3,CDT1,CKB,CRABP1,FBLN1,GPC3,ITGA9,KIAA1324,LEF1,MAPK8IP1,MMP15,MSLN,MYCN,NRGN,OXCT1,PCDH19,PHGDH,PTN,SLC7A5,STRA6	1	MSLN
46	126	76	2	NEAT1,TP73-AS1	0.1835	1	0.194621	1	NEAT1	0.0999489	1	0.140884	8	4	hsa-mir-10b,hsa-mir-210,hsa-mir-296,hsa-mir-935	2	hsa-mir-10b,hsa-mir-296	42	17	CARD11,CRB2,CST6,CYP2S1,DOK7,EFEMP2,EGR1,FOSB,IGFBP6,ITGA3,ITGB4,MFI2,NMU,PCSK1N,PDLIM4,RSPO4,SOX17	0
47	152	82	4	MT1DP,SNHG5,TUG1,WT1-AS	0.00986734	0.690714	0.012791	0		1	1	1	4	4	hsa-let-7b,hsa-mir-10a,hsa-mir-10b,hsa-mir-224	3	hsa-let-7b,hsa-mir-10b,hsa-mir-224	66	42	ACPP,BATF2,C1S,C2,CD59,CD74,CEACAM6,CFB,CFI,CHI3L1,CP,CXCL10,CXCL11,CYP4B1,EPHX1,GSTM1,HLA-DMA,HLA-DPB1,HLA-DQA1,HLA-DRA,HLA-DRB1,HLA-DRB5,IFI27,IFI6,IRF7,LAMP3,LCN2,MUC1,NQO1,OAS2,PDZK1IP1,PIGR,PLSCR1,PPP1R1B,RASL11A,RTP4,S100A9,SERPINA3,SERPING1,SNCG,SOD3,SPON1	1	TNFSF10
48	138	62	0		1	1	1	0		1	1	1	8	4	hsa-mir-149,hsa-mir-206,hsa-mir-30a,hsa-mir-92b	2	hsa-mir-30a,hsa-mir-92b	68	37	ALPL,ATP1B2,BMP7,CBX2,CDH3,CLDN19,CLDN9,COL2A1,COL9A2,COL9A3,CRABP1,CYYR1,DACH1,DES,FAM84A,FBLN2,FGF17,FLNC,FZD2,HMGA2,HPN,IGF2BP2,KIF1A,LAMA1,LRP4,LTBP4,MFAP2,MSX1,MYCN,NOTCH3,NTF3,SCG5,SLC2A1,SOX11,STRA6,TBX1,TCF7L1	1	SLC2A1
49	124	68	6	GAS5,LINC00152,MALAT1,RP11-304L19.5,SNHG1,TP53TG1	6.43611e-05	0.00450527	0.000214537	2	GAS5,MALAT1	0.00374299	0.262009	0.0104804	9	4	hsa-mir-100,hsa-mir-182,hsa-mir-205,hsa-mir-320a	3	hsa-mir-100,hsa-mir-182,hsa-mir-320a	47	19	ASAH1,CLDN9,CLU,ENTPD2,FAM107A,GPX3,GSTM1,GSTM2,GSTM4,IFITM3,KRT7,MFGE8,NPC2,PCP4,RPL13,RPS20,RPS21,S100A4,SCARA3	0
50	157	61	4	ABHD11-AS1,H19,NEAT1,UCA1	0.00346228	0.24236	0.00550817	3	H19,NEAT1,UCA1	6.70918e-05	0.00469643	0.000391369	3	3	hsa-mir-1275,hsa-mir-149,hsa-mir-486	1	hsa-mir-486	93	63	ATF3,ATP6V1B1,C1orf106,C3,CD74,CLDN16,CLDN3,CLDN4,CLU,CP,CTGF,CYP4B1,CYR61,DAPL1,DEFB1,DUSP1,EGR1,EHF,ETV4,FAM107A,FAM20A,FOS,FOSB,GADD45A,GAS6,GPR56,GPX3,HBB,HIST1H1C,HIST1H2BK,HIST1H4H,HLA-DMA,HLA-DOA,HLA-DPA1,HLA-DQB1,HLA-DRA,HLA-DRB5,IRX3,JUN,JUNB,JUND,KLK10,KLK5,KRT14,MSLN,MUC16,MYH14,NR4A1,PVRL4,RAB25,RAPGEF3,S100A1,S100A6,SCARA3,SIK1,SLC34A2,SLC44A4,SOCS3,SOX9,SPON1,ST6GAL1,SUSD2,TACSTD2	5	ATF3,GADD45A,KLK10,MSLN,MUC16
51	117	61	2	GAS5,SNHG5	0.129607	1	0.141758	1	GAS5	0.0809733	1	0.140884	8	5	hsa-let-7b,hsa-mir-296,hsa-mir-328,hsa-mir-363,hsa-mir-99b	3	hsa-let-7b,hsa-mir-296,hsa-mir-99b	48	30	BCAT1,BMP7,CACNA2D2,CADM1,CDH2,CIB2,CYYR1,EMX2,ENO2,ETV4,ETV5,FGFR1,FXYD6,HOXB8,IGF2,LGR5,LHX1,LINGO1,NCAM1,PAX2,PLXNA4,PPAP2B,PPP1R1B,S100A1,SEMA5B,SERPINA5,SIX1,SLPI,SPRY2,SUSD4	0
52	159	60	1	TUG1	0.46307	1	0.483805	0		1	1	1	8	8	hsa-let-7b,hsa-mir-10a,hsa-mir-143,hsa-mir-182,hsa-mir-200c,hsa-mir-23b,hsa-mir-25,hsa-mir-27b	4	hsa-let-7b,hsa-mir-182,hsa-mir-200c,hsa-mir-25	91	45	ANXA1,ANXA2,ASS1,BMP7,C1S,C6orf15,CD109,CD9,CDH6,CHRDL1,CLDN1,CRABP2,CRB2,DDIT4L,GAPDH,GPR64,GRIK3,HP,KAL1,KLK5,KRT6A,MFAP5,MFGE8,MT1G,MT2A,NPR1,NT5E,OXTR,PDZK1IP1,PI3,PIPOX,PNOC,PODXL,PPFIBP1,RARRES1,RSPO1,S100A10,SCNN1A,SLC34A2,SLPI,SNCG,SPP1,ST6GALNAC5,SUSD2,TAGLN	0
53	163	81	4	H19,HOTAIRM1,LINC00467,ZEB1-AS1	0.00945855	0.662099	0.0124924	1	H19	0.106194	1	0.140884	10	5	hsa-mir-10a,hsa-mir-30a,hsa-mir-375,hsa-mir-508,hsa-mir-885	2	hsa-mir-30a,hsa-mir-375	72	38	ACSM3,BCAT1,CD55,CD74,CHGA,CHI3L1,CHST2,CP,CUEDC1,DUSP1,EMID1,EPHX1,ESR1,FAM107A,FBLN1,FBLN2,FXYD3,GDF15,GPX3,GRN,HLA-DRB1,HPN,JUNB,LGR5,NDRG2,NPTX2,PHYH,PPP1R1B,PROM1,RASD1,RORC,SEPP1,SKAP1,SLPI,SOD3,SQSTM1,SST,TCN2	2	SKAP1,TNFSF10
54	139	56	4	GAS5,SNHG1,SNHG3,WT1-AS	0.00253307	0.177315	0.00422178	1	GAS5	0.0745678	1	0.140884	3	3	hsa-mir-10b,hsa-mir-23a,hsa-mir-27a	2	hsa-mir-10b,hsa-mir-27a	80	34	ALPL,ALPPL2,AMN,CC2D1A,CCNA1,DRD4,FABP3,FBL,FXYD3,GRIK5,HPD,HPN,HSPB6,ICAM1,ISOC2,JUNB,KLK10,KLK5,LSR,LTBP4,MSLN,NDUFB7,PEPD,PPP1R14A,PSMD8,PTGS1,RAD23A,RSPO1,SARS2,SCG5,SHANK1,SNCG,SPINT2,TECR	2	KLK10,MSLN
55	109	74	9	GAS5,LINC00152,LINC00467,MALAT1,MIR155HG,PVT1,SNHG1,SNHG3,SNHG5	5.24004e-08	3.66803e-06	7.33605e-07	3	GAS5,MALAT1,PVT1	0.000119664	0.00837647	0.000465359	6	6	hsa-let-7b,hsa-mir-197,hsa-mir-210,hsa-mir-326,hsa-mir-675,hsa-mir-99b	2	hsa-let-7b,hsa-mir-99b	29	15	CENPW,CFL1,CKS2,DEPTOR,DPP7,FTL,HLA-DRA,INSIG1,MRPL13,MYC,NDUFB9,RPS28,S100A6,SCD,SPP1	2	MYC,URI1
56	147	67	9	AP001631.9,GAS5,LINC00152,LINC00467,MALAT1,MIR155HG,PVT1,SNHG1,SNHG3	2.14826e-08	1.50378e-06	5.0126e-07	3	GAS5,MALAT1,PVT1	8.89001e-05	0.00622301	0.000465359	7	3	hsa-mir-10a,hsa-mir-183,hsa-mir-184	1	hsa-mir-183	73	37	APLP2,APOA1,APP,BMP7,BMPR1B,CBS,CDH6,CLDN16,CLU,CRYAB,CXCR4,CYYR1,EMX2,EPHA1,EYA4,FGF18,FOLR1,GPX3,HPN,IFI6,IGFBP2,LHX1,LY6E,MYO10,NCAM1,PCP4,PLAT,PNOC,PSAT1,RARRES2,S100A1,SCARA3,SLC22A23,SLC39A8,SLC6A13,SLPI,ST6GALNAC2	1	FOLR1
57	128	76	3	HOTAIRM1,SNHG1,SNHG5	0.0430024	1	0.0528099	0		1	1	1	8	5	hsa-mir-182,hsa-mir-183,hsa-mir-200c,hsa-mir-625,hsa-mir-99b	5	hsa-mir-182,hsa-mir-183,hsa-mir-200c,hsa-mir-625,hsa-mir-99b	44	23	AR,CRABP1,DAPL1,EMX2,ETHE1,FTL,KDELR1,KRT18,KRT8,MEST,MT1G,MYCN,NPC2,PCP4,RPL18,RPL28,RPS19,SCG5,SEPW1,SIVA1,SLC40A1,SSR4,SST	0
58	133	62	5	AC013264.2,CRNDE,HOTAIRM1,RMRP,UCA1	0.000413891	0.0289724	0.000934593	1	UCA1	0.0822496	1	0.140884	2	2	hsa-mir-187,hsa-mir-205	1	hsa-mir-187	69	34	APOL1,AQP5,ASRGL1,C2CD4B,C2orf88,C3,C6orf15,CEACAM1,CPM,CRYAB,CYP4B1,DEFB1,DEPTOR,FOXC1,FXYD3,HTR3A,IL27RA,KIAA1324,LCN2,LDLR,LTF,MMP7,NDP,PITX1,PSCA,QPCT,RUNX3,SAA1,SCGB3A1,SERPINA1,SLC34A2,SLPI,SPDEF,SPINT2	1	SPDEF
59	155	70	6	ABHD11-AS1,HOTAIRM1,MALAT1,MEG3,NEAT1,UCA1	7.58506e-05	0.00530954	0.000241343	3	MALAT1,NEAT1,UCA1	0.000101355	0.00709482	0.000465359	3	3	hsa-mir-196b,hsa-mir-203,hsa-mir-483	0		82	37	ALS2CL,ATP6V1B1,AVPR2,CAPN5,CARD11,CCND1,CLDN16,CLDN9,COL18A1,DEGS2,EMX2,ESPN,FAM20C,FBLN2,FGF18,GJB3,GPR153,GPRC5A,IGF2,IGFBP3,IRF5,KRT4,L1CAM,LCN2,LHX1,MAL,MFGE8,MMP7,MUC16,MUC4,PI3,PTP4A3,SLC6A12,SLCO3A1,STEAP3,STRA6,SUSD2	1	MUC16
60	106	76	4	H19,RMRP,TUG1,WT1-AS	0.00758037	0.530626	0.0110547	1	H19	0.0999489	1	0.140884	2	2	hsa-mir-10b,hsa-mir-99b	2	hsa-mir-10b,hsa-mir-99b	28	20	A2M,BCAT1,C1QB,C1QC,CAPN5,CD81,CDH2,CFI,DUSP6,FBXO21,GJA5,HSPA1A,HSPB6,IGFBP6,ISYNA1,ITM2B,MDK,PLAT,SERPINA5,SERPING1	0
61	122	77	4	LINC00152,RP11-304L19.5,SNHG5,XIST	0.00793432	0.555402	0.011108	1	XIST	0.101201	1	0.140884	7	3	hsa-mir-10b,hsa-mir-361,hsa-mir-363	1	hsa-mir-10b	38	18	BCAT1,CHL1,CKS2,DAPL1,DEFB1,GJB1,HOXD1,HOXD3,HOXD4,KCNH2,MDK,PAEP,RPL13,RPS6,SPON1,SSR4,SST,STXBP6	1	HOXD1
62	176	79	14	DNM3OS,H19,HOTAIRM1,LINC00152,MALAT1,MEG3,NEAT1,PVT1,RMRP,RP11-304L19.5,RP11-401P9.4,SNHG5,UCA1,XIST	3.36139e-14	2.35297e-12	2.35297e-12	7	DNM3OS,H19,MALAT1,NEAT1,PVT1,UCA1,XIST	2.2685e-12	1.58795e-10	1.58795e-10	8	8	hsa-let-7b,hsa-mir-1247,hsa-mir-139,hsa-mir-143,hsa-mir-145,hsa-mir-204,hsa-mir-451,hsa-mir-486	3	hsa-let-7b,hsa-mir-145,hsa-mir-486	89	70	ACTA2,ADH1B,AOX1,APOD,ATF3,BTG2,C7,CALB2,CAV1,CAV2,CCDC80,CCL2,CCL21,CEBPD,CFD,CLDN11,CRYAB,CTGF,CXCL2,CYR61,DCN,DES,DUSP1,EDN1,EFEMP1,EGR1,EGR2,EGR3,FABP4,FOS,FOSB,G0S2,GADD45B,GNG11,GYPC,HBA1,HBA2,HBB,HSPB6,ID1,ID3,IER3,IGFBP5,IGFBP7,IL33,IL6,ITM2A,JUN,JUNB,KLF2,KLF4,KLF6,LMOD1,MGP,MYH11,NDN,NR2F1,NR4A1,OGN,PDK4,PLA2G2A,PTRF,RGS2,RHOB,SERPINE1,SGK1,SOCS3,SOD3,SPARCL1,TAGLN	3	ATF3,CAV1,IL6
63	122	82	7	CRNDE,DLEU2,LINC00152,LINC00467,MALAT1,NEAT1,RMRP	1.90496e-05	0.00133347	7.84395e-05	2	MALAT1,NEAT1	0.00539959	0.377971	0.0121926	5	3	hsa-let-7b,hsa-mir-1224,hsa-mir-15b	1	hsa-let-7b	35	26	ADM,CCNA2,CDC20,CDKN2A,CEP55,CLDN1,DDIT4,ECT2,FADS1,FADS2,GPRC5A,IRX3,ITGAV,KIF20A,LDHA,MELK,MGST1,MT1G,MT2A,NQO1,PLOD2,RARRES1,SFN,SLC39A14,SMC4,SPC25	0
64	121	13	1	RMRP	0.12571	1	0.139677	0		1	1	1	6	5	hsa-mir-142,hsa-mir-146a,hsa-mir-148a,hsa-mir-150,hsa-mir-155	3	hsa-mir-146a,hsa-mir-148a,hsa-mir-155	102	8	CD79A,CXCL9,IGHG1,IGHG2,IGHM,IGHV3-21,IGHV4-34,IGKC	0
65	163	53	7	GAS5,H19,PVT1,RMRP,RP11-304L19.5,SNHG1,SNHG5	9.81108e-07	6.86776e-05	6.86776e-06	3	GAS5,H19,PVT1	4.39346e-05	0.00307542	0.000384428	7	2	hsa-mir-30a,hsa-mir-99b	2	hsa-mir-30a,hsa-mir-99b	103	52	APLP2,CCND1,CRYAB,EEF1A1,EEF1B2,EEF2,EIF3E,FBL,GLTSCR2,GNB2L1,GSTP1,IFITM3,IL18,IL32,KRT18,KRT8,LDHA,MFAP2,MYC,PABPC1,PDZK1IP1,PNOC,REC8,RPL10,RPL11,RPL12,RPL13,RPL14,RPL17,RPL18,RPL23A,RPL26,RPL27A,RPL28,RPL3,RPL31,RPL35A,RPL37A,RPL5,RPL6,RPS10,RPS15,RPS19,RPS2,RPS20,RPS24,RPS29,RPS3,RPS6,RPS8,RPSA,STARD10	1	MYC
66	91	58	9	H19,MALAT1,MEG3,NEAT1,PVT1,SNHG1,SNHG3,UCA1,XIST	5.76452e-09	4.03516e-07	2.01758e-07	6	H19,MALAT1,NEAT1,PVT1,UCA1,XIST	5.07157e-11	3.5501e-09	1.77505e-09	6	2	hsa-mir-20a,hsa-mir-508	1	hsa-mir-20a	27	15	ACTG1,ARHGDIA,DEFB1,GABBR1,ITGB4,KRT19,MUC16,OXTR,P4HB,QTRT1,REC8,RPS28,S100A6,SEMA3B,SERPINA5	1	MUC16
67	140	79	4	H19,RP11-304L19.5,RP11-385J1.2,SNHG5	0.0086745	0.607215	0.0119062	1	H19	0.103701	1	0.140884	3	1	hsa-mir-100	1	hsa-mir-100	58	28	AQP5,ATP6V1B1,C2orf88,CLDN16,DOK7,DSC2,ETV4,FGF18,FOLR1,FOXJ1,HPGD,ID4,IRS2,KLF5,KRT14,LGR6,MFAP5,MFGE8,MSLN,PPIB,PPP1R14B,PRAME,PRDX2,RNF5,SERPING1,SPON1,SPRY2,SST	2	FOLR1,MSLN
68	204	46	6	DNM3OS,H19,LINC00152,MEG3,RPLP0P2,UCA1	6.59265e-06	0.000461486	3.29633e-05	3	DNM3OS,H19,UCA1	2.86202e-05	0.00200341	0.000286202	10	7	hsa-mir-10a,hsa-mir-127,hsa-mir-134,hsa-mir-152,hsa-mir-199b,hsa-mir-214,hsa-mir-22	4	hsa-mir-127,hsa-mir-152,hsa-mir-214,hsa-mir-22	148	92	ACTA2,ACTG2,ADAM12,ADAMTS2,ANTXR1,ASPN,BGN,C1QTNF6,CALB2,CALD1,CCDC80,CCL11,CILP,COL10A1,COL11A1,COL12A1,COL1A1,COL1A2,COL3A1,COL5A1,COL5A2,COL6A1,COL6A2,COL6A3,COL8A1,COLEC12,COMP,CREB3L1,CRISPLD2,CTGF,CTSK,CXCL12,CXCL14,CYR61,DCN,DPT,ECM1,ECM2,EDIL3,EDNRA,ELN,FABP4,FAM198B,FAP,FBLN2,FBN1,FN1,FNDC1,GJA1,GJB2,GLT8D2,GREM1,HTRA1,INHBA,ITGA11,ITGBL1,LAMB1,LOX,LOXL1,LOXL2,LUM,MFAP2,MFAP5,MMP11,MMP13…	2	SPARC,SULF1
69	125	85	8	GAS5,LINC00342,MALAT1,NEAT1,PVT1,SNHG1,SNHG3,TP73-AS1	2.22552e-06	0.000155786	1.19835e-05	4	GAS5,MALAT1,NEAT1,PVT1	3.73429e-06	0.0002614	5.22801e-05	7	7	hsa-mir-10b,hsa-mir-182,hsa-mir-183,hsa-mir-200c,hsa-mir-29a,hsa-mir-30d,hsa-mir-99b	7	hsa-mir-10b,hsa-mir-182,hsa-mir-183,hsa-mir-200c,hsa-mir-29a,hsa-mir-30d,hsa-mir-99b	33	17	AGRN,ALDOA,APLP2,EARS2,EPPK1,GNB2L1,GPT,LAMA3,MAPK15,MFGE8,MUC1,PLEC,RAPGEF3,RNF207,RPS2,SORL1,SPON1	0
70	134	83	3	LINC00152,RMRP,RP11-304L19.5	0.0534395	1	0.0623461	0		1	1	1	10	6	hsa-mir-10b,hsa-mir-205,hsa-mir-375,hsa-mir-518e,hsa-mir-522,hsa-mir-99b	3	hsa-mir-10b,hsa-mir-375,hsa-mir-99b	41	24	CEBPD,CRABP1,CRYAB,DEFB1,FOLR1,GAL,GMPR,HLA-DMA,HLA-DPB1,HLA-DQB1,HLA-DRA,HPN,IFITM3,KLK5,MT1A,MT1G,NDUFB7,NUPR1,PGLS,PPP1R14A,PRAME,RPL37A,RPS10,TECR	1	FOLR1

## Sheet: cancer_modules_UCEC
module_id: the index of the module; module_size: the total number of molecules in this module; num of lncRNAs/miRNAs/mRNAs: indicate the number of lncRNAs/miRNAs/ mRNAs in this module;
num of cancer lncRNAs/miRNAs/mRNAs: indicate the number of cancer lncRNAs/miRNAs/mRNAs in this module; cancer lncRNA/miRNA/mRNA symbols: the symbols of the corresponding cancer lncRNA/miRNA/mRNA in this module;
num of UCEC lncRNAs/miRNAs/mRNAs:indicate the number of UCEC lncRNAs/miRNAs/mRNAs in this module; UCEC lncRNA/miRNA/mRNA symbols: the corresponding UCEC lncRNA/miRNA/mRNA symbols;
p_value: the significant level of overlap between every module and those collected cancer/UCEC lncRNAs in the benchmark sets using hypergeometric test; Bonferroni-corrected/FDR: the adjusted p-values.
module_id	module_size	num of lncRNAs	num of cancer lncRNAs	cancer lncRNA symbols	p_value	Bonferroni-corrected	FDR	num of UCEC lncRNAs	UCEC lncRNA symbols	p_value	Bonferroni-corrected	FDR	num of miRNAs	num of cancer miRNAs	cancer miRNA symbols	num of UCEC miRNAs	UCEC miRNA symbols	num of mRNAs	num of cancer mRNAs	cancer mRNA symbols	num of UCEC mRNAs	UCEC mRNA symbols
1	88	38	2	GAS5,SNHG5	0.00519701	0.36379	0.00224756	1	GAS5	1	1	1	3	3	hsa-mir-15b,hsa-mir-16,hsa-mir-183	1	hsa-mir-183	47	15	DNAJC15,EXOSC8,HNRNPA1,MPV17L2,NQO2,OFD1,PARK7,POLR1D,PTRH2,RPL14,RPS20,RPS24,TMEM126A,TRAPPC2,TXNDC17	0
2	41	28	2	HNF1A-AS1,MALAT1	0.0216982	1	0.0105062	1	MALAT1	7.34394e-06	0.000514075	0.000465359	2	2	hsa-mir-200a,hsa-mir-421	1	hsa-mir-200a	11	4	BCLAF1,COQ5,ITGB3BP,POLR3K	1	ITGB3BP
3	114	65	2	HCP5,MALAT1	0.299281	1	0.194621	1	MALAT1	1	1	1	10	8	hsa-let-7f,hsa-mir-10a,hsa-mir-142,hsa-mir-146b,hsa-mir-193a,hsa-mir-20a,hsa-mir-210,hsa-mir-93	7	hsa-let-7f,hsa-mir-10a,hsa-mir-142,hsa-mir-146b,hsa-mir-193a,hsa-mir-20a,hsa-mir-210	39	23	ACTR2,ADAR,APOBEC3B,CDC25B,CUL2,CXCL9,DHCR24,EBP,ETFA,FANCG,FOXM1,GLDC,KIF11,MICB,MYC,NCK1,NDUFS4,PDCD10,SDHD,SYNCRIP,TAF9,TUBA1C,VPS26A	0
4	61	13	0		0.00465235	0.325664	0.00205411	0		0.0462994	1	0.140884	7	6	hsa-mir-1249,hsa-mir-1256,hsa-mir-195,hsa-mir-196b,hsa-mir-375,hsa-mir-449b	3	hsa-mir-196b,hsa-mir-375,hsa-mir-449b	41	14	ACADVL,C19orf18,CCDC78,CYP2D6,ENTPD2,KIAA1324,MLPH,OVGP1,PDIA3,PLA2G6,PPP1R1B,PRSS8,RHBDD3,SH2B1	0
5	94	35	5	FTX,RP13-514E23.1,TP73-AS1,WT1-AS,XIST	0.192714	1	0.127152	0		0.0342852	1	0.140884	6	6	hsa-let-7f,hsa-let-7i,hsa-mir-145,hsa-mir-200c,hsa-mir-222,hsa-mir-381	4	hsa-let-7f,hsa-let-7i,hsa-mir-145,hsa-mir-200c	53	34	ACSS3,ATF7IP,AXL,CALCOCO1,CCDC8,CHRDL1,CXCL12,DACT3,EGR2,EML1,FBLN5,FXYD6,GAS1,ICAM2,KCTD15,LMCD1,MAN1A1,MFAP5,MSRB3,NOTCH2,OGN,OSR2,PCSK1N,PLXDC2,PRNP,PTGIS,SFRP1,SLC6A9,SORBS1,SPARCL1,TMEM200A,TSPYL4,TWIST1,VCAN	3	OSR2,SPARCL1,VCAN
6	89	39	2	CRNDE,PSORS1C3	0.00944557	0.66119	0.00383669	0		1	1	1	3	2	hsa-mir-141,hsa-mir-15b	1	hsa-mir-141	47	20	ANXA2,ARSA,C12orf57,DOT1L,DPP9,JAG2,LONP1,MST1R,MUC5B,MVD,NOL3,NUDT2,PPM1M,PPP1R13L,PTPN23,RASSF1,TRAPPC12,TUBG1,TUBGCP6,ZBTB7A	0
7	196	73	0		3.54048e-06	0.000247834	2.30275e-06	0		1.15681e-05	0.000809765	0.000655247	5	4	hsa-mir-1296,hsa-mir-299,hsa-mir-301a,hsa-mir-590	0		118	50	ABCF1,AKIRIN1,ALDH1B1,APP,B4GALT5,BECN1,BRD4,CAPRIN1,CSDE1,CSNK1A1,CTNNA1,CTNNB1,DNAJC3,DPM1,DUSP16,EIF2S1,FOXM1,GART,GJA1,GLUD2,GNA11,GNAI3,GPSM2,HUNK,HYOU1,IQGAP1,ITGB1,KIAA1279,KIF1A,KPNA2,M6PR,MCM2,NDST1,NFIC,OS9,PBRM1,PGAM1,PGK1,PRIM1,PRKD3,RALBP1,SLC39A6,SLC7A1,SPAST,STAG1,TINF2,TM9SF2,TUBA1B,UBN1,YIPF5	1	ITGB1
8	126	62	3	SNHG3,SNHG5,XIST	0.010712	0.749843	0.00530762	0		3.88698e-06	0.000272088	0.000391369	9	9	hsa-mir-10a,hsa-mir-141,hsa-mir-187,hsa-mir-32,hsa-mir-34a,hsa-mir-429,hsa-mir-455,hsa-mir-590,hsa-mir-628	3	hsa-mir-10a,hsa-mir-141,hsa-mir-429	55	27	APCDD1,BACE2,BAX,CADPS2,EEF2,EXOC4,FOXA2,HPS6,IGF1R,KCNQ1,MMP2,MVD,P2RX4,PORCN,PPIC,PPP2R2C,PRAME,PRSS8,RPS4X,SERPINB6,SEZ6L2,SND1,SPDEF,TAF15,THADA,TPBG,UBB	1	IGF1R
9	117	51	1	NEAT1	0.00112578	0.0788045	0.000514295	0		0.0498803	1	0.140884	4	4	hsa-let-7b,hsa-mir-141,hsa-mir-185,hsa-mir-200a	3	hsa-let-7b,hsa-mir-141,hsa-mir-200a	62	29	ANXA1,ATAD3A,BCAR1,BLVRB,CD151,COX5B,DGAT1,EBP,ETHE1,EZR,GALE,GALK1,GFER,KLC3,MAPK3,MVP,MYH14,NAA10,NDUFA13,NDUFS7,PKP3,POLR3K,PRSS8,SAC3D1,SCYL1,SPINT2,STEAP3,TPRN,VAMP8	0
10	130	63	2	LINC00467,SNHG5	0.111095	1	0.0607585	0		0.0492842	1	0.140884	6	6	hsa-let-7i,hsa-mir-183,hsa-mir-200a,hsa-mir-200b,hsa-mir-203,hsa-mir-20a	6	hsa-let-7i,hsa-mir-183,hsa-mir-200a,hsa-mir-200b,hsa-mir-203,hsa-mir-20a	61	35	AFG3L2,BRCC3,CCNA2,CDC42,DARS2,DEPTOR,DSG2,EHF,EIF4G1,ETF1,EXOSC3,FIP1L1,HADH,HCCS,LYPLA1,MAD2L1,MAGT1,MCM6,MDH2,MMADHC,MRPL19,NNT,PDXDC1,PLK4,PPIL4,PRPS1,PSAT1,RAD51,SDHD,SEC23IP,SEC24D,SLC31A1,TRAM1,VAV3,VDAC1	0
11	93	40	2	CRNDE,TUBA4B	0.000925408	0.0647786	0.000435797	0		0.000931562	0.0652094	0.0120063	7	6	hsa-mir-10a,hsa-mir-141,hsa-mir-191,hsa-mir-200b,hsa-mir-328,hsa-mir-378c	3	hsa-mir-10a,hsa-mir-141,hsa-mir-200b	46	25	ATP5F1,CD164,CD55,CNDP2,CYP4B1,FMO2,FOXC1,GALNT3,GRIA2,GSTA1,HIF1A,HSD17B4,MMADHC,PDCD10,PIGR,PIK3CB,PRSS12,RBL2,SCNN1B,SCP2,SLC44A4,SLC5A1,STAT3,TM9SF2,VNN3	2	CD55,FMO2
12	99	47	2	LINC00152,SNHG1	0.000837642	0.058635	0.000599861	0		0.000133141	0.00931987	0.00234014	8	6	hsa-mir-1224,hsa-mir-183,hsa-mir-34c,hsa-mir-449a,hsa-mir-449b,hsa-mir-489	3	hsa-mir-183,hsa-mir-34c,hsa-mir-449b	44	21	BBC3,CASP3,CFDP1,CHD3,CHIC2,CYBA,DDAH1,HERPUD1,ITPK1,PLOD2,PPIL4,PSMA5,PSMD13,RAC1,RNF7,SCP2,SOX17,STXBP6,TMEM30B,VOPP1,ZFAND5	0
13	108	51	2	HCP5,ZNRD1-AS1	0.000564351	0.0395046	0.000270628	0		0.0439062	1	0.140884	7	7	hsa-mir-141,hsa-mir-18a,hsa-mir-200a,hsa-mir-30c,hsa-mir-320a,hsa-mir-92b,hsa-mir-95	3	hsa-mir-141,hsa-mir-200a,hsa-mir-30c	50	23	ABCG1,ADCK4,ATP11A,BCR,CD9,CDH1,CKB,CLDN3,DYNC1H1,EML1,EVL,MLF1,MYO5B,PPP5C,PRKCZ,RAD9A,SLC35A2,SLIT2,TJP3,TNPO2,TSNARE1,UCP2,ZMYM3	1	CDH1
14	47	32	2	HCP5,SNHG3	0.00277363	0.194154	0.00205411	0		5.82983e-05	0.00408088	0.00107889	6	4	hsa-mir-148b,hsa-mir-19b,hsa-mir-200b,hsa-mir-628	1	hsa-mir-200b	9	6	CBR1,IFITM3,MRPL13,MXRA5,SPINT2,TACO1	0
15	150	37	4	AC013264.2,CASC2,RP11-1C1.7,TUBA4B	0.00741907	0.519335	0.00383669	1	CASC2	0.000435379	0.0304765	0.00723182	6	5	hsa-mir-10a,hsa-mir-34b,hsa-mir-449a,hsa-mir-449b,hsa-mir-449c	2	hsa-mir-10a,hsa-mir-449b	107	33	BMPR1B,C10orf107,C2orf88,C6,CCDC108,CCDC114,CCDC40,CCDC65,CCNA1,CDHR3,CEACAM21,CPM,DNAI1,DNAI2,FAM92B,FOXJ1,HOXB3,IFT122,KCNE1,LRRC18,LRRC6,PACRG,PBLD,PIGR,RORC,SCNN1G,SERPINA1,SERPINA4,SERPINA6,SPDEF,TCTN1,VWA3A,WDR66	1	CPM
16	107	39	0		0.000208018	0.0145613	0.000115781	0		3.88698e-06	0.000272088	0.000391369	4	4	hsa-let-7i,hsa-mir-200b,hsa-mir-34a,hsa-mir-362	2	hsa-let-7i,hsa-mir-200b	64	34	ANKRD17,ARHGEF12,CDYL,CHD6,DHX15,DSG2,EGLN1,ELF1,ERBB4,FAM98B,FGFR1OP2,FOXO3,GPSM2,IARS2,KIF5B,NBN,NRCAM,PARP4,PBRM1,PREPL,PRKAA1,PRRC1,RNF138,SLC25A24,SMARCAD1,SRPK2,TAF2,TFAM,TMED2,UBE2A,UBXN2B,YEATS4,YWHAQ,ZNF644	0
17	82	27	0		6.06911e-07	4.24837e-05	5.57763e-07	0		6.20617e-06	0.000434432	0.000465359	6	4	hsa-let-7i,hsa-mir-141,hsa-mir-490,hsa-mir-93	2	hsa-let-7i,hsa-mir-141	49	17	ABCE1,ASAP1,CLINT1,DDX6,FOXO3,GNS,GOLGA4,MED13L,MED14,MTDH,NBN,PRKAA1,SLC35A3,SPAST,TMED5,TTC19,USO1	1	MED14
18	95	39	3	MYLK-AS1,RP3-508I15.14,SNHG11	0.0620006	1	0.0333603	0		1	1	1	7	3	hsa-let-7b,hsa-mir-195,hsa-mir-328	1	hsa-let-7b	49	16	C10orf11,CD151,CDK10,CTSH,DEGS2,DPM3,FBXW4,GAS6,HOMER3,NDUFB7,PHKG2,PLEK2,PRRG2,PRSS8,SH3GL1,TST	0
19	137	40	4	DBH-AS1,MIR155HG,RP11-304L19.5,RP11-401P9.4	0.0247018	1	0.011108	0		0.000885139	0.0619597	0.0119382	7	7	hsa-mir-126,hsa-mir-155,hsa-mir-199a,hsa-mir-203,hsa-mir-21,hsa-mir-29a,hsa-mir-382	5	hsa-mir-126,hsa-mir-155,hsa-mir-199a,hsa-mir-203,hsa-mir-21	90	38	AIF1,BATF,CCL5,CD2,CD8A,CORO1A,ERCC5,EVI2B,FOLR2,GYPC,GZMB,HLA-E,HLA-F,HSD3B7,IGHG1,IGHV3-21,LEF1,LGALS2,LIMD2,MMP2,MPEG1,MS4A6A,MYH7B,MYO1F,NCF4,PDCD1,PRF1,PRKCQ,QPCT,RGS1,RGS2,RUNX2,SIRPG,SLA,TFEB,TMC8,TRAC,VAV1	0
20	100	65	0		0.117268	1	0.0623461	0		0.0504761	1	0.140884	2	2	hsa-mir-589,hsa-mir-93	0		33	15	ACTR2,AP2B1,CSNK1A1,EPHB4,GTF2I,KIF2A,MRPL13,PARP1,SART3,SLC5A3,TGOLN2,UBQLN2,USP9X,VHL,ZNF644	0
21	77	52	2	AP001631.9,MALAT1	0.000272597	0.0190818	0.000145665	1	MALAT1	0.000592865	0.0415005	0.00939479	3	2	hsa-mir-19b,hsa-mir-210	1	hsa-mir-210	22	15	AQP3,CCL20,CCT8,EHF,GLO1,IFIH1,KRT7,MIPEP,PARP4,PVRL2,RASAL1,RPE,SCNN1A,TSPAN12,VAV2	0
22	91	59	1	EPB41L4A-AS1	9.46564e-05	0.00662595	4.60967e-05	0		0.0457016	1	0.140884	5	5	hsa-mir-132,hsa-mir-141,hsa-mir-148a,hsa-mir-15b,hsa-mir-589	2	hsa-mir-141,hsa-mir-148a	27	13	ARNT2,COPS2,DAB2IP,DSC2,EIF2S1,EMX2,HSDL2,PPP1CC,RAB11A,RAB11FIP2,RETSAT,TTC9,VPS26A	1	COPS2
23	87	41	0		0.00164972	0.11548	0.000828258	0		0.0366977	1	0.140884	7	7	hsa-mir-106b,hsa-mir-182,hsa-mir-191,hsa-mir-205,hsa-mir-210,hsa-mir-744,hsa-mir-760	3	hsa-mir-182,hsa-mir-205,hsa-mir-210	39	19	ADIPOR2,ARTN,CLDN7,EBP,EEF1B2,EXOC4,GAMT,GRHL2,HOMER2,LINGO1,RAB25,RBM8A,RNF130,SND1,TFCP2L1,UQCRH,VAMP8,VANGL2,ZNF750	0
24	91	40	0		0.00130877	0.0916141	0.000672877	0		0.0348888	1	0.140884	7	5	hsa-mir-1301,hsa-mir-17,hsa-mir-301b,hsa-mir-636,hsa-mir-935	1	hsa-mir-17,	44	22	ACAA2,ARID1B,AURKA,CDK1,CDYL,DYRK1A,ESPL1,FBN2,FERMT2,GATAD2B,GINS1,KIF23,MAD2L1,NCOA6,NRAS,PHF6,PTPN11,SALL2,SUV39H2,SYT13,TTK,ZNF131	1	NCOA6
25	78	39	2	HCP5,TP73-AS1	0.669615	1	0.553391	0		1	1	1	5	4	hsa-mir-126,hsa-mir-196b,hsa-mir-200b,hsa-mir-429	4	hsa-mir-126,hsa-mir-196b,hsa-mir-200b,hsa-mir-429	34	21	ADRBK1,ANKRD9,CTSF,EDC4,EHMT1,FBXO44,ITPR3,LDLRAP1,MFN2,NAGK,NDUFV1,PKMYT1,PRKD2,PUSL1,RAB11FIP3,RASAL1,RTN4R,SCYL1,SRF,SURF6,UPP1	0
26	125	59	1	TUG1	0.00162491	0.113744	0.000672877	0		0.0534504	1	0.146201	7	7	hsa-let-7c,hsa-mir-1247,hsa-mir-1258,hsa-mir-199a,hsa-mir-29a,hsa-mir-532,hsa-mir-93	2	hsa-let-7c,hsa-mir-199a,	59	33	AFF4,AP1AR,BMPR2,CADPS2,CBLB,CDC42,DCTN4,DYNC1LI2,ELOVL5,HSD17B4,IL6ST,KIF5B,LYPLA1,MCC,MLH1,NFIC,PGR,POC1B,PPP3CA,PRKD3,RAB3GAP1,SLK,SMARCA2,SRSF10,SUCLA2,TCF4,TOP2B,VPS35,WAPAL,WASL,YEATS4,ZBTB38,ZFHX3	2	PGR,SRSF10
27	180	57	1	RP1-317E23.3	0.000180116	0.0126082	8.02408e-05	0		0.0504761	1	0.140884	7	7	hsa-mir-141,hsa-mir-183,hsa-mir-200b,hsa-mir-200c,hsa-mir-34a,hsa-mir-375,hsa-mir-429	6	hsa-mir-141,hsa-mir-183,hsa-mir-200b,hsa-mir-200c,hsa-mir-375,hsa-mir-429	116	45	ACSL5,ADCYAP1R1,AES,AGR2,ALG14,ANXA2,AQP5,C10orf107,C10orf32,CD63,CEACAM1,CMTM7,CNPY2,DPP7,ENTPD2,FAAH,FBP1,FUT6,GPR35,HNMT,HSDL2,IL20RA,LRRC6,LXN,MLPH,NDUFA11,NR1H2,P2RX4,PEBP1,PGLS,RPL27A,RPS14,RPS15,SAT1,SEPW1,SERPINA4,SGSM3,SIDT1,SPDEF,TPT1,TRPM2,TRPM4,TSPO,UXT,VWA3A	0
28	140	66	5	CRNDE,CTB-89H12.4,HCP5,TP53TG1,XIST	7.27935e-05	0.00509554	3.74072e-05	0		6.75917e-06	0.000473142	0.000465359	7	5	hsa-mir-1247,hsa-mir-150,hsa-mir-200a,hsa-mir-375,hsa-mir-381	3	hsa-mir-150,hsa-mir-200a,hsa-mir-375,	67	40	AIMP1,AP4B1,APOL1,AQP5,ARHGAP26,ARL6IP5,ARSA,C1GALT1C1,CASP7,CCL20,CEACAM1,CYBA,EAF2,FUT2,FUT6,GADD45B,HLA-A,HLA-B,HMOX2,HSPB1,ID1,KIAA1324,KRT8,MPV17,NCF4,NDUFA13,P2RX4,PHF11,PVRL4,RNASET2,RNF113A,SAT1,SEC31A,SELPLG,SKAP1,STXBP6,TNFRSF14,TPT1,TRAPPC12,UBB	0
29	150	75	3	SNHG3,TP53TG1,XIST	1.77285e-05	0.001241	8.89141e-06	0		9.29747e-06	0.000650823	0.000556243	5	5	hsa-mir-10a,hsa-mir-141,hsa-mir-200a,hsa-mir-200b,hsa-mir-589	4	hsa-mir-10a,hsa-mir-141,hsa-mir-200a,hsa-mir-200b,	70	33	ALDH18A1,CAPZA1,CD9,EIF4E2,EPCAM,ESR1,FOXA2,GGCT,HADH,IRF6,KIAA1324,KLF5,KRT18,LAMC2,MBP,MSRA,NDUFA10,NUDT2,PKP3,POLR1D,POMP,PRAME,PTEN,PYCR1,RPL23A,RPL26,RPL31,RPS14,RPSA,SOX17,STXBP2,TNIP1,TP53,	2	ESR1,PTEN
30	160	56	2	HCP5,TP53TG1	0.003687	0.25809	0.00175223	0		0.000774176	0.0541923	0.0112731	6	6	hsa-mir-126,hsa-mir-141,hsa-mir-143,hsa-mir-15b,hsa-mir-200b,hsa-mir-326	4	hsa-mir-126,hsa-mir-141,hsa-mir-143,hsa-mir-200b	98	47	ALOX5,AP2S1,APOC1,APOE,APOL1,ARHGAP9,C17orf62,CBS,CCL19,CD37,CD53,CD6,CHFR,CLCN7,CORO1A,GFER,GPNMB,HLA-DRA,HLA-F,HMOX1,HMOX2,ICAM2,ICAM3,IFI27,IGHV4-34,IL10RA,INPP5D,ITGAX,KCNAB2,MTMR14,MYO1F,NCF4,NDUFA13,OAS1,OGDH,PARP12,PLEK,RAC2,SYNGR1,TMC8,TNFRSF1B,TRAPPC12,UBE2L6,UROD,VAV1,WAS,ZNFX1	1	CHFR
31	69	31	2	MALAT1,ZNRD1-AS1	1.09539e-05	0.000766771	6.59237e-06	1	MALAT1	3.44104e-08	2.40873e-06	3.95068e-05	8	6	hsa-mir-149,hsa-mir-188,hsa-mir-191,hsa-mir-205,hsa-mir-30c,hsa-mir-30e	2	hsa-mir-205,hsa-mir-30c	30	12	CCDC6,CCNL1,EED,EIF2AK2,ESD,LGR5,ORC4,PIK3CB,SART3,SETD5,SKIL,THSD4	0
32	73	35	0		4.15301e-06	0.000290711	3.10892e-06	0		2.04225e-08	1.42958e-06	3.14339e-05	4	4	hsa-mir-183,hsa-mir-200c,hsa-mir-34a,hsa-mir-93	2	hsa-mir-183,hsa-mir-200c	34	17	AQP3,CD9,CDH1,CYBA,EBP,EPCAM,EPDR1,GSTO2,GSTT1,HIST1H2AE,HMGCL,KCNC3,LSR,LTBR,PAX8,SOX17,SRGAP3	1	CDH1
33	99	64	2	RMRP,TP53TG1	0.022673	1	0.0107785	0		0.000839879	0.0587915	0.0117591	7	7	hsa-mir-1271,hsa-mir-141,hsa-mir-22,hsa-mir-362,hsa-mir-374a,hsa-mir-624,hsa-mir-99a	3	hsa-mir-141,hsa-mir-22,hsa-mir-99a	28	12	ATP5A1,CBR1,CCT2,CSNK1A1,GLUD2,MYH14,NCL,RTN2,SLC34A2,STUB1,TM9SF2,TUBA1B	0
34	152	63	7	CASC2,EPB41L4A-AS1,RP11-304L19.5,SNHG3,TP53TG1,TP73-AS1,XIST	0.00548563	0.383994	0.00231768	1	CASC2	0.0480912	1	0.140884	6	6	hsa-mir-10a,hsa-mir-182,hsa-mir-183,hsa-mir-32,hsa-mir-423,hsa-mir-874	3	hsa-mir-10a,hsa-mir-182,hsa-mir-183	83	42	AMT,B9D1,CHMP1A,COX4I1,COX6A1,CTBP2,DDOST,ECHS1,EEF2,FOXA2,FOXJ1,GNB2L1,GRHL2,IFT140,IP6K2,KRT18,LCMT1,MFAP2,NDUFA11,NDUFB7,NONO,PHGDH,PRKCSH,PRKCZ,QARS,RPL18,RPL3,RPL5,RPS14,RPS15,RPS3,RPS4X,RPS8,SCNN1G,SERINC2,SND1,SOX17,STXBP2,TAB1,TJP3,UBXN1,VANGL2	0
35	82	55	2	LINC00312,SNHG5	0.594522	1	0.488074	0		0.0379021	1	0.140884	3	3	hsa-let-7i,hsa-mir-200b,hsa-mir-205	3	hsa-let-7i,hsa-mir-200b,hsa-mir-205	24	12	ACTR2,AKAP1,ANTXR1,KDSR,KIF5B,NR2F2,POSTN,PPIL4,PRKAR1A,PSME4,PTPRK,RASSF2	1	NR2F2
36	72	46	0		5.57606e-06	0.000390324	4.94465e-06	0		1	1	1	3	3	hsa-mir-376b,hsa-mir-561,hsa-mir-93	0		23	11	APEX1,C1GALT1C1,CLUL1,ERLIN1,ERLIN2,GTF2I,KIF2A,MMADHC,NT5E,TRIM37,ZDHHC9	0
37	49	23	2	CRNDE,LINC00467	0.0464768	1	0.0249489	0		1	1	1	7	4	hsa-mir-182,hsa-mir-2355,hsa-mir-600,hsa-mir-96	2	hsa-mir-182,hsa-mir-96	19	10	ATPIF1,BBS2,EIF4E2,ITGB3BP,NDUFAF1,SNX14,THOC7,TTC19,UBE2N,ZSWIM7	1	ITGB3BP
38	140	70	3	HCP5,SNHG5,TP73-AS1	0.00578541	0.404979	0.00238963	0		0.00095521	0.0668647	0.0120063	5	4	hsa-mir-141,hsa-mir-32,hsa-mir-362,hsa-mir-664	1	hsa-mir-141	65	31	ACAA2,ACVR1,ANTXR1,BCAS3,CCND1,CLCN7,DLX5,DUSP16,EXOC4,FGD1,GAA,HIP1,ILDR1,LDHB,LSR,LTBR,MSX1,NFIC,PDK2,PWWP2B,SIX5,SLPI,ST14,STAT6,STT3A,TGOLN2,TMCO1,TNFRSF1A,TP53,UBB,VWF	0
39	70	40	1	HCP5	0.141638	1	0.0926445	0		0.0282329	1	0.13074	3	2	hsa-mir-146b,hsa-mir-224	1	hsa-mir-146b	27	11	CHD7,EIF2AK2,HERC5,MACROD2,MEIS1,MTMR2,MX2,SDCBP,SERPING1,SLIT2,XAF1	1	HERC5
40	104	23	1	DBH-AS1	0.00299621	0.209735	0.00177188	0		1.30839e-06	9.15871e-05	0.000253279	2	0		0		79	52	ABCD4,AMT,ANTXR2,AQP1,ARHGDIB,BGN,C1QTNF6,CD27,CD37,CD4,CD53,CDH2,CXorf36,DOK3,EMP3,FAM19A5,FBXL7,FES,FHL1,HAAO,HLA-F,HOXA10,ID3,IFITM3,ITGA11,KCNAB2,LCK,LEF1,MAF,MMP2,MOXD1,MRC2,MS4A6A,NDN,PRKCDBP,PRSS23,PTRF,RGS5,SCARF2,SDC3,SELL,SERPING1,SFRP4,SNAI2,SRPX2,STAB1,TBX2,TGFB1,TIMP1,TWIST2,WIPF1,ZAP70	1	HOXA10
41	61	33	2	GAS5,TP73-AS1	1.56073e-05	0.00109251	9.49756e-06	1	GAS5	3.32545e-06	0.000232781	0.000391369	5	3	hsa-mir-181a,hsa-mir-183,hsa-mir-491	1	hsa-mir-183	23	11	CCT8,DLX6,FOXA2,FRAS1,LAMC2,LDHB,NFIA,POMT1,RPL13,SLC47A1,VKORC1	0
42	104	28	1	AP000688.29	0.0290802	1	0.0124924	0		0.0492842	1	0.140884	7	6	hsa-mir-1229,hsa-mir-135b,hsa-mir-296,hsa-mir-362,hsa-mir-548d,hsa-mir-99b	2	hsa-mir-135b,hsa-mir-99b	69	33	ADCY5,ADORA1,CAD,CBS,CLDN16,CLDN9,CLIP2,E2F1,EIF1AD,FSD1,GLIS2,GRIK5,HOXA9,KLC3,KLK5,L1CAM,LMO1,MAL,MLF1,PDXK,REEP2,RNF216,RPTOR,SLC30A2,SLC44A2,SLC6A12,SPON1,SRGAP1,SUSD4,TNNT1,TSEN54,UCHL1,VAPB	0
43	135	41	2	C1QTNF9B-AS1,TP53TG1	0.003687	0.25809	0.00175223	0		1	1	1	5	4	hsa-let-7b,hsa-let-7g,hsa-mir-497,hsa-mir-642a	2	hsa-let-7b,hsa-let-7g	89	35	ABCA7,AES,AGPAT2,ANG,ATOX1,ATP5D,CLK3,COX7B,CYBA,DCXR,FBXW4,GRIN2D,GSTT1,HMGCL,HSPB1,LCN2,NAGLU,NDUFS8,NEIL1,NINJ1,P2RX4,PPP1R1B,PSMB10,RORC,SEC31A,SERINC2,SGSM3,SIRT6,SLC44A4,TAPBP,TCIRG1,TEX264,TRPM2,UCP2,WDR34	0
44	62	30	1	SNHG3	0.0198271	1	0.00975187	0		1	1	1	5	5	hsa-mir-183,hsa-mir-19b,hsa-mir-200a,hsa-mir-200b,hsa-mir-744	3	hsa-mir-183,hsa-mir-200a,hsa-mir-200b	27	12	AIMP1,BRD3,CDK5RAP2,DSG2,ESD,PCM1,PIAS3,PPP1CC,RNF138,SMARCC1,SPAST,SPTLC1	0
45	79	54	4	SNHG5,TP53TG1,XIST,ZEB1-AS1	0.0012768	0.0893757	0.000564767	0		0.0010527	0.0736892	0.0123798	3	1	hsa-mir-200a	1	hsa-mir-200a	22	8	ESD,ITPR3,LARGE,PAX8,PRSS8,PSAT1,SUCLA2,VWF	0
46	84	54	2	UCA1,XIST	0.299281	1	0.194621	0		0.0462994	1	0.140884	3	1	hsa-mir-142	1	hsa-mir-142	27	18	AHR,C2orf88,CCNB1,CD44,CMTM7,CORO1C,DSG2,EIF4E2,ETHE1,HNRNPAB,JDP2,PAX8,PKP3,PRDX2,TES,TNFRSF10B,TPT1,VAMP8	0
47	82	59	3	HCP5,NEAT1,TP53TG1	0.0302423	1	0.012791	0		1	1	1	5	3	hsa-mir-324,hsa-mir-362,hsa-mir-500a	0		18	9	ATP5H,EPCAM,ESD,MFAP2,NUDT2,SPINT2,UQCRH,USP9X,YBX1	0
48	80	38	1	TP53TG1	1	1	1	0		1	1	1	7	6	hsa-mir-126,hsa-mir-182,hsa-mir-200a,hsa-mir-203,hsa-mir-29b,hsa-mir-628	4	hsa-mir-126,hsa-mir-182,hsa-mir-200a,hsa-mir-203	35	21	ARSA,BBC3,CHI3L1,CKB,CLU,CST6,CTSB,FIS1,GAS6,HOMER3,MUC1,PINK1,PLOD3,RASD1,SCARA3,SERPING1,SPINT2,ST14,STUB1,TMEM216,TNFRSF19	0
49	114	54	1	CRNDE	0.000414235	0.0289964	0.000214537	0		0.000690662	0.0483464	0.0104804	6	5	hsa-let-7b,hsa-mir-140,hsa-mir-34a,hsa-mir-584,hsa-mir-628	1	hsa-let-7b,	54	31	AQP3,ATP2C2,CHMP1A,COASY,COQ9,COX4I1,DDB2,EPHA1,ESR1,FXYD3,HMOX2,NISCH,NUMB,P2RX4,PEX6,PIGR,PRAME,RHBDD3,RNF135,SAMM50,SH3BGR,SPDEF,TAB1,TJP3,TMPRSS3,TRPM2,TRPM4,TST,UQCRH,VAMP8,WDR34	1	ESR1
50	45	16	0		0.0113391	0.793736	0.00550817	0		4.08726e-06	0.000286108	0.000391369	3	0		0		26	9	C17orf96,CRABP1,EPOR,H2AFX,KIF2C,LIG1,RAD54L,RNASEH2A,XRCC3	0
51	117	61	8	CASC2,GAS5,LINC00467,MALAT1,SNHG1,SNHG3,TP53TG1,XIST	0.219084	1	0.141758	3	CASC2,GAS5,MALAT1	0.0373001	1	0.140884	6	5	hsa-mir-10a,hsa-mir-141,hsa-mir-30a,hsa-mir-328,hsa-mir-590	2	hsa-mir-10a,hsa-mir-141	50	28	BCLAF1,CALM2,CDH1,COL27A1,DACT2,ERCC5,ESD,FARP1,HNMT,HOXB3,HOXB5,MLH1,NR1H2,NUDT2,PARVA,PBLD,PPP1CC,PRAME,PRSS8,RPL27A,RPL5,SEC31A,SRSF1,TAF1D,TP53,UCP2,VAMP8,ZFAND5	1	CDH1
52	53	29	2	CRNDE,RP11-401P9.4	0.582495	1	0.483805	0		1	1	1	5	5	hsa-mir-10a,hsa-mir-141,hsa-mir-191,hsa-mir-362,hsa-mir-423	2	hsa-mir-10a,hsa-mir-141	19	5	AP4B1,BCLAF1,EXOC1,SEC31A,SKIL	0
53	95	45	2	H19,UCA1	0.0290802	1	0.0124924	0		0.0492842	1	0.140884	8	7	hsa-mir-126,hsa-mir-183,hsa-mir-200a,hsa-mir-200b,hsa-mir-205,hsa-mir-570,hsa-mir-590	5	hsa-mir-126,hsa-mir-183,hsa-mir-200a,hsa-mir-200b,hsa-mir-205	42	23	AKAP12,BZW1,CCDC59,CLINT1,DCHS1,DYRK2,EMP1,GNA13,IGF2BP2,ITCH,MGAT4A,PAWR,PDCD10,PNOC,PRKAR1A,PSAT1,SLC8A1,SPON1,SRPX,TIMP2,TMEM100,UBQLN2,WWTR1	1	PAWR
54	97	52	3	SNHG5,TP53TG1,UCA1	0.00842956	0.590069	0.00422178	0		0.0342852	1	0.140884	8	8	hsa-let-7i,hsa-mir-10a,hsa-mir-141,hsa-mir-18a,hsa-mir-200b,hsa-mir-29c,hsa-mir-340,hsa-mir-502	5	hsa-let-7i,hsa-mir-10a,hsa-mir-141,hsa-mir-200b,hsa-mir-29c	37	24	ADAMTS1,APLP2,CDK1,EBP,ESD,ESPL1,IFI30,ITGA5,ITPR3,JAG2,KIF20A,KLC3,KLF5,LSR,NDRG1,NF2,OPTN,PIEZO1,POC1A,PTPRK,RASAL1,RIPK3,RRAS,TYMP	0
55	109	45	3	PTENP1,RP11-385J1.2,TP53TG1	9.83002e-07	6.88101e-05	7.33605e-07	0		7.34394e-06	0.000514075	0.000465359	5	4	hsa-mir-10a,hsa-mir-15b,hsa-mir-561,hsa-mir-744	1	hsa-mir-10a	59	25	ACTR2,ADI1,BZW1,CUL4B,DNAJC15,H3F3A,HNRNPK,HOXB3,HSPE1,IMMP1L,ITGB3BP,LEPROTL1,MRPL19,MXI1,NPM1,NUDT2,POLR1D,RNASEH2B,RPL11,RPS4X,RPS6,RPS7,RPSA,SRSF1,SYNCRIP	1	ITGB3BP
56	82	45	2	MALAT1,TUG1	4.13686e-07	2.8958e-05	5.0126e-07	1	MALAT1	5.4343e-06	0.000380401	0.000465359	10	10	hsa-mir-1,hsa-mir-10a,hsa-mir-126,hsa-mir-140,hsa-mir-141,hsa-mir-143,hsa-mir-145,hsa-mir-2355,hsa-mir-429,hsa-mir-99a	8	hsa-mir-1,hsa-mir-10a,hsa-mir-126,hsa-mir-141,hsa-mir-143,hsa-mir-145,hsa-mir-429,hsa-mir-99a	27	15	CD74,DPP7,ESD,GAS7,GSTM4,HIGD2A,HSPB1,IFI27,KPTN,LSR,METTL1,PHF11,PYCARD,RPL27A,RTP4	0
57	126	61	2	DLX6-AS1,SNHG5	0.0962471	1	0.0528099	0		1	1	1	2	1	hsa-mir-32	0		63	34	ACSL5,ADRA2A,ADRA2C,AMT,ANG,CHST3,CISH,CLU,CXorf36,CYP27A1,DACT2,ENG,ERP29,ESR1,ETS2,FUT2,GALNT10,GAS7,GLTSCR2,HTRA1,IHH,MLPH,MMP14,MSX1,MTUS1,P2RX4,PIGR,PORCN,RARA,SEPN1,SLC40A1,SPINT2,TMEM165,WNT2	3	ESR1,IHH,SLC40A1
58	85	47	3	ABHD11-AS1,LINC00152,SNHG5	0.00191061	0.133743	0.000934593	0		0.0379021	1	0.140884	6	5	hsa-let-7b,hsa-mir-200b,hsa-mir-205,hsa-mir-29c,hsa-mir-589	4	hsa-let-7b,hsa-mir-200b,hsa-mir-205,hsa-mir-29c	32	22	ADM2,ASAH1,CAT,CERKL,DBI,EPS8L3,ETFA,IFITM3,LDHA,LIPA,MOCS2,MTCH2,NAGA,NSF,RAB11A,RASD1,RDH11,RNASE6,RNF135,TAF9,TMEM37,VDAC1	0
59	70	41	1	MALAT1	0.000484778	0.0339344	0.000241343	1	MALAT1	6.20617e-06	0.000434432	0.000465359	4	4	hsa-let-7i,hsa-mir-139,hsa-mir-299,hsa-mir-29a	1	hsa-let-7i	25	14	BCL11A,DNAJC15,ECHDC1,ERP44,HLA-DQB1,HLA-DRB1,ICA1,KRT19,LGALS9,PHF11,PTRH2,STXBP2,TPM4,VAMP8	0
60	96	44	1	ZNF295-AS1	0.0236742	1	0.0110547	0		0.0462994	1	0.140884	4	3	hsa-mir-200b,hsa-mir-449a,hsa-mir-449b	2	hsa-mir-200b,hsa-mir-449b	48	24	ARSA,B9D1,B9D2,CCDC114,CCDC78,CD14,CD4,CD68,CSF1R,CSTB,CYBA,FAM92B,GSTT1,LGALS9,MAN2B1,MED25,ODF3B,PRKD2,PTGES2,RRAD,SHARPIN,TAPBP,UROD,VAMP8	0
61	109	64	3	HCP5,LINC00152,UCA1	0.0247018	1	0.011108	0		0.046897	1	0.140884	7	6	hsa-let-7b,hsa-mir-141,hsa-mir-150,hsa-mir-200a,hsa-mir-29a,hsa-mir-34a	4	hsa-let-7b,hsa-mir-141,hsa-mir-150,hsa-mir-200a	38	17	ADK,AVEN,BBC3,C1QBP,CDCP1,CNN2,DLX5,EIF4A1,HMOX2,LTBR,MSRA,MT2A,MYH9,SLC7A5,TNFRSF1A,TSPAN15,TSPO	0
62	34	15	0		4.21676e-12	2.95173e-10	2.35297e-12	0		0	0	1.58795e-10	1	0		0		18	5	ADAM8,ARHGAP30,FERMT3,GSDMB,NR1H2	0
63	137	64	3	GAS5,LINC00467,SNHG5	0.000166889	0.0116822	7.84395e-05	1	GAS5	0.00100338	0.0702364	0.0121926	7	5	hsa-mir-126,hsa-mir-191,hsa-mir-195,hsa-mir-29b,hsa-mir-331	1	hsa-mir-126	66	28	APRT,BAD,BCAP29,CISH,CREB3L1,ESR1,FA2H,GALE,GSTO1,HMGB1,ICA1,IER3IP1,MNX1,MPDU1,MRPL39,RBM47,RPL18,RPL6,SDHD,STXBP2,SUCLG2,THYN1,TJP3,TMEM139,TPT1,TSPO,TXNDC17,YWHAZ	2	ESR1,SUCLG2
64	102	45	3	FTX,SNHG1,SNHG11	0.171958	1	0.139677	0		1	1	1	5	5	hsa-mir-126,hsa-mir-18a,hsa-mir-200b,hsa-mir-30c,hsa-mir-454	3	hsa-mir-126,hsa-mir-200b,hsa-mir-30c	52	22	ARNT2,CREBBP,CTSF,DAB2IP,EMID1,EPOR,FGFR1,GSTT1,HDAC6,LSR,LTBR,MFAP2,NCK2,NF2,NONO,PTPN23,SFPQ,SLC7A8,STAT6,TRIO,WHSC1,XYLT2	1	SLC7A8
65	135	66	2	SNHG3,ZEB1-AS1	9.5418e-06	0.000667926	6.86776e-06	0		2.6644e-06	0.000186508	0.000384428	6	4	hsa-mir-130b,hsa-mir-301b,hsa-mir-425,hsa-mir-501	1	hsa-mir-130b	63	33	ACACA,ATP5A1,BUB1B,CCNB2,CDC6,CDK4,CHAF1A,CTBP2,DLGAP5,DLX6,EIF3A,EPHB4,FADS2,FANCD2,FANCI,FRAS1,HNRNPR,HSPA14,INCENP,KDM1A,KDM3B,LDOC1L,MAZ,NDUFS2,NOP56,PRC1,PYCR1,RAN,SLC19A1,SREBF2,TUBA1C,ZW10,ZWINT	0
66	66	36	4	SNHG1,SNHG3,TP73-AS1,XIST	1.14809e-07	8.03663e-06	2.01758e-07	0		0	0	1.77505e-09	6	4	hsa-mir-183,hsa-mir-191,hsa-mir-20a,hsa-mir-301b	2	hsa-mir-183,hsa-mir-20a	24	16	CHAF1A,DLGAP5,DNMT3A,EXO1,EXOSC3,FAM64A,GPSM2,H2AFZ,KIF2C,LIG1,RACGAP1,RAD51,SRSF1,TRRAP,UHRF1,ZMYM3	0
67	160	73	5	PTENP1,SNHG5,TP73-AS1,TUG1,ZEB1-AS1	0.0268372	1	0.0119062	0		0.0480912	1	0.140884	8	8	hsa-let-7b,hsa-mir-148a,hsa-mir-18a,hsa-mir-196b,hsa-mir-200b,hsa-mir-340,hsa-mir-362,hsa-mir-874	4	hsa-let-7b,hsa-mir-148a,hsa-mir-196b,hsa-mir-200b	79	45	ACTR2,ARNT2,ATF2,BCL2,BMPR2,CANX,CAPRIN1,CDKN1B,CHSY1,CUL4B,DLG4,EGFR,EPS8,FSTL1,KCTD15,KDSR,LDLRAD3,LYPLA1,MAML1,MARCKS,MED4,MINPP1,MMADHC,NONO,PLOD2,PLS3,PPP3R1,PRKAR1A,PRKD3,RNF130,RNF145,RTN4,SEC24D,SKIL,SMO,SPG20,STAG2,TCF7L1,TPM4,TSPAN7,TTC3,TUBA1A,TUSC3,VHL,YAP1	2	EGFR,MED4
68	59	22	0		4.58444e-05	0.00320911	3.29633e-05	0		1.72879e-06	0.000121015	0.000286202	4	4	hsa-mir-10b,hsa-mir-299,hsa-mir-411,hsa-mir-99b	2	hsa-mir-10b,hsa-mir-99b	33	18	ADRA2C,ARHGAP29,C2orf43,CCDC8,CDH3,CPAMD8,CRABP2,GRIK5,IGF2,IGF2BP2,JUP,KCTD1,LAMA5,NLGN4X,OPTN,PCK1,RASGEF1A,S100A1	0
69	93	46	1	TP53TG1	2.77251e-05	0.00194076	1.19835e-05	0		5.7266e-08	4.00862e-06	5.22801e-05	6	6	hsa-mir-143,hsa-mir-145,hsa-mir-191,hsa-mir-195,hsa-mir-2355,hsa-mir-379	2	hsa-mir-143,hsa-mir-145	41	19	ABCG1,ALDH2,BLNK,C2orf88,CDKN1A,GALNT12,GSTK1,GTF3A,HPS1,IDE,POLR1D,PTPN3,RB1,SORBS2,SPG20,TBC1D8,TPT1,VPS26A,ZSWIM7	0
70	151	41	0		0.117268	1	0.0623461	0		1	1	1	9	8	hsa-mir-136,hsa-mir-145,hsa-mir-199a,hsa-mir-26a,hsa-mir-29a,hsa-mir-30b,hsa-mir-32,hsa-mir-502	2	hsa-mir-145,hsa-mir-199a	101	37	ADAT3,ARSA,ATP5D,CCDC85B,COX7A1,CST3,CYBA,FAM3A,FBXW4,GFER,GPX4,HPS6,IFITM3,IFT27,IGFBP7,JSRP1,LOXL1,LTBR,MUC1,NAA10,NDUFA13,NDUFA2,NDUFAF3,NDUFS7,P2RY11,PDLIM4,PWWP2B,PYCARD,RAB11B,RNF207,SEMA3B,SIL1,SOX18,SSR4,TNFRSF1A,TNFRSF4,TREX1	1	SEMA3B
