# Supplementary material for: CeModule: an integrative framework for discovering regulatory patterns from genomic data in cancer
Source: BMC Bioinformatics. 2019 Feb 7;20:67. doi: 10.1186/s12859-019-2654-3 (PMC6367773; doi:10.1186/s12859-019-2654-3)
Supplement: Supplementary file 7 — Table S7. Differentially expressed miRNAs identified in modules. (XLSX 14 kb) [file 12859_2019_2654_MOESM7_ESM.xlsx]

## Sheet: De_miRNA
Differentially expressed miRNAs: hsa-mir-200c, hsa-mir-99b, hsa-mir-183, hsa-mir-187, hsa-mir-10b, hsa-mir-625, hsa-mir-92b, hsa-mir-182, hsa-mir-449b, hsa-mir-107, hsa-mir-134, hsa-mir-98, hsa-mir-141
module_id	num of miRNAs	num of OV miRNAs	DE_miRNA	DE_miRNA symbols	p-value	FDR
1	9	3	1	hsa-mir-200c	0.2512	0.399636
2	1	0	0		1	1
3	5	0	0		1	1
4	11	7	2	hsa-mir-200c,hsa-mir-99b	0.0425163	0.248011
5	5	3	0		1	1
6	8	4	2	hsa-mir-200c,hsa-mir-99b	0.0228353	0.177608
7	5	0	0		1	1
8	6	3	0		1	1
9	6	3	1	hsa-mir-99b	0.174807	0.399636
10	6	2	1	hsa-mir-183	0.174807	0.399636
11	6	2	0		1	1
12	10	2	2	hsa-mir-187,hsa-mir-99b	0.0354122	0.22535
13	7	4	3	hsa-mir-10b,hsa-mir-200c,hsa-mir-625	0.000786391	0.0158897
14	5	1	1	hsa-mir-92b	0.147786	0.399636
15	10	0	0		1	1
16	3	0	0		1	1
17	16	3	0		1	1
18	12	5	2	hsa-mir-625,hsa-mir-99b	0.050118	0.269866
19	5	3	1	hsa-mir-182	0.147786	0.399636
20	8	6	1	hsa-mir-182	0.226493	0.399636
21	8	5	1	hsa-mir-10b	0.226493	0.399636
22	7	3	0		1	1
23	4	3	1	hsa-mir-183	0.11995	0.399636
24	6	4	1	hsa-mir-449b	0.174807	0.399636
25	4	2	0		1	1
26	1	0	0		1	1
27	7	5	1	hsa-mir-10b	0.201036	0.399636
28	6	2	1	hsa-mir-10b	0.174807	0.399636
29	8	3	1	hsa-mir-99b	0.226493	0.399636
30	9	3	1	hsa-mir-99b	0.2512	0.399636
31	3	2	1	hsa-mir-183	0.0912762	0.399333
32	5	1	0		1	1
33	1	1	0		1	1
34	8	2	1	hsa-mir-182	0.226493	0.399636
35	9	2	1	hsa-mir-200c	0.2512	0.399636
36	8	7	2	hsa-mir-449b,hsa-mir-92b	0.0228353	0.177608
37	4	2	1	hsa-mir-187	0.11995	0.399636
38	5	2	2	hsa-mir-187,hsa-mir-200c	0.00860488	0.120468
39	5	0	0		1	1
40	3	0	0		1	1
41	5	3	1	hsa-mir-107	0.147786	0.399636
42	9	4	1	hsa-mir-183	0.2512	0.399636
43	3	0	0		1	1
44	7	2	1	hsa-mir-187	0.201036	0.399636
45	6	4	2	hsa-mir-187,hsa-mir-200c	0.0126785	0.147915
46	8	2	1	hsa-mir-10b	0.226493	0.399636
47	4	3	1	hsa-mir-10b	0.11995	0.399636
48	8	2	1	hsa-mir-182	0.226493	0.399636
49	9	3	1	hsa-mir-182	0.2512	0.399636
50	3	1	0		1	1
51	8	3	1	hsa-mir-99b	0.226493	0.399636
52	8	4	2	hsa-mir-182,hsa-mir-200c	0.0228353	0.177608
53	10	2	0		1	1
54	3	2	1	hsa-mir-10b	0.0912762	0.399333
55	6	2	1	hsa-mir-99b	0.174807	0.399636
56	7	1	1	hsa-mir-183	0.201036	0.399636
57	8	5	5	hsa-mir-182,hsa-mir-183,hsa-mir-200c,hsa-mir-625,hsa-mir-99b	6.85198e-07	2.39819e-05
58	2	1	1	hsa-mir-187	0.0617426	0.308713
59	3	0	0		1	1
60	2	2	2	hsa-mir-10b,hsa-mir-99b	0.00090798	0.0158897
61	7	1	1	hsa-mir-10b	0.201036	0.399636
62	8	3	0		1	1
63	5	1	0		1	1
64	6	3	0		1	1
65	7	2	1	hsa-mir-99b	0.201036	0.399636
66	6	1	0		1	1
67	3	1	0		1	1
68	10	4	0	hsa-mir-134	1	1
69	7	7	5	hsa-mir-10b,hsa-mir-182,hsa-mir-183,hsa-mir-200c,hsa-mir-99b	2.6121e-07	1.82847e-05
70	10	3	2	hsa-mir-10b,hsa-mir-99b	0.0354122	0.22535
